# Supplementary material for: Comparative genomic and transcriptomic analyses of transposable elements in polychaetous annelids highlight LTR retrotransposon diversity and evolution
Source: Mob DNA. 2021 Oct 29;12:24. doi: 10.1186/s13100-021-00252-0 (PMC8556966; doi:10.1186/s13100-021-00252-0)
Supplement: Supplementary file 3 — Additional file 3. DNA C-values for species of annelids. (.xls) [file 13100_2021_252_MOESM3_ESM.xlsx]

## Sheet: Genome Size
			1C DNA content*
	Species	n	Mean	SD	Mean
Polynoidae			(pg)		(x109 bp)
	Branchinotogluma segonzaci	8	2.89b	0.33	2.83
	Branchinotogluma sp	1	2.57a		2.52
	Lepidonotopodium fimbriatum	10	1.25b	0.10	1.22
	Lepidonotopodium williamsae	5	2.40b	0.14	2.35
	Thermopolynoe branchiata	8	2.08a	0.24	2.04
	Harmothoe fuligineum	5	2.93a	0.27	2.86
	Harmothoe extenuata	2	2.50a	0.11	2.44
	Pettibonesia furcosetosa	3	1.74a	0.11	1.70
	Lepidonotus clava	4	1.42b	0.12	1.39
Alvinellidae
	Paralvinella grasslei	0	1.23c		1.21
	Paralvinella unidentata	2	0.72a	0.06	0.70
Terebellidae
	Amphitrite edwardsi	4	1.89b	0.11	1.84
	Thelepus sp.	2	3.76a	0.04	3.68
*Haploid C-values were estimated by flow cytometry of 2C nuclei based on propidium iodide staining using two internal size standards:
	aChicken Red Blood Cells (2C= 2.33 pg)
	bChicken Red Blood Cells or Human Blood Cells (2C= 6.66 pg)
	cPrevious data from Bonnivard et al. (2009)
