# Supplementary material for: Comparative genomic and transcriptomic analyses of transposable elements in polychaetous annelids highlight LTR retrotransposon diversity and evolution
Source: Mob DNA. 2021 Oct 29;12:24. doi: 10.1186/s13100-021-00252-0 (PMC8556966; doi:10.1186/s13100-021-00252-0)
Supplement: Supplementary file 5 — Additional file 5. Heat maps of TE types identified in 12 remaining annelids according to the number of reads used for the transcriptome assembly. (.xls) [file 13100_2021_252_MOESM5_ESM.xlsx]

## Sheet: autres bis
	Branchinotogluma segonzaci			Branchinotogluma sp.			Lepidonotopodium fimbriatum							Levensteiniella plicata							Lepidonotopodium williamsae								Thermopolynoe branchiata			Harmothoe fuligineum								Harmothoe extenuata			Harmothoe sp.
	20	40		20	40		20	40	60	80	100	120		20	40	60	80	100	120		20	40	60	80	100	120	140		20	40		20	40	60	80	100	120	140		20	40		20	40	60	80	100	120	140
Transposons
Academ	0.00432277	0.00414079		0.00837599	0.00758621		0.0172662	0.0161812	0.0170178	0.0172414	0.0156018	0.0163934		0.0151515	0.0208551	0.0195209	0.0211268	0.0213675	0.0215054		0.0397351	0.0302067	0.0284768	0.0295334	0.0257703	0.0260337	0.0277778		0.0182648	0.0199715		0.0214823	0.0253239	0.0253283	0.0238748	0.0231233	0.0208585	0.020639		0.0408163	0.0481144		0.0228938	0.0256971	0.0251216	0.0221496	0.0186768	0.0196362	0.0194379
Crypton	0.00144092	0.00207039		0.002792	0.00172414		0.00143885	0.00107875	0.000810373	0.000957854	0.000742942	0.00068306		0.0030303	0.00208551	0.00177462	0.00156495	0.0014245	0.00134409		0.00883002	0.00874404	0.0112583	0.012404	0.0112045	0.0122511	0.012931		0.00913242	0.0042796		0.0290011	0.0241461	0.0281426	0.0305284	0.0271448	0.0287183	0.0274244		0.0113379	0.0117035		0.0155678	0.0153089	0.0178282	0.0196078	0.0183602	0.0181923	0.0173365
Dada	0	0.0010352		0.000465333	0.00103448		0.0028777	0.00431499	0.00243112	0.00574713	0.00222883	0.00204918		0.00454545	0.00521376	0.00443656	0.00704225	0.0042735	0.00604839		0.00220751	0.00158983	0.00264901	0.00118133	0.00280112	0.00153139	0.00239464		0.00913242	0.00713267		0	0	0	0	0.000335121	0.000302297	0		0.00453515	0.00260078		0	0	0	0	0	0	0
CMC	0	0		0	0.000689655		0.00143885	0.0021575	0.000810373	0.000957854	0.000742942	0.00068306		0.0030303	0.00208551	0.00266193	0.00391236	0.0042735	0.00336022		0.00551876	0.00476948	0.00397351	0.00472534	0.00504202	0.00510465	0.00478927		0.00684932	0.00285307		0	0.00176678	0.00187617	0.00273973	0.00301609	0.00241838	0.0022618		0.00680272	0.00650195		0	0	0	0.000726216	0.000949668	0.000866301	0.0010507
Ginger	0	0.0010352		0.002792	0.00275862		0.00431655	0.00647249	0.00648298	0.00670498	0.00594354	0.00546448		0.00151515	0.00312826	0.00354925	0.00234742	0.00356125	0.00268817		0.00441501	0.0063593	0.00463576	0.00295334	0.00280112	0.00255232	0.00239464		0.00913242	0.00713267		0.00214823	0.000588928	0.00140713	0.00156556	0.00100536	0.000906892	0.000848176		0.00226757	0.00260078		0.000915751	0.000546747	0.000405186	0.000363108	0.000316556	0.000288767	0.000262674
Harbinger	0.0158501	0.0124224		0.0162866	0.0134483		0.0115108	0.00647249	0.00567261	0.00862069	0.00594354	0.00546448		0.0151515	0.0145985	0.0124224	0.0125196	0.00925926	0.0114247		0.00220751	0.00238474	0.00198675	0.003544	0.00336134	0.00357325	0.00287356		0.0159817	0.00998573		0.0408163	0.032391	0.0295497	0.0285714	0.0254692	0.0259976	0.0251626		0.00907029	0.023407		0.0320513	0.0338983	0.0316045	0.0355846	0.0351377	0.0337857	0.0325716
hAT	0.0100865	0.010352		0.00791066	0.00482759		0.0230216	0.0237325	0.0202593	0.0258621	0.0215453	0.0204918		0.0242424	0.0239833	0.0212955	0.0211268	0.0185185	0.0228495		0.0408389	0.0468998	0.0423841	0.0443001	0.0459384	0.0423686	0.039272		0.00684932	0.0142653		0.00429646	0.00765607	0.010788	0.0121331	0.0147453	0.0151149	0.0172463		0	0.00130039		0.003663	0.00273373	0.00202593	0.00326797	0.00189934	0.00288767	0.00315209
IS3EU	0	0		0.000465333	0.000344828		0	0	0	0	0	0		0	0.00104275	0.000887311	0.000782473	0.000712251	0.000672043		0.00110375	0.00238474	0.00198675	0.001772	0.00280112	0.00153139	0.00239464		0	0		0.00537057	0.00883392	0.00797373	0.00861057	0.00737265	0.00634825	0.00593723		0.0113379	0.00650195		0.00457875	0.00765446	0.00526742	0.00544662	0.00601456	0.00577534	0.00525348
ISL2EU	0.0100865	0.00724638		0.000930665	0.0037931		0.0115108	0.0118662	0.0105348	0.0114943	0.0089153	0.010929		0.0242424	0.016684	0.0159716	0.0156495	0.014245	0.0127688		0.0253863	0.0206677	0.0152318	0.012404	0.0151261	0.0132721	0.012931		0.00684932	0.00570613		0.0107411	0.0111896	0.00844278	0.0113503	0.0113941	0.0105804	0.0118745		0.015873	0.0182055		0.0173993	0.0207764	0.0182334	0.0206972	0.0196265	0.0207912	0.0194379
Kolobok	0.00288184	0.00414079		0.00325733	0.00413793		0	0	0	0	0	0		0	0	0.000887311	0	0.000712251	0		0.00220751	0.00158983	0.0013245	0.001772	0.00112045	0.00153139	0.00191571		0.00228311	0.00285307		0.00966702	0.0129564	0.0121951	0.0129159	0.0120643	0.0120919	0.0121572		0.00907029	0.0195059		0.0128205	0.0082012	0.00972447	0.0105301	0.0079139	0.00721917	0.00814289
Maverick	0.00576369	0.00310559		0.00884132	0.0103448		0.0057554	0.0021575	0.00162075	0.00383142	0.00222883	0.00273224		0.00454545	0.00208551	0.00443656	0.00547731	0.00356125	0.0047043		0.0121413	0.0119237	0.0119205	0.0129947	0.0106443	0.0127616	0.0143678		0.0228311	0.0199715		0.0171858	0.0159011	0.0131332	0.0117417	0.0120643	0.0117896	0.0138535		0.0181406	0.0195059		0.0283883	0.0256971	0.0340357	0.0363108	0.0345046	0.0375397	0.0351983
Merlin	0	0		0	0		0	0	0	0	0	0		0	0	0	0	0	0		0.00110375	0.000794913	0.000662252	0.000590667	0.000560224	0.000510465	0.000478927		0	0		0	0.00176678	0.00140713	0.00195695	0.00201072	0.00181378	0.00310998		0	0.00130039		0.000915751	0.00273373	0.00243112	0.00326797	0.00253245	0.0025989	0.00315209
MULE	0.00288184	0.00310559		0.000930665	0.00137931		0.00143885	0.00107875	0.000810373	0.000957854	0.000742942	0.00068306		0.00151515	0.00208551	0.000887311	0.00156495	0.0014245	0.00134409		0.00220751	0.00317965	0.00198675	0.00295334	0.00336134	0.00204186	0.00287356		0	0.00285307		0.00537057	0.00530035	0.00609756	0.00469667	0.00469169	0.00483676	0.00706814		0.00680272	0.00260078		0.000915751	0.00109349	0.00162075	0.00290487	0.002849	0.0025989	0.00341476
P	0.00432277	0.0010352		0	0		0.00863309	0.00755124	0.00729335	0.00574713	0.00520059	0.00546448		0.00909091	0.0104275	0.00887311	0.00938967	0.00641026	0.00739247		0.00883002	0.00953895	0.00993377	0.00708801	0.00784314	0.00816743	0.00766284		0.00228311	0		0.00644468	0.00706714	0.0065666	0.00547945	0.00603217	0.00634825	0.00537178		0.0181406	0.0143043		0.00732601	0.00710771	0.00810373	0.00798838	0.00886356	0.00606411	0.0070922
PiggyBac	0	0		0	0.000344828		0	0	0	0	0	0		0	0	0	0	0	0		0	0	0	0	0	0	0		0	0.0042796		0.00214823	0.00294464	0.00234522	0.00273973	0.00335121	0.00332527	0.00367543		0.00226757	0.00260078		0.00274725	0.00382723	0.00364668	0.00326797	0.00348211	0.00317644	0.00288941
Sola	0.00144092	0.00207039		0	0.000344828		0.0115108	0.00970874	0.0089141	0.0105364	0.0104012	0.0102459		0.0136364	0.0114703	0.0159716	0.0117371	0.0121083	0.0120968		0.0143488	0.0158983	0.00993377	0.0118133	0.0117647	0.0117407	0.0110153		0.00913242	0.0042796		0.0257787	0.0212014	0.0206379	0.0183953	0.0201072	0.0181378	0.0172463		0.0272109	0.0182055		0.0210623	0.0147622	0.0121556	0.013435	0.0145616	0.0129945	0.013659
TcMariner	0.00864553	0.010352		0.00744532	0.00827586		0.0143885	0.0151025	0.0153971	0.0143678	0.0141159	0.0177596		0.0257576	0.0239833	0.0195209	0.0203443	0.0185185	0.0201613		0.0286976	0.0286169	0.0344371	0.0342587	0.0285714	0.0270546	0.0292146		0.0136986	0.021398		0.0247046	0.0212014	0.0239212	0.0254403	0.0247989	0.0281137	0.0274244		0.00907029	0.00390117		0.00915751	0.00765446	0.00850891	0.00653595	0.00696423	0.00606411	0.00630418
Zator	0	0		0	0		0	0	0	0	0	0		0	0	0	0	0	0		0.00110375	0.000794913	0.000662252	0.000590667	0.000560224	0.000510465	0.000478927		0	0		0.0107411	0.00588928	0.00750469	0.00587084	0.00636729	0.00574365	0.00480633		0	0		0.00915751	0.0092947	0.00850891	0.00689906	0.00728079	0.00808548	0.00761755
Zisupton	0.00144092	0.00414079		0.000930665	0.00103448		0.00143885	0.00107875	0.000810373	0.000957854	0.000742942	0.00068306		0.00454545	0.00104275	0.00177462	0.00156495	0.0014245	0.000672043		0.00110375	0.000794913	0.000662252	0.000590667	0.00112045	0.000510465	0.000478927		0.00456621	0		0.00214823	0.00235571	0.00281426	0.00117417	0.0016756	0.00151149	0.0022618		0	0.00520156		0.00274725	0.00382723	0.00162075	0.00254176	0.00189934	0.0025989	0.00210139
Helitron	0.0216138	0.0175983		0.0116333	0.00931034		0.0258993	0.0204962	0.0162075	0.0172414	0.0148588	0.0136612		0.0242424	0.0218978	0.0168589	0.0172144	0.0192308	0.015457		0.0198675	0.0158983	0.013245	0.0129947	0.0128852	0.0117407	0.0105364		0.0410959	0.0299572		0.0171858	0.0170789	0.0150094	0.0168297	0.0160858	0.0151149	0.0158326		0.0385488	0.0286086		0.0155678	0.0120284	0.00810373	0.00726216	0.00728079	0.00693041	0.0070922
LINEs
CR1	0.0432277	0.0486542		0.00232666	0.00103448		0.018705	0.021575	0.0251216	0.0172414	0.0178306	0.0184426		0.0363636	0.0437956	0.0523514	0.0539906	0.0519943	0.0504032		0.0198675	0.0254372	0.0225166	0.02658	0.0240896	0.0301174	0.0249042		0.0228311	0.021398		0.0214823	0.0147232	0.0272045	0.0219178	0.0197721	0.02237	0.017529		0.00680272	0.0130039		0.0192308	0.0262438	0.0206645	0.019971	0.0174106	0.0170373	0.0152351
I	0.018732	0.015528		0.002792	0.00482759		0	0.0021575	0.00243112	0.00287356	0.00297177	0.00204918		0.00606061	0.00312826	0.00354925	0.00312989	0.0042735	0.00268817		0.00331126	0.00317965	0.00463576	0.003544	0.00504202	0.00561511	0.00431034		0.00913242	0.00998573		0.00214823	0.00294464	0.00281426	0.00391389	0.00435657	0.00453446	0.00621996		0.00453515	0.00260078		0.00457875	0.00382723	0.00202593	0.00181554	0.00253245	0.0025989	0.00288941
L1-Tx1	0.0100865	0.0113872		0.00325733	0.00413793		0.00143885	0.00323625	0.000810373	0.00191571	0.00222883	0.00273224		0.00151515	0.00312826	0.00532387	0.00547731	0.00641026	0.00806452		0.00331126	0.00238474	0.00264901	0.001772	0.0022409	0.00255232	0.00287356		0.00456621	0.0128388		0.00214823	0.00294464	0.00187617	0.00273973	0.00234584	0.00241838	0.00282725		0.015873	0.0130039		0.0128205	0.0092947	0.00972447	0.00944081	0.00949668	0.0103956	0.00998161
L1-Nimbus	0.0605187	0.0610766		0.00558399	0.00655172		0.0417266	0.0269687	0.034846	0.032567	0.0408618	0.0423497		0.0515152	0.0469239	0.0470275	0.0516432	0.045584	0.0504032		0.0375276	0.0349762	0.0384106	0.0366214	0.0369748	0.0377744	0.0363985		0.0410959	0.0470756		0	0	0	0.000391389	0	0.000302297	0.000565451		0.0249433	0.0156047		0.00549451	0.00382723	0.00364668	0.0043573	0.00443178	0.0043315	0.00394011
L2	0.018732	0.0217391		0	0		0.0057554	0.00323625	0.00567261	0.00574713	0.00371471	0.00614754		0.00757576	0.0135558	0.0079858	0.0086072	0.00997151	0.0141129		0.00551876	0.00317965	0.00397351	0.00472534	0.00560224	0.00459418	0.0052682		0.00228311	0		0.00429646	0.00706714	0.00844278	0.00704501	0.00871314	0.00937122	0.00989539		0	0		0.00549451	0.0136687	0.01094	0.0137981	0.0126622	0.0115507	0.010507
L2A	0	0		0	0		0	0	0	0	0	0		0.00151515	0.00104275	0.000887311	0.000782473	0.00213675	0.000672043		0	0	0	0	0	0	0		0	0		0.00107411	0.00294464	0.00281426	0.00156556	0.000670241	0.00211608	0.00395816		0	0		0.0018315	0.00164024	0.00243112	0.00217865	0.002849	0.00231014	0.00262674
L2B	0	0		0	0		0.00719424	0.00539374	0.00729335	0.00383142	0.00817236	0.00751366		0.00454545	0.00729927	0.0079858	0.00547731	0.00712251	0.00537634		0.00883002	0.0143084	0.010596	0.012404	0.0106443	0.0122511	0.00718391		0.00913242	0.00570613		0.0429646	0.0512367	0.0530019	0.0520548	0.0502681	0.0516929	0.0483461		0.0204082	0.0195059		0.0595238	0.0683434	0.0709076	0.0646333	0.0658436	0.0606411	0.0622537
L2-Crack	0.0533141	0.0621118		0.434621	0.424483		0.109353	0.100324	0.089141	0.108238	0.0980684	0.0983607		0.145455	0.144943	0.135759	0.137715	0.138177	0.139785		0.279249	0.252782	0.271523	0.266982	0.258824	0.25319	0.249042		0.0684932	0.0613409		0.287863	0.286219	0.277205	0.264188	0.265751	0.256651	0.257846		0.108844	0.13264		0.276557	0.27228	0.269449	0.248729	0.264324	0.256714	0.257158
L2-Daphne	0.00432277	0.00414079		0	0.000344828		0.0100719	0.00970874	0.0089141	0.00574713	0.01263	0.011612		0.030303	0.0198123	0.0177462	0.0125196	0.017094	0.0174731		0.00110375	0.0063593	0.00529801	0.00708801	0.00784314	0.0071465	0.00957854		0.00228311	0.00570613		0.0870032	0.0924617	0.0933396	0.0958904	0.0934987	0.0937122	0.0882103		0.0249433	0.0364109		0.0824176	0.0874795	0.0867099	0.0827887	0.0854701	0.08432	0.0819543
Proto2	0.0144092	0.015528		0	0		0.0129496	0.0118662	0.0121556	0.0105364	0.01263	0.0136612		0.0151515	0.00938478	0.0133097	0.014867	0.0156695	0.0134409		0.00662252	0.00556439	0.00860927	0.00886001	0.00896359	0.00918836	0.0114943		0.00684932	0.00998573		0.00429646	0.00530035	0.00375235	0.00508806	0.00469169	0.00453446	0.00395816		0.00226757	0.00390117		0.003663	0.00437397	0.00445705	0.0043573	0.00443178	0.00462027	0.00367744
R2	0	0		0	0		0	0	0	0	0	0		0	0	0	0	0	0		0	0	0	0	0	0	0		0	0		0	0.000588928	0.000938086	0.000391389	0.0016756	0.00120919	0.000848176		0	0		0.000915751	0.000546747	0.000405186	0.000726216	0.000316556	0.000866301	0.000525348
Babar	0	0		0	0		0.00143885	0.00431499	0.00567261	0.00383142	0.00520059	0.00546448		0.00454545	0.00521376	0.00354925	0.00312989	0.00356125	0.00268817		0	0	0	0	0	0	0		0	0		0.00322234	0.00353357	0.00375235	0.00665362	0.00703753	0.00695284	0.00678541		0	0		0	0	0	0	0	0	0
RTE	0.0489914	0.0548654		0	0		0.00863309	0.0118662	0.0105348	0.00957854	0.00965825	0.0129781		0.0151515	0.0198123	0.0212955	0.0234742	0.022792	0.0201613		0.0121413	0.00874404	0.00927152	0.00886001	0.00952381	0.0102093	0.0119732		0.00228311	0.00285307		0.00644468	0.00706714	0.00609756	0.00939335	0.0097185	0.0102781	0.00876449		0.00453515	0.00260078		0	0.00164024	0.00243112	0.00217865	0.00189934	0.00202137	0.00210139
RTEX	0	0		0	0		0	0	0	0	0	0.00068306		0.0030303	0.00104275	0.00266193	0.00234742	0.0014245	0.00201613		0	0	0.00198675	0.000590667	0.00168067	0.00204186	0.00191571		0	0		0.0161117	0.0159011	0.0121951	0.0121331	0.0100536	0.011185	0.00932994		0.00680272	0.0117035		0.0173993	0.00984144	0.00931929	0.00726216	0.00981323	0.00837424	0.00998161
Penelope	0.00288184	0.00207039		0	0		0	0	0	0	0	0		0	0	0	0	0	0		0	0	0	0	0	0	0		0.0182648	0.042796		0.019334	0.0335689	0.0389306	0.0426614	0.0452413	0.0468561	0.0483461		0.0430839	0.0546164		0.0265568	0.0262438	0.0307942	0.0413943	0.0389364	0.0456252	0.0485947
LTR-retrotransposons
BEL/Pao	0.00144092	0.00517598		0	0		0.0100719	0.0118662	0.00648298	0.0124521	0.00594354	0.00478142		0.00606061	0.00625652	0.00443656	0.00782473	0.00569801	0.00739247		0.00110375	0	0.0013245	0.001772	0.00112045	0.00153139	0.00191571		0.00913242	0.00570613		0	0	0	0	0	0	0.000282725		0.0272109	0.0195059		0.00824176	0.00710771	0.00526742	0.00363108	0.00253245	0.0025989	0.00210139
Copia	0	0		0.002792	0.00448276		0.00863309	0.00647249	0.00648298	0.00383142	0.00817236	0.010929		0.0151515	0.0104275	0.00976043	0.00625978	0.00783476	0.00806452		0.00662252	0.00874404	0.00397351	0.00531601	0.00448179	0.00663604	0.00766284		0.0114155	0.00998573		0.0128894	0.00942285	0.00891182	0.00821918	0.00770777	0.00937122	0.00763359		0.0226757	0.0117035		0.010989	0.00710771	0.00526742	0.00580973	0.00601456	0.00577534	0.00577883
Gypsy	0.220461	0.213251		0.130293	0.135172		0.152518	0.157497	0.12966	0.16954	0.138187	0.14276		0.168182	0.187696	0.183673	0.167449	0.170228	0.159274		0.254967	0.27345	0.268874	0.2658	0.278431	0.27463	0.278257		0.262557	0.24679		0.147154	0.128386	0.115854	0.117808	0.123995	0.121221	0.125247		0.292517	0.245774		0.122711	0.119191	0.126013	0.131808	0.127255	0.130234	0.130286
YR-retrotransposons
DIRS	0.244957	0.248447		0.16845	0.165517		0.371223	0.39698	0.454619	0.40613	0.425706	0.415301		0.243939	0.251303	0.251996	0.276995	0.269231	0.278226		0.0187638	0.0151033	0.0165563	0.0153574	0.0168067	0.014293	0.0186782		0.184932	0.198288		0.0300752	0.03298	0.0384615	0.0407045	0.0449062	0.0441354	0.0424088		0.122449	0.122237		0.0732601	0.0705303	0.071718	0.0729847	0.070592	0.0742131	0.0730234
Ngaro	0.167147	0.152174		0.176826	0.182069		0.0978417	0.0970874	0.0850891	0.0747126	0.0980684	0.090847		0.069697	0.0625652	0.0789707	0.0649452	0.0797721	0.0752688		0.119205	0.13275	0.13245	0.135263	0.134454	0.143441	0.141762		0.166667	0.162625		0.0762621	0.0771496	0.0792683	0.0806262	0.0767426	0.0810157	0.0867967		0.0408163	0.0585176		0.0604396	0.0639694	0.0688817	0.0733479	0.0740741	0.0776783	0.082217
Total	694	966		2149	2900		695	927	1234	1044	1346	1464		660	959	1127	1278	1404	1488		906	1258	1510	1693	1785	1959	2088		438	701		931	1698	2132	2555	2984	3308	3537		441	769		1092	1829	2468	2754	3159	3463	3807
