# Supplementary material for: Comparative genomic and transcriptomic analyses of transposable elements in polychaetous annelids highlight LTR retrotransposon diversity and evolution
Source: Mob DNA. 2021 Oct 29;12:24. doi: 10.1186/s13100-021-00252-0 (PMC8556966; doi:10.1186/s13100-021-00252-0)
Supplement: Supplementary file 11 — Additional file 11. Example of long transcripts containing multiple fragments of diverse transposable element origins reminiscent of piRNA cluster structure. Schematic representations of transcripts (> 8 kb) identified six annelid transcriptomes were obtained using the CENSOR software from Repbase. For each sequence, the upper scheme represents the portion of transcript corresponding to TEs (red). The scheme below corresponds to the annotation of TE fragments (DNA transposons in purple, Non-LTR retrotransposons in blue, LTR-retrotransposon (improperly including the YR elements) in grey, simple repeat in green). Details of annotated fragments are indicated in the associated tables. (.xls) [file 13100_2021_252_MOESM11_ESM.xlsx]

## Sheet: TE cluster
TRINITY_DN10865
From	To	Name	From	To	Class	Dir	Sim
10	180	Utopia-1_Gav	2059	2223	NonLTR/NeSL	d	0.3172
181	1770	hAT-1_EHux	1759	3339	DNA/hAT	d	0.3172
1771	2328	SZ-54_I	590	1150	LTR/Gypsy	d	0.2687
2329	3435	Gypsy-6-I_CR	2075	3213	LTR/Gypsy	d	0.2954
3436	3680	Tad1-4_BoBo	138	385	NonLTR/Tad1	d	0.3271
3729	4634	SAT-24_DR	78	977	Simple/Sat/SAT	d	0.2990
4635	4736	ERV3-1_StHa-I	1707	1802	ERV/ERV3	d	0.2914
5098	5177	Gypsy-3_AM-I	2184	2262	LTR/Gypsy	d	0.3061
5178	5630	EnSpm-9C_CCri	10886	11347	DNA/EnSpm	c	0.4040
5631	6261	Utopia-1_PVexa	1982	2602	NonLTR/NeSL	d	0.2882
6271	8754	hAT-1_EHux	1174	3633	DNA/hAT	d	0.3021
8792	9400	L1-4_VC	923	1543	NonLTR/L1	d	0.2871
9401	9631	Copia-2_SSa-I	1817	2046	LTR/Copia	d	0.2271
9966	10403	Copia-113_CCri-I	136	570	LTR/Copia	d	0.3077
TRINITY_DN23038
From	To	Name	From	To	Class	Dir	Sim
172	1494	hAT-1_EHux	2191	3462	DNA/hAT	d	0.2930
1495	1693	Tad1-9_BoBo	856	1054	NonLTR/Tad1	d	0.2817
1694	1894	Sola1-1_ACas	527	729	DNA/Sola/Sola1	c	0.3465
1907	2116	ENSPM4_OS	4442	4636	DNA/EnSpm/CACTA	c	0.4706
2117	2286	Copia-54_PIT-I	4170	4350	LTR/Copia	c	0.3333
2287	2643	Sagan-1_AAn	1151	1505	DNA/Mariner	d	0.2981
2644	4695	hAT-1_EHux	1222	3297	DNA/hAT	d	0.3034
4696	5120	Sagan-1_AAn	2313	2737	DNA/Mariner	d	0.2655
5193	6920	P126	117	1829	Simple/Sat	d	0.2880
6921	7913	REP-7_CCri	4328	5339	Multicopy_gene	d	0.2640
TRINITY_DN940
From	To	Name	From	To	Class	Dir	Sim
214	906	SZ-67LTR	633	1319	LTR	d	0.3628
907	1483	Copia-3_ADe-I	403	987	LTR/Copia	d	0.2846
1484	2635	CRE-2_CCri	408	1571	NonLTR/CRE	d	0.2795
2663	4297	DIRS-23_NV	1466	3115	LTR/DIRS	d	0.2922
4318	5184	DIRS-32_NV	646	1518	LTR/DIRS	d	0.2852
5337	5503	Daphne-18_HM	4571	4758	NonLTR/Daphne	c	0.3279
5504	6322	TE-18_LVa	586	1460	DNA	d	0.3716
6323	6525	DNA3-6_LVa	452	672	DNA	c	0.2836
6607	7473	DIRS-32_NV	646	1518	LTR/DIRS	c	0.2852
7494	9128	DIRS-23_NV	1466	3115	LTR/DIRS	c	0.2922
9156	10307	CRE-2_CCri	408	1571	NonLTR/CRE	c	0.2795
10346	10746	DIRS-27_NV	549	964	LTR/DIRS	c	0.2439
10747	10884	L2_Plat1e	1189	1329	NonLTR/CR1	c	0.3387
10885	11661	SZ-67LTR	564	1319	LTR	c	0.3600
TRINITY_DN4904
From	To	Name	From	To	Class	Dir	Sim
27	953	DIRS-23_NV	3203	4129	LTR/DIRS	c	0.2981
954	1132	DIRS-66_CGi	2205	2378	LTR/DIRS	d	0.2512
1133	2290	DIRS-27_NV	1130	2290	LTR/DIRS	c	0.3497
2291	2673	Tad1-4_BoBo	1493	1898	NonLTR/Tad1	c	0.3036
2674	3889	hAT-N105_CPB	446	1650	DNA/hAT	c	0.2801
3900	4757	LINE1-N1Y_OS	367	1218	NonLTR/L1	d	0.3116
4758	5198	NonLTR-5_CR	2905	3338	NonLTR	d	0.2653
5217	5343	SZ-48LTR	397	523	LTR	d	0.3016
5344	5472	CRE-1_ACas	1541	1662	NonLTR/CRE	d	0.3265
5479	5590	Tad1-4_BoBo	5108	5220	NonLTR/Tad1	d	0.3368
5591	6250	DIRS-23_NV	3236	3913	LTR/DIRS	c	0.3363
6251	6459	Tx1-3_AmRa	4285	4498	NonLTR/Tx1	d	0.2773
6460	7577	DIRS-27_NV	1133	2290	LTR/DIRS	c	0.3149
7578	7991	DIRS-34_CGi	3272	3691	LTR/DIRS	c	0.2806
8063	8431	Gypsy-72_NS-I	3850	4173	LTR/Gypsy	c	0.3478
9374	9925	Copia-3_PSt-I	689	1210	LTR/Copia	c	0.3051
TRINITY_DN5746
From	To	Name	From	To	Class	Dir	Sim
661	1185	RETRO2B-I	7372	7869	LTR/Gypsy	d	0.3735
1186	1447	Helitron-1_CRe	4995	5256	DNA/Helitron	d	0.2454
1448	2880	Sat-4_NGe	2086	3513	Simple/Sat	c	0.2436
2881	3792	MERMITE18E	266	1216	DNA/MuDR	c	0.2774
3793	4159	Gypsy-4_PSo-I	7335	7702	LTR/Gypsy	c	0.2819
4160	4511	Gypsy-29_CGi-I	3568	3923	LTR/Gypsy	d	0.3216
4529	8113	Gypsy-17_CVi-I	1276	4863	LTR/Gypsy	c	0.4246
8114	8209	Gypsy-29-I_DR	1313	1409	LTR/Gypsy	c	0.3920
8210	9273	Gypsy-2_SiOr-I	3975	5040	LTR/Gypsy	d	0.3795
9274	9557	hATv-2N1_EHux	2209	2463	DNA/hAT	d	0.3923
9558	9748	L2_Plat1g	2504	2699	NonLTR/CR1	d	0.3047
11005	11304	MuDR-1_TMe	438	784	DNA/MuDR	d	0.2869
11305	11760	Gypsy-26_SpPu-I	857	1300	LTR/Gypsy	c	0.2980
11761	11972	Mariner-1_AC	2771	2989	DNA/Mariner	c	0.2680
12819	13058	MuDR-1_TMe	399	624	DNA/MuDR	d	0.2450
13101	14096	Gypsy-14_ATr-LTR	1730	2747	LTR/Gypsy	d	0.2761
14097	16532	Gypsy-2_ThOr-I	2313	4766	LTR/Gypsy	c	0.4412
TRINITY_DN179
From	To	Name	From	To	Class	Dir	Sim
387	455	Gypsy-5_BDi-I	10280	10346	LTR/Gypsy	c	0.3737
456	711	MuDR-N290C_OS	873	1143	DNA/MuDR	c	0.3464
712	1966	Sat-4_NGe	250	1485	Simple/Sat	d	0.2213
2027	3115	DNA-6-3_NV	75	1103	DNA/hAT	c	0.2930
3116	3350	MuDR-2_GAr	4115	4344	DNA/MuDR	d	0.2468
3351	3482	RTAg4	2247	2380	NonLTR/R1	c	0.3151
3483	4460	RTAg4	1700	2668	NonLTR/R1	c	0.3138
4461	4951	Copia-1_Chr-I	7395	7874	LTR/Copia	d	0.2625
4952	7252	PCretro5_I	2193	4526	LTR/Copia	d	0.2652
8737	8847	L1-1_AmRa	1891	2000	NonLTR/L1	d	0.2240
8857	8931	CR1-2_HM	1303	1376	NonLTR/CR1	d	0.3127
8950	11604	CR1-5_BF	871	3519	NonLTR/CR1	d	0.4002
