# Supplementary material for: Comparative genomic and transcriptomic analyses of transposable elements in polychaetous annelids highlight LTR retrotransposon diversity and evolution
Source: Mob DNA. 2021 Oct 29;12:24. doi: 10.1186/s13100-021-00252-0 (PMC8556966; doi:10.1186/s13100-021-00252-0)
Supplement: Supplementary file 12 — Additional file 12. Annelid species localization. (.xls) [file 13100_2021_252_MOESM12_ESM.xlsx]

## Sheet: biological material
				genomic
order	family	species	index	data	Ecosystem	Station	Cruise/campaign
Phyllodocida	Polynoidae	Branchinotogluma segonzaci	Braseg	yes	hydrothermal vents	Lau bassin	Lau Basin 2009
		Branchinotogluma trifurcus	Bratri	no	hydrothermal vents	Lau bassin	Lau Basin 2009
		Branchinotogluma sp.	Brasp	yes	Deep sea	Lau bassin	Lau Basin 2009
		Lepidonotopodium fimbriatum	Lepfim	yes	hydrothermal vents	East Pacific Rise	MESCAL 2010
		Levensteiniella plicata	Levpli	yes	hydrothermal vents	East Pacific Rise	MESCAL 2010
		Lepidonotopodium williamsae	Lepwil	yes	hydrothermal vents	East Pacific Rise	MESCAL 2010
		Thermopolynoe branchiata	Thebra	yes	hydrothermal vents	Lau bassin	Lau Basin 2009
		Eulagiscinae sp.	Eula	no	Deep sea	Lau bassin	Lau Basin 2009
		Alentia gelatinosa	Alge	no	temperate intertidal	Roscoff	foot sampling on the shore
		Harmothoe crosetensis	Harcros	no	Antartic subtidal	Terre Adélie	Polaris 2018
		Harmothoe fuligineum	Harful	yes	Antartic subtidal	Terre Adélie	Polaris 2018
		Harmothoe extenuata	Harex	yes	temperate intertidal	Roscoff	foot sampling on the shore
		Harmothoe sp.	Harsp	yes	around cold seeps	Regab	WACS 2011
		Pettitbonesia furcosetosa	Pefu	yes	temperate intertidal	Roscoff	foot sampling on the shore
		Lepidonotus clava	Lepcla	yes	temperate intertidal	Roscoff	foot sampling on the shore
Terebellida	Alvinellidae	Alvinella caudata	Acaud	no	hydrothermal vents	East Pacific Rise	Mescal 2010
		Paralvinella palmiformis	Ppalm	no	hydrothermal vents	Juan de Fuca	JdFR 2008
		Paralvinella grasslei	Pgras	yes	hydrothermal vents	East Pacific Rise	Mescal 2010
		Paralvinella fijiensis	Pfiji	no	hydrothermal vents	Lau bassin	Lau Basin 2009
		Paralvinella hessleri	Phess	no	hydrothermal vents	Manus bassin	Bambus 2011
		Paralvinella unidentata	Punid	yes	hydrothermal vents	Lau bassin	Lau Basin 2009
Terebellida	Ampharetidae	Melinna palmata	Mepal	no	temperate intertidal	Penzé estuary	foot sampling on the shore
Terebellida	Terebellidae	Neoamphitrite (Amphitrite ) edwardsii	Amedw	yes	temperate intertidal	Roscoff	foot sampling on the shore
		Amphitritides sp.	Amphi	no	Antartic coastal	Terre Adélie	Krevet 2011
		Terebella lapidaria	Terlap	no	temperate intertidal	Roscoff	foot sampling on the shore
		Thelepus sp.	Thelep	no	Antartic coastal	Terre Adélie	Krevet 2011
