# Supplementary material for: Comparative genomic and transcriptomic analyses of transposable elements in polychaetous annelids highlight LTR retrotransposon diversity and evolution
Source: Mob DNA. 2021 Oct 29;12:24. doi: 10.1186/s13100-021-00252-0 (PMC8556966; doi:10.1186/s13100-021-00252-0)
Supplement: Supplementary file 13 — Additional file 13. Source of annelid elements added to the reference database. (.xls) [file 13100_2021_252_MOESM13_ESM.xlsx]

## Sheet: Feuil1
	Number of annelid elements added in the database	from B. segonzaci	from H. crosetensis	from L. clava	from P. fijiensis	from P. grasslei	from P. palmiformis	from other species
Transposons
Academ	10		4	1	2	1	1	P. unidentata (1)
Crypton	10	1	5	2	1	1
CMC	9		3	3		2	1
Ginger	7			1	1	2	2	Branchinotogluma sp.(1)
Harbinger	13	4	4	2		1	2
hAT	18		1	1	2	8	6
ISL2EU	19	2	4	4		5	4
Kolobok	11	1	4	1	2	1	2
Maverick	7	1	1	2	1			P. unidentata (2)
Merlin	3		1	1				H. fuligineum (1)
MULE	7		1	1	1	2		P. unidentata (2)
P	13	1	3	2	2	3	2
PiggyBac	6			1		1	2	Harmothoe sp.(1), Eulagiscinaes sp.(1)
Sola	9	1	5	1			2
TcMariner	10	1	5	1	1	1	1
Zator	8		3	1				Harmothoe sp.(2), H. fuligineum (2)
Zisupton	3					1		L. fimbriatum (1), T. branchiata (1)
Helitron	11			2	1			H. fuligineum (1), Eulagiscinaes sp. (1), P. unidentata (1), T. lapidaria (4), Thelepus sp.(1)
LINEs
CR1	13	4	2	1		3	3
I	9	1		1		4	2	Branchinotogluma sp. (1)
L1-TX1	15	2	2	5	3		3
L1-Nimbus	10	4		2		2	2
L2	19	2	1	4	4	5	3
L2A	3			1		1	1
L2B	6		3	3
L2-Crack	14	3	4	4	2		1
L2-Daphne	17	2	4	4	1	2	4
Proto2	15	2	1		4	2	5	Thelepus sp.(1)
R2	7					1	2	Harmothoe sp.(1), P. pandorae (3)
Babar	13						1	H. fuligineum (2), L. fimbriatum (1), L . Plicata (1), P. pandorae (3), T. lapidaria (2), Thelepus sp.(3)
RTE	11	3	1		2		2	H. fuligineum (1), L. fimbriatum (1), L. williamsae (1)
RTEX	10		3	2			1	P. pandorae (1), T. lapidaria (2), Thelepus sp. (1)
Penelope	14		7	2	2		2	P. unidentata (1)
Retrotransposons
Bel/Pao	16			8	1	3	2	P. unidentata (2)
Copia	9		6	1			1	Branchinotogluma sp. (1)
Gypsy	14	4	2	2		3	3
DIRS	13	4	4	3		2
Ngaro	8	3	2	2			1
Total	410	46	86	72	33	57	64	52
