# Supplementary material for: Comparative genomic and transcriptomic analyses of transposable elements in polychaetous annelids highlight LTR retrotransposon diversity and evolution
Source: Mob DNA. 2021 Oct 29;12:24. doi: 10.1186/s13100-021-00252-0 (PMC8556966; doi:10.1186/s13100-021-00252-0)
Supplement: Supplementary file 14 — Additional file 14. Amino acid sequences of annelid elements added to the reference database. (.fas) [file 13100_2021_252_MOESM14_ESM.fas]

>Acad_Harcros_Locus_11857_L3163#DNA/Academ
PSQVFNVPLPKGSDTYDHEGIDMEPSTNENENCSDTSAEPLSELLDAAGKLYDDLMAGSI
SADTLQDSDILQVISDQIVEAKKDMYNRRTAKLWLQYLEMVDILFKSIKAERTGNWALHL
KMIHKMLPYLSATGHNNYTKSLHIYLQNMDKLEEMHPGVYSQFQEGHHVIRRSDRYWAGL
STDLVIEQVLMRSMKTTGGLTRGRGMSETQRSVWLLSTPACSEVKPAMKELTSVTYAPSE
QHKEVSDARQKKDMADPMELLSFLKLRNPFHENPTLRSLVTGVTAADCVNVDSALSVGEM
ILNDLDGKDVLQHSFRKKDQVVTLSSSSAVSVKEDMIHIDPQLLFQRLVTAGKQNDNLAD
VFQYELCSYPPALFESKWTPRLANKTTLADTLWKSMSGDMPVPSGEQLHVLDGGALLHRI
PWQRGLTYDEICHQYVKYVENHYGSSTIVFDGYSDAPTTKDATQQRRAAAYIGATVNFSG
SMVFKGKKEDFLANKENKHRFLALLKLHLESQGCHTEQAQA
>Acad_Harcros_Locus_22799_L1532#DNA/Academ
SFNKPLPKRVKTMHGSKASSGLNLPKAYNSNAIYTRVIGLQESGRDLDLLDVLSYELAAV
PISLFTETGDLRIPTNKATLKNKLKVEVSPESIPKPTDIIIDGGAMLWVVHWPSNGTGKD
YIDNVVEYIQRKLKEANVYIVFDRYIDYSIKSATRCGRTTEASRRHQLSSNMQLPPWKVI
LTSSHNKIQLIQLIVGEIVVRKQHPLTGHQKLFVTGQDGDPL*FTSGLCIQRADMRTTHE
EADVIIIQPLMSITSEGETCTIKVIAEDTDVFVLLLYYYNKYNLDCSIIMEDTSKDRK*V
DIKASVQKYKQIIPSLPAAHSLSGCDTVAQCWGIGKTKVVKVLQTGVQMLSLGNIAANLP
DFLHEATVFTAACYGHPEKENLGALRFKV**GKTGRASLVSSPKLMSLPPTSEAFKLNVQ
RAHFQTCIWLNCHNLDPPKMNPDEYGWVKDSLNKTLMPVMTPKNTLPAPEYILKLIKCSC
ESCSNAKCSCATTRLQCSVFCKCDGGSQCRN
>Acad_Harcros_Locus_66464_L1430#DNA/Academ
HKNCVSRYASSSNLAKYDSSPLPQRKKLRMSYSEFSFRKHCLYCGEKCDLERDPKNPGRW
KPAYPCRSTHSEHDEKPYKDFLLDRCDARGDEWASDVRLRVEGALDLHAVEARYHRDCMS
RFLSHRNIQNNDTSGANISTLDDPALDEVFSILLKDKTQIWNSVELHNVYTSHGGDALSR
TSLVREIRSHFAEEIVVLSACGYASIITFNHSAALVLKCVKDEDEDDDLQNSVHKVARKI
AQDCKGFTHDKLNYNIHIDKEKAAEPTSRILQALLQEISPKLCHTLPAILIGNIVTSVVM
NHPTDLQIALGVLMRESKKLINHLHDYKVTCSYDEVNRFKKSAATAATVDASLQGISDAE
SGLVQAIADNFDADISSPNGKSSTHALAMIITQPSGGETSSEDSVIRRIKKDEMLLPIHA
DDNDDLDDMHYYGKPKPVMPQVPISQLPANFNTLQNASKARADSMDFTFFHKVLYDE
>Acad_Harcros_Locus_94411_L1166#DNA/Academ
DLPAEGAKYHKICSVNIQTGRQIRMVFMPKMEQPKSKRKKSDSGRPKNSERAEAFIKVTK
FLEDNDNEQLTVNDLVNKMGEYLHDSGLQAYSFPYMKTEITNHFGDRIIIAERNGKSNVV
TFHTTASKILHEFCYQSKQNNTDMKKDIMEAAGKLNKQDVRDMKVSRETYASVTDLSPEA
AIDYLPQSLQQLLGILFCGKDTRRLVASIGQAIMQAVRPNILLALLQIGLGVQMHHHFQS
KFLIDSLHAHGFCCPYTEVQKFERCSAVEQGTDLSSMTRDSFLQFSADNVDHNIRTMDGK
DTFHGMSIIAMVTPGPNTAKPVRRMEVTKEDICKVGRINIFHFWPEKNCLETLRYEELIK
PNVEEKHSDINLLWKTLMLPKVTRPQ
>Acad_Lepcla_Locus_19950_L2516#DNA/Academ
VQEAFLRLLWSSFSLWLKETMSEDECEKLGINEDVISDKIIKCKEAVGTPMLQENLQELL
LHMPKIQRLMADHKFEASSQSHMFEFWLQYIEMVQCLLDFIRAEREGLWKLHLSAVAKMI
PHFFAMDRQNYARWLPVYLSEMQQLPVTYPGVHEEFLAGNHAVARSGQPFSQVWSDMALE
QTVNKDTKMVGGLVGKTQKPGALERWFLTSHDRGSIAAAMKNLCDMDHSPAGHIDLQGTR
AQRDENDVQKLVNMFTEEIFANPFDSPNEDNQTPNPISNIASGVLLADDVALRLLKSEEI
GRENMLMFIENRLKEKTISFWHPLPKQKIQTFSSTRKEMKVKKQEKPMVVKADRDLFGRL
VVAAQTRKVDLKQVMAHELSPTPFALAYSDGTLRKGSKYTLMQELEKMVETAPKLPQSRL
ETAYLIDAMALVHMGKSVGAKTFGELASKYYTTITAHLGKNNCDRVDVIFDSYGREISIK
AGERKNRSKVASLEVKINGPKTPVPKQWEKYISNEKNKSNLAVYLCKTWTEMGKKNLENN
QSLFLASGKDDTDVIHVQREQVRNATQLNCDHEEADTKLLLHAKHAAADHQRIVIQSPDT
DVLVLMVFFQHKINQELWLKTGQRDKLRFIPAHEVVDEIGPSVCESILGFHALTGSDTTS
ALCGVGKKRAFALLKSSQQHQQGISSLGNSIPPTDPVVSKSEAYVCSLYCVGSDVMETAD
ELRYQVFCHKHCKSEALPPTSDSLKQHIIRANYQTVIWKKALHSMQHMPSPVSNGWLSES
DELKPQLLTKAPAPEGLLELTSCKCIKTKCERGNLCLCRKNGLSCTEACACMGGEDCRN
>Acad_Pfiji_Locus_14903__L3429#DNA/Academ
IVVSPLISLMEDQVAALSTVNVKACFLGSAQTDTVNVRRDILRGYYRLVYLTPEFVESGA
DLLEEMDRNIGIDLIAIDEAHCVSQWGHDFRSAYRSLGSVRKILPKVPIMALTATATPEV
RRDIIRSLNLSSPAITCTNFDRPNLYLSVSLKSGDVIADLRKQMMPEHSRQSDMYTFHGP
TIIYCPTKKAAELVHNAVKALGVKSALYHAGLSMPARKKAHRDFINDDVQVVVATVAFGM
GIDKPNVRQVIHYGVPKDIESYYQEIGRAGRDGENS
>Acad_Pfiji_Locus_20736_L2650#DNA/Academ
VFGINAFRPLQLQTMNATLSGKDCILIMPTGGGKSLCFQLPALVSKGITLVVSPLVSLME
DQVMALERISVPAVLLNASSSKEHVKYVQDNMTNPKCPFKMLYVTPEKLAKSKRFMAKLE
KMYEAGLFSRLVIDEVHCCSQWGHDFRPDYKFLGVMRRQFPGVPILGLTATATSSVLQDV
KKILGIEGCLVFRASFNRTNLFYEVRTKPTGLKNSVAEIYKLISSRFHGQSGIIYCLTQK
DTEEVARELQQHGIKASCYHANMDAKHRSKTHTRWINNDIQVVVATIAFGMGIDKPDVRF
VIHHSMSKSMENYYQESGRAGRD
>Acad_Pgras28726_L1166#DNA/Academ
ELDFNFLSSVLQEANTPEYNGFNTRICRETGMMPASKSAVRYMPLLYMKPADPDTVNTAI
VNGLRIVQEVANKLNSADVHLVLDRYYDYSTKSCTRVARAGKMTHSRVHKLSAKTPLPTR
DAVLKCVANKVQLNRLILELIINDEEFLDNVTSDYRLFMTGVEPVPTVLHRGRKRAELQL
YSTHEEADIRLVMHALCSYEREEARVCVISDDTDVFALLCYHYHKSGSSAPLMMKPSVHG
RVCVDIPATVKKHPTLIPQVLAIHAISGCDTVAASYGIGKLTAVTTSNKGFVLDSLGVID
APWDDVEKEATKFMVAAYGGLGVTMSECRKRQWAQKTAKSSGAPKLCSLAPTTEAFMQNT
KRAHFQVAQLYAALDSDPPPLDPRDYGWEADDINKSLSATTVAEGVCLAPDYVLKLIRCG
CDSESSCKRGNCGCTGRQSPCTIFCACGAGPSCFNKFT
>Acad_Ppalm_Locus_19499_L3285#DNA/Academ
VFGLNTFRPLQLQTMNATLSREDCILIMPTGGGKSLCFQLPALVSEGITLVVSPLVSLME
DQVMALERIKVQAVMLNASSSKEHMKYVHDNMVRAACPFKMLYVTPEKIAKSKRFMAKVE
RMYEAGLFARLVIDEVHCCSQWGHDFRPDYKFLGVMRRQFPGVPILGLTATATSNVLQDV
KQILGIRGCLLFRASFNRKNLFYEVHTKPPGLKNSAAEIHKLINSRFSGQSGIIYCMTQK
DTEEVAKELQLNGIKAFCYHAKMDASHRSKTHLRWINNDIQVVVATIAFGMGIDKPDVRF
VIHHSISKSMENYYQESGRAGRDDGKAYCILYAGFSDISRQSTMVFTEQTGLEKLYGMVE
YAYDMGRCRRTLIAQHFGECWDSAQCDEMCD
>Acad_Punid_Locus_27580_L1715#DNA/Academ
KRLIEVRGSVFGVDVFRPLQLKTMNATLSGKDCILIMPTGGGKSLCFQLPALISEGVTLV
VSPLVSLMEDQVMALERINVAAALLNASSSKEHVKYVHDSMSHKECPFKMLYVTPEKLAK
SKRFMAKLEKMFEAGLFSRLVIDEVHCCSQWGHDFRPDYKFLGVMRRQFPGVPILGLTAT
ATNNVLQDVKKILGIEGCLVFRGSFNRTNLFYEVYAKPSGLKNSVNDIHKLITSRFDGQS
GIIYCLTQKDTEEVARELQERGVQASYYHANMDAKYRRKTHTEWISNDIKIIVATIAFGM
GIDKPDVRFVIHHSISKSIESYYQESGRAGRD
>BEL_Lepcla_Locus_17344_L533#LTR/Pao
FLAPFVLVGKQILQQMCKDGADWDDPLPESLQQKWERWRQDLPSLAKIKIPRCYKPEGFG
KIVTTELHHFSDASTTGYGQCSYLRLIDEHGKVHCSLVTGKARVAPLKVTTIPRLELTAA
VVSLRVSAMLRHELDEAEITEYFWTDSRVVLGYINNDARRFHVFVANRVQQIRSRTSP
>BEL_Lepcla_Locus_20551_L2820#LTR/Pao
GGLRLHKFVSNNKEVMESVPETERAKDVTSFDLLVDKAPIERALGIQWCVESDEFNFRLA
LKDRPLTRRGVLSTVASLYDPLGFLAPFVLVGKQILQQMCKDGADWDDPLPEPLRHKWER
WRQDLPGLANIKIPRCYKPDGFGKVVTTELHHFSDASTTGYGQCSYLRLIDEHGRVHCTF
VTGKARVTPLKVTTIPRLELTAAVVSLRVSALLRQELDEAEISEFFWTDSKVVLGYLNND
ARRFHVFVANRVQEIRRRTSPDQWRYVKSEENPADHASRGLSAVDLEKSNWFRGPDFLWE
REIPEDKIEKELVQDDPEIKVVQVNTTHTETRNLLLDRVDRFSDWSRATRAIAVVRRAIM
CRKTGTKVTDKVTSPSEREQAGIAIIQALQRQAFQKEVESLKKSGDEKKGTTEASALHKL
DPFLDDEGTLRVGGRLKQSSLLYGVKHPIILPQKSHVTTLIIRHFHEKVRHQGKGMTVNE
IRSSGFWIVGCNKAVSTHIFHCVTCRKLRSRTTEQKMADLPEDRTEPSPPFTYCGVDCFG
PFYIKDGRKEFKRYGLLFTCMTSRAVHIEMLDDMTTDAFINALRCFIALRGAVRQLRCDQ
GSNFIGAQHELKEALKEIKDEKIRAFLADQGCDFVLNVPHASHMGGVWERQIRTIRSVLN
AILHQSAGRLDSASLRTFFYEAMAIVNGRPLTVDNIGDPSGPEPLTPNHLLTMKARVILP
PPGEFVKEDVYARKRWRRVQYLANEFWTRWRKEYLVNLQSRRKWNVQRFNMSDQPDDMDP
AKEQGSTDGEAIIDEHRSDDHESEQGAGEVGDGIIGKADEEQRRKSERQRKLTEKARRNL
RVDDIVLIK
>BEL_Lepcla_Locus_20997_L4709#LTR/Pao
FLRQCDTAMKTIDSLKILNDERENKKLLMKLPDWIVTRWARVVADAREKQGNFPNFSSFV
QFIAKEANIACDPITSLQALKTEKPSDDKSSANKNGRRRAPGANSLSTETTETGKTSETG
KAKPEKDNNCPLHDGKSSHVIGDCKIFLNKPLEEKKKYIKENGLCFGCLGKGHRSKFCRQ
RQTCKTCQKPHPTALHGDVWKPVTKEEPSSRDTKVTPADKKDAEKKVPASKAVESVSHLS
DTGKSSKCSMIVPVWVSHCDSPENERLVYALLDTQSDTTFILEDTRLALGADGPKTQLLL
STMLSKDQAVDSKKISGLMVRGHNSDLKISLPVAYTREIMPANRSHIPTPEVAQCWPHLE
RIADQLMPLQDSEVGLLIGYNCPRALAPRDIISPRSNEPYGQRTDLGWGIVGIVNPLLIE
GDAIGISHRVVACEVPDSLATESGEPNQILVSFQTKIKEVVSPVEVAKMLEQDFSEKQPC
QTAYSHDDRTFLKKVGEGIHLTEGHYEMPLPFREQEPNLPNNKTLALHRLKQLEARLKKD
KDYHSDYTTFMESMIKNGFAEKVPSSEIDLGDGCVWYIPHHGVYHPKKPGKIRVVFDCSA
KYQGTSLNDHLLQGPDLTNGLVGVLCRMRQEPVAFMCDVEQMFHQFKVNKEHRNFLRFLW
WDKGDTSVSPVEYRMKVHLFGAASSPGCANFGLKQTADDNEPDFGPEVASFIKRDFYVDD
GLKSVSTETEAIELIQKSKDLCAKGGLRLHKFISNSKAVLESIPKEDRAVGVKDLDLLHD
PLPLERALGVQWCIESDTFQFRITLSDKPLTRRGILSTLCSVYDPLGFVAPVVLGKKILQ
QVCREQIDWDSPIPDALRERWARWRADLVNLEKVQINRCFKPEGFGAIQSAELHHFSDAS
MDGYGQCSYLRLVDDQSKVHCSLVMGKARVTPLKPVTIPRLELTAALVSVKISASIQREL
DYTITDETFWTDSKVVLGYIANDSRRFHVFVANRVQQIRDHTNPSQWRHVKTDENPADDA
SRGLSVDELLGQSKWLTGPDFLWEPVIPKSEDETTDLTADDPEVRKAQAFVSQVSSVADR
CPLLERLEYFSDWNRAKRAVAVCLQFKERLRNREVKKPKTPVNGRVSQKDIQLYQPLTVK
DIKSAEQEIIRQVQATCFKDEASTLKPEGDKKQKKMLKGTSSIYRLDPFLDEDGIMRVGG
RIRRADCPTDVKHPVILPRKHQITELVVRHCHQQTQHQGRGMTTNEIRTNGFWVLGCSSA
VSSCIFKCVKCRKLRAQVQEQKMADLPEDRLKPAPPFTYCGVDYFGPWYIKEGRKELKRY
GVLFTCMASRAVHLETANSLETDSFINALRRFISIRGPIRQLRSDQGTNFVGAKRELKEA
LQEMNPDMVRRVLAEEGCDFEFKMNVPSASHRGGVWERQIRTVRSILGSLMDQAGSQLDD
ESLRTLMCEAAAIINSRPLTTENLNDPTSPEPLTPNHLLTMKSKIVLPPPGEFQRADLYL
RKRWRRVQHLANEFWFRWRKEFLQNIQERQKWMRPCRDLRVGDVVIIKDENLPRNVWQLG
RVDEIVRG
>BEL_Lepcla_Locus_28869_L1733#LTR/Pao
FNMSDQPDDMDPAKEQGSTDGEAIIDEHRSDDHESEQGAGEVGDGIIGKADEEQRRKSER
QRKLTEKARENKARELEKACKKAQALFESEIRTAVIYLSDPCPDADLREIMEALDEGYER
VVKAFEELKTILGAAPPHEIRTGVDRLKSDKDKLIAEIKGKMTDKEDRVSQVSSHAASSH
GSRRSKKTGASSHISRSSTSSKKREAEAAAAARREELKAAEERAELEEDLLNLEIEMKRK
IEKKKREIEQRRIKDEIKIAEAKVKVYEEGEDEDRQSERRSLFSLRSPRSQPVKPVSDIA
ALAEAFAASISLTQIPALEPSVFDGDPLKYHDWSITFRTLIEERNIPDRDKIHYLKRYVS
GPAKEAVSGYFLLRSTSAFDQARAVLEERFGNKHIVSEAFRDKLEAWPKVQGRDGQALRR
FADFLQQCEAAMTEMKGLEILNDTRENRKMLQKLPDWVVNRWTRIVAEKKRKEGVFPPFS
TFVKFVVDEAE
>BEL_Lepcla_Locus_50463_L4428#LTR/Pao
AKELLKLRFGNDFAISKAWVSKVTEGPPVKPNNGEALQDFVDDVRSCMETLRAMNKLKEV
DSQDRMVKILSRLPMYLQARWRKEAYEARERNGDYPNFDQFVRFLDRVAGEANDPVFGNV
GSYFKDTKEKGKTTQAKKKGSSFSVEADKTPPSNKAQDKAANATENNNKPKDYKCRVCGG
DNHRVSTCEKFKKMTPEKRLETVKEKRLCFNCLDFSNHISRDCKRPRACAENDCRGKHAS
LLHQAVIKARAESSKEDGQKEERSQDKQVEAKSYACGQSDVKTSKVALPIVSVFVRGKGQ
TNYVRTHALLDPGSNKTFCSKDLAKQLKLKGNKTSLSLETLSEGKETDALEVSLEVTATK
GPKKKRRIVELPTVYALTSFPSLRDSIPSAADVKRWDHLKDLSILQVEESGVTLLIGQDV
PSALIPLEVRRGRDNEPYATRTSLGWTLNGPLQEGHFDEPVVCHFIQANHSPEASLEAQV
EQFWKLDVGQTLAGSLPQMSQDDKRVLKIWDESIKLKEQYYEMDIPFKVMPPELQDNKIM
AEKRLQSLGRRLSKDPDLHKRYKAGIEDLVQKGYAEPISESQLIAENVTKWYLPHHCVMN
PNKPEKLHIVFDCAAEYNGTSLNKQVLQGPDMTNKLIGVLLRFREDQIAIMGDIEAMFHQ
VRVSPYHRDALRFLWWKDGDPSLPPETYRMAVHLFGGIWSPSCASFALKHSAQDHKSEFD
QETISTVMENFYADDCLKSVSTVDQAKKLLSELCQLLSLGGFRLTKWISNSKEVIDSIPD
QERAKEIKSLDLDSATLPVERALGVQWNTQEDMFSIKIKPKEVTYTKRGLLRVVSSVYDP
MGFVCPYVLQAKKLFQDECKREKGWDDELEPENAKKWKRWLDDLPSLEGFKVNRCLVPKD
FGKCVSIQLHHFSDASQDAYGTASYLRLVNEDGNTHCSFLIGKSRLAPIKHMTIPRLELS
AAVIAVKMDSLLRRELRFEIAESFFWTDSMIVLQYIKNKTKRFQTFVANRVAIIHDGSDP
VQWRYVNTESNPADDASRGLRADEILGNDRWKQGPDFLWENESQWPVLPQGSPDLLTNDQ
EVKKEAKA
>BEL_Lepcla_Locus_51514_L1340#LTR/Pao
LSTIASIYDPLGFLAPYVLRGKQVLQEMCREGTGWDDPLPETLEESWEHWKADLVELANV
KVPRCYQPETLEKVKKYELHHFSDASTTGYGQCSYLRVIDEKDNVHCSLIMGKARVTPLK
VVTIPRLELQAAVTSVKISSLIKEELDMTDIQEYFWTDSKVTLGYIQNDAKRFHVYVANR
VQKIRQATSPDQWHYVPTGENPADHASRGLGVKQLISSNWFTGPSFLWEVDLPTDRIITE
ELDEEDPEVKCRTVHAMKSEEVSLLSRIDHFSDWIRAVKGIATLQRFLLQRKNSKKESDT
ETSVIEERRKAEHTIIKMVQEEAFTQEIQSLKNNVGKDQVNSQSQLVKLDPFLDEDGILR
VGGRLAQSSTLPYEIRHPVILPKKSHVSNLIIGHCHEKVAHQGRGMTVNEVRSNGYWIIG
LSTTVASHIHRCVQCRKLRGRTQDQKM
>BEL_Lepcla_Locus_64417_L485#LTR/Pao
RDIVWEFNPPAASHMGGVWERQIRTVRKVLNAVLRDQVLDDERLTTYFCEVESVVNNRPL
TPVSDDPKDLKPLTPNDLLQLGKGLTASPGTFHKEDMYGRRWRHVQYLADQFWKRWVREY
LPTLQLRQKWLEPKRNIQTDDIVLVMDESLPRNSWPLGRVV
>BEL_Lepcla_Locus_70420_L1250#LTR/Pao
DKTISEELQEGDPEVKGANVHTTSAQEATLLSRIEHFSDWKRAVKGISALQHFLSQKRNP
KTDSDVSINVQERRKAELTIIKMVQEEAFADEIKLLKNKTSKDQLKGQSQLIRLDPLIDE
DGILRVGGRLAQSCILEFDAKYPVILPKKGHVTDLIIRHCHEKIAHQGRGMTMNEVRSNG
FWVIGLSSKVSSLIHRCVQCRKLRGRAQEQKMADLPEERLEPTPPFTYCGFDCFGPFLVK
EGRKELKKYGLLFTCMASRAVHIEMLDDMSTDAFINALRCFIALRGKVRQLRSDRGTNFM
GAENELKKAVSEVREEKVKSFLAENGCDFVSNVPSASHMGGVWERQIRTIRSVLTAILQQ
ENSRLDGSSLRTFFYEAMAIVNSRPLNVEAQDDPCGPRPLTPNDLLTMKTGVTVPP
>BEL_Pfiji_Locus_47623_L449#LTR/Pao
VDGLLNLSTEDAYQSTMKKLDQRYGNVFAISEGCRDQIYDCQKISSGDSKGLRRFSDFLH
QCLAATTEIPGLSILNDCRENCSMLQKLPDWIVRRWSHTITEYSERGTYPSFACFVDFLA
KEAQIACNPIVANLKETHMKTQKPKSLKKI
>BEL_Pgras210886_L2864#LTR/Pao
QQCEHHFWTDSQIVLGYINNDVRKYRVYVANRVQMIRDLSEVHQWHYVSTKDNPADHASR
GLHVKDLQETNWFSGPAFLWQLDLPITQLPDITLSLSDPEVKEVTVKVTKTAESKSMLER
LKKFSDWSRAVLAISTLLAFASPQTKEHGTKKMTAVDDLRRGERLIIRWIQEAAFNNEFE
ALNKHLAAKITKDSKLYKLNPFLDNEGILRVGGRLDRSSLSYEIKHPIILPNPKSEGHLI
QLIIKHYHEKMKHQGRGFTINELRANGIWILGCSRAVSSYIFKCVTCRKLRGSCHSQRMA
DLPTDRIEPAPPFTHCGIDCFGPFVVKDGRREIKRYALMISCMASRAIHIEMLDDMSTDC
FINSLRCFISLRGPMRSLRCDQGSNFIGAKNQLEQSLKEISNERCRKFLSDNRCDFIFNS
PKSSHMGGSWERHIRTARAIISSMLEQHSKRLDSGTLRTFLYECMAIMNSRPLSPQNLND
PSGPEPLTPNHLITMKPRIALPLPGEFVKEDIYAHKRWRKVQFLATEFWNRWRKEYMLHL
QVRIKWNKIRRNLTVGDIVILR
>BEL_Pgras238642_L347#LTR/Pao
FGPFLVKDRRTELKKYGLIFTCMTSRAIHLEMLDDMSSDAFINSLRCFVALRGPVRQIRS
DRGSNFIGAAHTLHEALKENKDDKLKAFLIANHCDFVMNPPSASHMGGIWERQIRT
>BEL_Pgras242935_L392#LTR/Pao
RECRWCHRRKAIPASQVMAPLPELRTRLSLRAFSQSSVDFAGPFITKQGRGKCRQKRYLC
LFTCLATRAIHLELAYSLTTDSFLNAFYRMTSRRGLPKDMFSDNGTNFVSADKEMRELVS
DLDNDKILQPI
>BEL_Ppalm_Locus_40414_L1344#LTR/Pao
FFSVGIDCFGPFYVNRGRSQHNRSGCLFACLGVRAIHIEKLHSMDGDLFANALSGFIARG
RNPEMILSDNGTNFAGGEKEIKEAMQKWNDSHKTQNHFLVNIIKWLFNPPKVSQMGCVWE
GQIRTVRKLRLETPL*EVEMVVIGRPLTPVSDYPMDLESLTPIHLLLQFRQQVIV
>BEL_Ppalm_Locus_44601_L815#LTR/Pao
VGVDYFGPIEVKKGRTVQKRYGVIFTCSSSRAVHLEVSHSLTTDSCIQAIRRFLAKRGLV
IRIRSDNGTNLVGAEAEMKRDIASWNQTKIGRCLQQHHIEWTFNAPASSHFGGFWERLIR
FVRLIMYSLLRDQSISLDDEALNTLIREVEQVLNNRPLVAASEDLYDLQTLTPNHLLLWR
RNDSFPPGVFLSADSYVKRKWRQVQYLVNVFWTRWHKEYIPLLQKRQKWIKPQRNVKVGD
IVLITGNTPRNVWNMGRVTEVHNDHKGLVRVV
>BEL_Punid_Locus_12558_L1218#LTR/Pao
CVTCRKLRGRPQSQKMAELPEDRTEPAPPFTYCGIDCFGPFMVKEARRELKRYGLIVTCM
SSRAVHIECLDDMTTDCFINALRCLISLRGPVRQIRCDHGSNFVGAKRILDEALHEVKTD
KLKQFLADNQCDFILNSPHSSHMGGIWERQIRTIRSVLSVILNQHSSRIDTSTLRTFLYE
TMAIINSRPLTAQNINDPLGPEPLTPNHLLTMKSKLVLPPPGEFVREDVYARNRWRRVQR
LAEEFWRQWKREYLLTLQNRSKWNKIHRNVSTGDIVILKDDELCRGDWRLAKVIEAISDG
DGLVRRVKLLIGDSNLSKNGQRISKPTYLERPIHKLIILLENV*LINMFDYCLVICISL
>BEL_Punid_Locus_32472_L3120#LTR/Pao
AIDLIRKTRETCAGSGLHLHKFIANSRAILEAVPPEDRAEGVKQLHLERESPTTCVSKVL
GIEWCVEDDAFRFCIGFKNKPWTRRGILADIQSLYDPLGFIAPVVLIGKQILQEMCREGA
DWDSPLSDHLKLAWEQWCLNLPSLSELEIPRCVQPVDFGKVKFTALHYFSDASSSAFGQC
TYLRLVDENGKIHCSLVYSKSRVAPLKTLTIPRLELAAAVLSIQASCIVKKELSLPENCV
EVFWTDSNVVLGYVRNETKRFKVFVAN*VQRIRNHSKPEQWKYVPTAQNPADLASRGLSA
DKMVKQRMWFKGPSFLWSEKVPEFTHDSQEVSPSDPELQKAQTFATDSESILPDMLSRLE
RFPDGNTTKRAVALCLHLKRKLQGHRLDHGEKPTQYVSCTVKEMQEAEKVIVQLLQKHHF
SEELEILILLGLSGYDDSRSAVRERKVHIKKSTLYRLDPFLDEEGLIRVGGRIGKSDLSF
QESHPVILPKARSSHITRLIIAHSHQKVQHQGRGMTVSCLRSHGYWILGCIAAGASFIRS
CVVCRKLFGNTQFQKMADLPEDRLAAIGPFTYTGVDFFGPWMIKDGRREMKRYGVVFTCL
SSRAIHIESANSLDTSSFLNALRRFIATGGPIR
>CACTA_Harcros_Locus_14843_L1818#DNA/CMC-EnSpm
ELESKFGVRYSVLLQLPYFDPVRMTIIDPMHNLFLGTAKHVLRIWKDIGTLTSNHFYEIQ
ARVDQFECPTDLGNIPHKIASGFSSLTADQLKNWTLLFSMYALKNILSKEHLLCWQKFVK
ACTLLCTKALDQNSVKIGHQLLVGFCQKFEQLYGSKVITPNMHLHRHIAECILDFGPIYG
FWLFSFERYNGTLGNYPTNSRDIESQLFKRFLNDVHVNITDIDGSFEEEMQSVLKNMHRS
RQHRGSLLSQTKSSSNLDIMSMTSSNCVIQEKEWNIPLSYVKTVRGKSLGAISEAEMFYL
KAMYRQMYGTVVYDEDKFVLCPSYEETNALYYMSHVLGSCKGRSKRSALICAHWSDNFGE
ITSHSSTRPGKVQKYILHKVFIKSEAKLHVLAKVSWYSELPP*TKEKIGNLKPVEVWSDM
TVDPGPAMFIPVQRIKNKAVATVEEVNGKNLLFVCPRQR
>CACTA_Harcros_Locus_36160_L2507#DNA/CMC-EnSpm
TNTMYNCGLCPFFFKTQAELLSHLNGQHKHSPRFKVQCESKGCGRTFNNYGAFRKHVSRK
HHVDLNQAEVTETVDDIPEPIEDVATEGPSNEQFQDATYLLSLKVNHKLSQSAINHIVES
TKDLVQDRLEPVKRELQCQNINTDSLDQVTSALFSGLETSYLQDKFYKQHLGYVTPQAIK
LGSRMVTKKRKSRVNIPMERDDLAYYIPFKEQLSALLSQPEVNDELCSNSRHQHDGLIYD
VQDASYYQTHPLVQEFGEEVLIFSLYCDDFEVTNPIGTHRKKHKITAFYWVLLNIAPQHR
SKLSCIQLLGLMKARDFKKYGSKKLLADFRQSMVDLKSGAVLTVNGTDATYHGFLLMVVG
DTLSQQVLGGFKEGVGGAEKPCRTCEVKNCDLDQSRRSTDFEARDEQEHRARVQYLQNLS
PKAFQHWSKTWGINGEGYLYNMPGLSLTECLVHDPMHVLLEGIWRLHLSLMLNTFINNKF
FTLETLNQKIEFFPYDQEEKRDKPQRIEKLHLKPGNTFAQTAQSMWILVKNLPFILGPLV
PEDDSNWLCFLLLLQITILSISHVASAHTPSILLHLISQHNKLFASLYPDMQFTPKLHYL
VHLPEQLRKFGPLRNQWCMRFEAKNGFFKAPKWQNFKAIAKSLAEYHQRWMCLQMFGTKK
IGSYSFLGGDDTVGNGHSAPLMTVKGREEIYKHLPKEDGPIEDKLVFLTSCLTHNGHMYR
PGTTLVETFGDEPTLWYIEQIVVITHQKFFVTHQLEITSLDSHFNAFSVEHASQTKVLLP
GTLRYQWPQTYQVVKGVPYVMLQQVDDVWML
>CACTA_Harcros_Locus_44956_L533#DNA/CMC-EnSpm
TKQFVNLWTNSKEHGKPYYIPPRKVRILDQRMADIRPPSEVKRMPRPLSERHFWKAAEWR
SFLILYSEVILQEILPQRFLQHWTLLASSMNALLQPTMTEIDLEHVTACVKKFVNGIPAL
YGEEHVSYNCHILLHIPESVRYWGLPWASSAFIYEDANGKLLEMYKGTRGIPQQMFKN
>CACTA_Lepcla_Locus_12481_L2369#DNA/CMC-EnSpm
ILQWQIANFTSDTALTTLLAFVCEVLSLGGKEEYARVIRNVFPTTMYKVYKWLGVGESSF
QETTICSKCYTFYHDVRQVLYTGPNGTQRIRRCSVKVFNEDKPCGTELFKRVKVGGKLQY
VGIVTYCYKPLACSLEEMLQRPGFERKCKQWRHRKVPEGFYCDIYDGTVWQRFVDYGFLG
DNDNLVLQINVDWFQPFSRKSSYSVGGIYLTVLNLSREERYKIENVIPFGMIPNLPKEPA
ELSTFLQPLVEELKVFWRHGMVLRSSEWPLGKPVKVALMNVAADLPAARKVCGFLSHAAN
MGCSKCRKNFKGKPKRNYSGFEMHLWPVRTWGCHRKQIENIRAAGTHKEMKTLEKKYGVR
YTPFLELSYFNPF*FLSIDVMHNVLLGTAKKTWKMWEKLGALTKKKILIIDERLEKFKKG
LPDDLVVTNIKSNAGTWTAKEWKNWVTVSSGYCLQGLLAKKHLKTWQRFVIATRLLCQPC
IADHQIDLAHKDYLQYCQETQVQFGKEVVTPNMHLHCHLKDCLREYGPAPSTWLFSYERY
NGFVGDLQTNKRQIHKQFMKRFLLTKTVNHMRSEMPPEYKKELLPLCHKIQTSIPTVIDT
MQVPESEVAECQHLWSKMDGFETTETGKTKGLDADDYALLLQAYGKMYPTEPQLLETHTF
SKTCSTYGTVQYGPNSYVSTMSGRKVKFCWFMANWYVDGGGECEERPCVIRYFMRHAMTC
NVTGLRREHFFAVVKWFSDARDPNPFIRPLTIWRHSKYEEPTWACFLPVMRITGRFGAVN
EGENMVVCPI
>CACTA_Lepcla_Locus_20364_L1700#DNA/CMC-EnSpm
LPIWALFDSISHASVERLLDALRPLIPDLPKRARTLLGTPTDIKCQKAPDGSSYCYLGIE
EGIKKVAASQLHELVQHESLTLHVNIDGLPLFRSSFAQIWPITGLIRELPGNKPFVIGLF
CGENKPPSVSEYLSDFVSEMSELEQKGLDLDGQHFKLTLDAMICDAPARAFVKGTKGHSG
YYACERCTQKGDYVDRKVTYPKTNAPLRKNIHFHEMRDEEHQTSVSPLLNLSIGMVTHFP
LDYMHLVCLGVMKRLLLLWLRGPLDIRLDARTVDIISQRMLAFRNLVPREFGRRPRSLRQ
ICNWKATEFRQFLLYTGPVALLGLLRDSFYRNFMIFSVSLSLLLSPSQCKRHCDYVEKLL
ISFVKQFSRLYGQGNLSYNVHNLIHLPQDVRRYGCLDRISAFPFENYLGKLKKMVRKP*H
PLQQIVRRLGENENALPVLPNSRDRELRIPHRSGPNPPALLRGQQYKHYQRKDMFMSTCH
GDNCVRIDNDIVLIRNIVKCDSEIYIVSQKFVGKSKFFKHPLDSSRLDVFMVSQVSNNLT
VTRASLIKTKYVLLPFRSGYVAMPLLH
>CACTA_Lepcla_Locus_23839_L2024#DNA/CMC-EnSpm
DDDDRRAFFDEQVGDSSDNSSAEEIDSDSETDGQNEGLNEGAQEKSNDSTPLKISRWIAL
FVLSWQSVCYISDRAIVNLVSFLKVLLSVLGAFTPIAAAIADTIPTNVYGIRKWFNVETD
CFQKYVVCTKCFSLYLYKECLVTIEGQPEPKDCSHVAFPHHKNKHMRRKCGQPLLKKVRA
TNGKVSFVPFKTYCYNPLQNSLQALISRKHFLDKCQEWKSRIPEPNVYRDVYDGKVWKEF
ENYLNQSNTLALMLNLDWFQPFKHVSYSVGAIYAVILNLPRSE*FKKENTILIGLIPHMR
HEPPTNTFLEPLVEELQVAWDTGFLMQDDATLKVALLCVGCDIPASRKLCGFLGHAATQG
CNHCSKSFPGTVGEKCYGGFDRESWPKRSKEEHLQQCRRINMANTKSKKEELERQFGVRY
SVLLELPYFDPLQMTVIDPMHNLFLGTTKHMINIWKTDHILGERDMSSIQELVDEIECPV
DIGRIPNKIASSFGGFNADQFKNWTLLFSMYALQDILPEEHLKCWQKFVLACKYVSTQVI
STQSIVVADHLLLDFCRSFEDLYGADRVTPNMHLHCHLIKFLENYGPIYSFWLFSFERDN
GILGNYPVNMRSIESQLMRRFVRDSSWTGELQTALKLIHDGDNTSCWLRRSQRWN
>CACTA_Pgras210758_L563#DNA/CMC-EnSpm
MHCVDLGVVKRLMVLWKEGPLPQRLSAGQMQIINDYHQSIRKFIPSEFNRKPRSLEELKM
WKASEFRMFLMYTGPVILKFILPPDRYIHFLSLSVAVCILHNKTLVRQYYKYAHELLTFF
VNEARNLYSDKFVTYNVHCLLHLSDVAHHNHSLQNCSAYKFENNMSNLKRCIRGTGSPIV
QIANRLAE
>CACTA_Pgras228579_L951#DNA/CMC-EnSpm
DQMCSNQANDTNLSTVPDFVTESDFSNHSVSDTDSECFSHDVESDVSDSDFMDENSADMS
AKLAEWANEFKIPHVALQRLLFLLRPSLPILPKDPRTLLHTLRNYDIQCMSGGLYHHFGI
AHGINQTLPSELKNMSNLDCVHIQVNIDGLPIFKSTKAQFWPILGKIVKPVASDPFIIGL
FSGNQKPGSIHEYLDDFIGEMQHIERHGLDIDGFEDNPSIHLSCFICDAPARAFVKCVKG
HNAYYGCDKCTQKGVWQEKVTFPETDAPLRTDVAFDEMDYHDFSDSCEVFKCSETNISST
PDANDHELNYVDLD
>CACTA_Ppalm_Locus_31612_L545#DNA/CMC-EnSpm
DLVKGVVPEYMHCILLGVVKNLLHLWFSLTQTGKPYFIGKEMKQI*KRLSNIKPPHYIGR
LPKDLEKLYANFKATKIQVWLLLYGIPCMEDILSYQFLNHFSQLAEGVCLGDSIITQEMA
RAEALLQSFYAPFEALYNQRPSGLNVHNCGVHIIQYVYLWGLLWSWSCFPFEDCNACILQ
CS
>Co_Brajas_Locus_33791_L726#LTR/Copia
ALPILQEQLEPPKGSTELNQKLWNLRDQFLFTRIYQSLLPSVRNTLGRPETKHAASLWKR
INAEYATSLAEERMTAIRALAKLYVKDDDYLSYLRQFRQLRARLRDLGTSAEDFYHDLFI
TGLSGFQWSFVKSRLDEFYTTGQGPIQNLDLDEFMSQLASRVPKNKPNPPEDSESVDFNP
RSFNQRPYHRTQSSNQPRRVQTPPPDCSYCGRPHRRECWFKDPELAP
>Co_Harcros_Locus_12415_L827#LTR/Copia
LMFDGDESRYELWEVRFLGYMRKQKLLDAILPGEAPADGKKAEAFAELVLFLDDRSLSLV
IRDAKDDGREALKILRAHYQGKSKPRIISLYTELTSLKKGTAECITDYMIRAETTSNALQ
GAGEAISDSLLIAMVLKGLPVEYKTFATVITQKDEKDHKFSDFKVALRSFEETEKCSPSS
HSEDSVMWVGNNYRDNQSGRPNGANVTCFACGQKGHKSNECKNKDKKSRWCANCKTKTHN
TKSCYHKKKDSAKTVKDTDTEDTHSFVFRVNVDMSS
>Co_Harcros_Locus_15252_L1532#LTR/Copia
KSKFMNFDDSFDPNKHFIELADGSRTSGVVLGRGTAGISLNDENGIKQKLILENTLYVPS
FKQDIFSVHAAVEKGAAISFQSSSAEMVTPNGTRFDIVKRDRLYFLNNTMLSKNEKHGLK
EWHQILGHCNKQDVLKLEAVVKGMVITDKGDFECETCIKGKMTQSRNREPDKRATAPLEV
MYCDLAGPVDPPTKEGFRYALSFVDDYTSVNMVYFLKQKSDTVVATEKFLADCAPYGKIK
CIRSDNGGEFIGKDFEALLVKNQIRHERTCPYSPHQNGTVERSWRTVFEMARCLILESKL
PRELWAYAVMCSVYIRNRCFNPRLGKTPFEALTGEKPDLSGMHIFGSTCYAYVQKPKKLD
DRSEKGIFVGYDKGSPAYLVYFPDTGVIKKVRCVKFTDKNGMRTGVDELMGENDDYVRLQ
GEGDPIVNDVPEPQGRNENHDENDVNPGGENPEGVQIAEGENPRYPKRNRKPPSHLDDFV
TEVNHTVDYCYNMTMCLMSLQNLYQNKGCKN
>Co_Harcros_Locus_2285_L734#LTR/Copia
AHISPLVGSNYATWKVQCQMALMKDNLWGIVNGTEAEPNVATHADANAKFVIRRDRALAI
VVLAVDPSLLYLLGDPTAPVTVWTQLKDQFQKATWSNKLSLRRRLMALDLKDGDPVQQHL
KEITEIFNELAVVGDPVDEETRVVHLLASLPESFNMMVTALEANKDVPKMDVVIERLVHE
ERKIKERSVTAQDKALTSLSHEKSGRSHERSGRGQERSGRGQERSAKDVQCYYCKKFGHY
KSDCP
>Co_Harcros_Locus_2298_L428#LTR/Copia
DAPKWQKAMDAVVEALNDNETFELTKLPEGRSVVGGRWVYAVKIGPNGDELYKARYVAKG
YSQIPNVDYHETFSPTARLTSIRMLMQLAVQEDMFVHQMDVKTAYLNAPIDCELYIDQPE
GYVEQGTKGEKLFCRLNKSLYGL
>Co_Harcros_Locus_25097_L638#LTR/Copia
RYGHLSETSLKKLVNEGMVDGLDYNASRKLAFCSDCADGKNHRQKFDKDGHRKTEALELV
HSDVCGKMSVASNGDAYYFLTFIDDATRYTWVYILKTKAAVYEKFREWKAEVEKSFGKEL
KTLRSDNGGEYTSREFASYLKEEGIRHETTVPKTPEQNGVAERMNRSIVEMARSMLGSMP
RRFWAEAVSTAVHLRNRSPTSAVAGKTPYEALH
>Co_Harcros_Locus_37763_L1145#LTR/Copia
QDDQHRAGRPMRQHRPPDRYGEWAMVTGDECDPKTYEEAMTTDRAKWHNAMMMEMQSLKK
NDVWNLVKLPKDRKVIGSKWVYKTKVTPEGEVDRYKARLVAQGFSQKYGTDYDETFCPVV
RAESVRSIIALAAQKNLLVSQMDVTTAFLNGKLEEEVYIKQPRGFEEKGKEDLVCRLKKS
LYGLKQSPRCWNTVLDSFLQSNGLAQSNADPCVYTSRDGETVIIAIYVDDIIIATESSKK
MSEMKKLMSKKFEVKDLGQLKSFLGVKINITQDGPIWIGQPGYTTKILERFGMADAKPVN
TPVDVSQKLHLSNETSTVDQLEYQSAVGSLLYLSNWTRPDITFAVNSVAKYVKSPGKEHW
TAVKRIFRYLRGTVDLGMVYNR
>Co_Lepcla_Locus_20353_L362#LTR/Copia
MASSTISMISPLKGENYPTWRVQCQMALMKDGVWDIVNGTETRPGPGEAEKLAKFINKWE
RALAVIVLSMDPTLLYLIGEPTSPIEVWKKLADQFQKKTWANKLHLRRKLYSLRLKDGGS
VHDHIKTMTETFNALSVVGDAITEEDRVVHLLASLPDSYGMLVTALEACPEVPRMEMVTE
RLLHEERKFSDNENSRFDIEKAMTARRQKSGGPVCHKCRKIGHIKRDCPEWNESKSKKTE
TKCECECKHKVYSTNAKEDSDSDSDVIGL*MGESHISLV
>Co_Ppalm_Locus_54197_L380#LTR/Copia
VRKCAI*TILSIASLKNWEVRTTDIKSAF*QGKIIDRNIYIDPPLQANIPCE*IWKLKHY
FYGLNGGATFFMIVRECPIQNHCEHSSMKATIFYYCVRDNESGIICSHIDDFLHIRNNTF
QENVIRK
>CR1_Braseg_Locus_12385_L641#LINE/CR1
TSTYLKSLVPPTRTSLGRGPSTRNAHMLIPPATRTEGFHSSFIPSAIRLWNNMNDTIKAS
PSIGAFKRRLDHGQLARPIHDREYGTNALHHSRMRMGLSALKGQQAAYSLIDDGSCDICE
THKETVQHYLLECPHYAAIRRPLLQGVEGVLQSLGAAVTGSGQQTTSLLLNGSHNLSQDN
NKTIISMVQTYIKLSKQFT
>CR1_Braseg_Locus_13535_L1226#LINE/CR1
LLTNCQHGFIKGRSCITQLLAVLDKWTKALDIGGNIDAVYLDFAKAFDSVPHERLLMKIH
SYGITGKLWLWVEDFLHGRNQQVVVNGVKSSIEMVLSGIPQGSVLGPLLFICFVNDMPDV
VHAYIHMFADDTKLYMAVNTPEDTEALQTDLNKLEQWATQWQLRFNAEKCKVMHLGTNNT
KHTYTMQKEGKAVELETTNLEMDLGVYIDPGLTFSAHCEQKVNKANKLLGLIRRSYAYLD
SNTVKSLYTSLVRPLIEYGNTAWTPRYKKDMELIENVQCCTTKLAPTLKNLPYHDRLDAL
DLPSLYYRRAWGDMIETYKHLTGKYSVDADYLKLDDTNTRGHRYKLMKERTNKSVRQQYY
SYRIVNAWNGLPSKVVDAPSLNAFKARLDKHWRQYRFCRHPVFDAYNPV
>CR1_Braseg_Locus_53428_L839#LINE/CR1
HPQVLKETANSIAKPLSTIYKKSMDEGCLPTDWKIGNITPIHKKGSKTKPGNYRPISLTS
VVGKVMESLVRDHLVEHMMNNNLFCDAQHGFVPGRSCMTQLLVVIELWTEMLDNGNPVDA
VYLDFRKAFDVVPHERLLGKLKAYGIGGITNDWIRAFLTGRKQRVVVNSCLSGWMEVLSG
IPQGSVLGPILFVIFINDLPDMILSTAHIFADDTKVYRSVHTEYECDQLQADLSRLIQWS
ETWQMSFSTDKCKVLHLGHNNRQATYNMGQTELQRSSVEK
>CR1_Braseg_Locus_95_L2191#LINE/CR1
QTGGSHSPGDGGRQQLSHPPKNTENVRNKNTESIRNLVCLYTNTDCLLNKRLELSTLVSL
HQPDIIGITEILTKNRNMDPEDLEWKLDGYDHFTNLESKRKRGVVLYTKVGLKATRTMVP
GQDVFEESIWCQIKLQCQDNLLVGVVYRSPNSSADNNAHLRHLMKNAVDEETSHVLIIGD
FNYPEINWLAETSPPDIRHPASAFMECLRDTYLIQHITDPTHYRGNQRPNILDLILTNEE
GMISNIIQTAPLGKSHHVCIHFNLNCYMNALEQKAPRHLYHKGDYDLMRKEARTLSWYDA
DRKDVETSWRLLSNNVKLLVEKYIPRVHPAPDNKTRRPIYMTNEVLSKITAKKVSFKKW*
YSRDSRDYKVYA*ARNQVKWACKKAEQDYEKKLAKEVKRNPKAFFKYAKSKLKTRTGIQD
LMTEDGSTYTTDKQRANVLNEFFSLVFTQEDAGPLPEFVNRAYNSPLESIIIRLEDVQKK
LKHLNVNKSCGPDDMHPRILYELRDIILEPLTGIFQHSITSGYLPKDWKSGQITPIFKKG
DKRRVQNYRPVSLTSIPCKILE
>CR1_Harcros_Locus_161_L764#LINE/CR1
EPCDKPGRQVKILYTNADSLPNKLEALSRSITGNEPAMVMVTETIPKNQKKPMTTEQTEL
YTKNVCYRLHTNFTLDAPYLGASGKRGISIYLAPHIDARMVNIDGTDFKEQLWVEVNLPE
NNTLLVGCIYRSPSSSQDNNTKLPELIDLAAKRNPDHLLIVGDFNYKDIIWPEGRTKGGK
KHHSKLFVDMTKACGLTQHVTESTRERPGEKAHTLDLIFTNGCTVKNLKYLQGLLKSDHK
CLRFTLDCETDEDTD
>CR1_Harcros_Locus_75586_L644#LINE/CR1
TSEDIEKLVSSIETSKSSGITNISARVLKDAFGVLTYQIAAMFNNSFRYGKFPKNWAVAT
VVPIPKSGKLSEISNWRPVSLLPLPGKMMEKIMHAHISNFAKNHNLISPKQYGFVKKKGT
PDAVYDLLNYLYEARDEGKIACACYVDFSKAFDSIHHTLLLKKLQDNGIAGSLLRWLASY
LGHRRQTTILNGSRSSEREVKFGVPQGSILGPLLF
>CR1_Lepcla_Locus_26367_L821#LINE/CR1
TEVEKIDINKSSGLDYLPTFILKDAFMTIIPEVTYMFNQSLTLGIFPTAWSLSTVTPIPK
SGDLTNINNWRPISIIPIIAKLLERICTRYLQNQLLENEILLDEQFGFRPGLSTSDAIFK
YTKFVVDNINVKNYTGSLYLDFSEAFDSLNHELLILKLKDMGISTQLQYWIKSYLQNRAI
RTKLNNHISSSRMLTTGVPQGSVAGPILFLCYINDLILVAKSTEVNVILYADDAVVYSAH
KDDVIIDQKLQSSLIQVDQWCNRNHIGLNITKTK
>CR1_Pgras216593_L1181#LINE/CR1
QYTYVNDEKPNQGRQGLTVLYTNADSLLGKRDLLKCKIEELKPDIIAITETLPKNPTKSS
LNPQQEYGIDGFNMFMGSQIKRGVIIYTANHLQVSKEDDLTESEHEEQVWCNIRTRNGDL
IFGNIYHSPSSTQENHAKLRKLTNDSCRKDSRNIIILGDFNMPSID*ESWNGKSQRDTMF
IETLQDPYLSQHVEEPTRYRFGQNSSLVDLVISSKEDLVSELKHLEPIGKSDHLCILFRI
EIESERVNKKQQKYTMDKGDFAAINQMTKNINWEEETAEINIEMTWTFFKEKYDTAVETY
IPKYTVKPNKWRRPLWMNGDAIKITKKKYWAWKRYLNTRREEDYNRYCRKRNTSQKFNNQ
LRKNFEKIIARAAKIKPKTFWRYVKSQTGTRESL
>CR1_Pgras24531_L836#LINE/CR1
TSLVISDTDISTLYQKANVEMNNLFESFCANGLSLNKNKTKYMVFKGSTKKVDTNTMDIS
VGGTHLEQIGSQFQEKTTKFLGVFLDETLSWKYHLTYVKNKISRALYGIKQVKKFLPKDS
LKTLYLALIQPYISYGILIWGNANSSILQKTVSLQKRAIRIINDAGYNNHTDPLFKNCEI
LKLSDMYQYQVCLFMDDFISKRLPISFDGLFRLNSDVQNNRVTRQSSHMNVPRCKSALSS
KLPLVNFPIIWNNWKSILSTCNSKSKTKKTLKRYILATY
>CR1_Pgras29277_L929#LINE/CR1
SVFTRKNLDSPPHLENRHSDHQLDRIQITEADVENLLAKMKPDKSPGPDQIHPRVLRECC
STMAIPLTVIFKKSLSEGQVPTSWKDAKVTPIYKKGKKSTTAK*LQTSQPYFCCM*DHGE
DGQETNYGSP*QE*LAY*CSVWIQKQAFDCITALKVLDHWTELLDEGKCLDVLYLDFSKV
FDTVPYKRLIHKLEAYGIKGNMLNWIKDFLTARRQQVSVNGSLSSWIEVLSGIPQGSVLG
PLLFIPYINDLPDLIGSFTVLFADDTKVYSTVNNENQHIGLQEHLNKLINWSDKWQLSFN
ADKCKVLHYG
>CR1_Ppalm_Locus_10526_L956#LINE/CR1
QVIDATNKLKRKFSSGHDISTKLLEETINLIHQPITHIIN*SFLIGVVQTQLKIAKVIPT
LKNSENSLLYNYRPIGLLLSFSNIMYDKVTYFLDCNDILYKHEYGFRAKHSTIYLIIHLI
NQCAEANNK*PKEHTLSIFCDHSKAFDVNKLNHYGLRGLVNC*FQDYLSNRMQ*VEIEKS
KSKLCSIKCGVSQGSILGPLLYLIYVNDIPYSTHSNILSFADDTSL*LRNSNLTRLFREA
NVSMNSLYGWFCANQLSLN*CYESKVHHYMSPILSLRFHSTKY*NK*HEITKNWFAVNRK
IDKVWGILLDKHMTWKYHL
>CR1_Ppalm_Locus_14609_L1628#LINE/CR1
SSYIIPIPSHCNSCPVLLHTHFNKNKKNSNICYDADVTAKLLIQNIDIVVGPITYIVNLT
LTTGISPTELKWANVIPIHKAGDPCPLNNYRLNSLLSLFYKIFKRVMYTKIMNFLGDKSH
TLLSPVCFRS*AFDHLSCALSSEHCAEVNNTASSQQILATFCDLSKAFDAISHNISLHKL
NIFGICGVANKWIQSYLTNRSQFVDIDSHISQQKLLVRCRVPQGSILDPLLLLVYINDIL
NNTTEYIWSFVDNSTVFCLVPIRQVYLLE*INHWMKS*TCSVKINYL*MQP*LSIW*YNQ
QLKLVIFPFTSCKFLGISIDK*LYWEKTNT*HKSLTVNLWNSCMGECQNKFSTQERYTTD
*SIYAYLHSMSNYLCHFRMYTSIIIFILHMKPVKVNCSMFQICEQTPALLFSQHMEQMVI
YLF*TIHKTYIF
>CR1_Ppalm_Locus_38939_L1105#LINE/CR1
YTDFKKAFDTVPHQRLLAKISNCGIKEKVPEWIKIFLTNRKQRVIVNGSFSTWMEVLSGF
PQGSELGPVLFINDLPVSVKSNIYRNDQDQLQQNLNSLQEWEIKWLLRFHRQKCKMMMVR
SRKEIPPDRQYYLETQEGEENKRVTLQRVSQEKDLGVTFDERLTFEQHILEKVKKANQTM
GLNKISFSYLDIQSFRWQFKAMVRPHLEYAQSVWSPFRMKDIVTIENVQRRPTNMLPGLK
ELSYKERLK*LDFPTLVY*RIRGDMIKVYKILIGRYDQDP
>Crack_Braseg_Locus_138_L1769#LINE/L2-Crack
NNYFIEIGEKLASKFNRKTAQQKVFQAKLNNHDYELQETSSEEILDRINQISSYKSSGIK
DISTSLIKMAITTLITEFTHMYNLIINTGIFPDAWKIATVTPIPKTNNPRYCSELRPISI
LPLPGKIIEQIIHDQIKAFLEASNYLAYQQNGFRKNKSTTGALASLLDELLGNMDKGELT
ITVFLDFKKAFDTIDHQILMQKVTRAGLGNKAYNFLTNYLKNRMQCTKLSNTESTTRRVK
MGVPQGSTLGPLLFLIFINDLPLVSEKATFTLFADDAALTVHNRDLVAAAAQTDMVLGKV
NTWCHENKLTVNSAKTEYVIYGTKVRKTRAQQIQLHMGGTLLREVDSYKYLGSTLDSTLN
GNRQLARLNQTLALKLTTFRKLRKFISENTALLLYKTTILPIIDYNDIIYGLLTKQQMIK
LQRIQNRALRTVYQGKKLSVAELHKKAKLDTLSVRMDLHLMTLMHKRTKDEKFIDHTKRI
TRRGASTLLNVPHPSTNKYTKAPIYKGSVMWNELLIRVREAQSILAFKNAL*SPPGYLGP
*RNTPVICRKALCSCPHASSLSCRFCLRPAALMGPTPPTITRYQYKQTTN
>Crack_Braseg_Locus_2115_L2312#LINE/L2-Crack
IELQWVIVDRPCTKRILIGNIYRPPDGNIEEALDEIDSAMNKILDIDKYEVLLIGDFNID
MGATRQPATQSLKHFAATHELEQKIISPTRITRDTCKTIDLAFTNIKYCTGSGTLNYNIS
DHKPIYIIKKKPRNIKKTTEHWGRTYSDLNFDDLRATLKSNNLNAVRAEMDPNTCWDMLY
GMIVNAADKHCPMIKMDIRVNTAEYLNTELLDLMQDRDYFVKKYESTKDPGDGFIA*CMV
GRARSEVRKAKSRYYRDQIIRHKQDPKKCWCILSKINPVAKPQMGSLFNEDGQNRIPEQK
LAKAINDYFVDIGEDLADKIRHVDEPNKEFKAHKNLKHFDLDETNQEEILAKLEKLSPYK
SSGIQNISTSFIKGAMTVLISEFTHLYNQILGTGIFPDPWKVAMVIPIPKCNNPRSCSEL
RPISVLPLPGKIIEQIVHDQIKSFLEATDYLTSHQNGFRKDRSTTKAIATLLDELLTSVD
AGELAIVVFLDFKKAFDTIDHKILLQKTERAGLGPRTQEFLANYLSNRKQFTRMGELQSD
HRVVRTGVPQGSTLGPLLFLIFINDLPRVSETALITLFADDAALVVHSRDLGLAADLVGL
ALTSTGKWCRENKLTLNTSKTEYVVYGTKSKKNKAQRIELQIEGVRLKEVDCYKYLGTTI
ESTLNVKQQICKLNQHLSLKLSSFRKMRNYITENTALLLYKTTILPIFDYNDIIYSLATK
QQEGKLQKVQNRALRTVFRGKILSVRDMHVEAGLEMLAQRRNIHLLSLMYK
>Crack_Braseg_Locus_268_L2318#LINE/L2-Crack
WDCSAVGTASKHIKPYKTIQNYLTNTHSC*HSFLPATQTKIYTMVEAIENRLGRGLHLAH
LNCQSAYNKLDLIKAHLQSDSFDVLTLSETWFCDRHVNPLLEINGYSVTRYDRQTQNMSN
IRIRGGGVAIYTKNTLKIDVEMLKASNLSNSNLEIGWILIKNSKQADLAVASLYRPPNGD
IESFIEDLESSVLEVKRKSKAEIFILGDFNINYDGENRNKTKLLNSLKGLGLNQLINQHT
RLGENSTLIDLILTNSNSISISGTRSWGISDHELIYTTRKKKRTKHSYEYKMGRSYKNYS
ASKLKEQLIAKKETFANANSDINNDWHNIIEAIESSLDTLCPLKKLKIRIDQDPWIDKEL
IDKLAEKRILGDRAKNSKKDTDINNYKTAKRNSLKAIKLAKRNYIVAQDKAWRNNTNKFW
SNVKKLIPDSKNNEQITLINKDGQIEVSTVVAEKLNKHFSTIGQKLSVKFKTNWEYKSKT
ITDSIDTCKTNSEEVIKLLSELNINKASGIDNIATRILKDALMAIPDSMVDLFNKSFSTG
RFVESWKTATVTPLFKSGDKQDMGNYRPISILQTPGKILEKIFHRHINEYLEKYNILNER
QGGFRKYHSTVKTIAKLTDDIFENMNNKLLTGAAFIDFSKAFDTVDHSILIRKLDLIGIR
GKSLEWAKDYLTNRKQKTKANNTISSEREISYGVPQGSVLGPLLFIIYINDLEDWLQTDK
LQLYADDTVMYAEGKTEEEVVDKLNTMLERLNNWCEANKITINVRKSKTLIFG
>Crack_Harcros_Locus_11451_L2903#LINE/L2-Crack
HSTMPVKVKDFMMMKGLKIGHVNIRSMFLKMTGLSDLVALFDIMCVSESWLTKDMPDNKV
YIQDYQLFRLDRVVEKVGGGLVIYIRDPLFEFCSIEPTLSTSDSNIEVFVLNITQPKHRL
LSIIHVYRPPNGCCTTCITKLVDICKSPLLEGRELWLIGDVNIDLLTPDDWKTKLYHKSI
TDLNIDNLITEITRPNPNPSIKTGTCIDFMATTCEIVSNSGVLPVYLSDHLPTFATRKKY
NVKPIIRSVEDRSYRLYDVEDFGDYILNIDWQDFNRSVNVDEKWSLMLDQITSYLDEHCP
IKSLVFKDYNKPWMNKDILELIYERNQCMYIYCMDKVKNLPLLKRAQKLRDDINIQSENS
KNSYFEEKLETLSVNPTKFWREINTLLGNISKNSPSISFDHHEDGHTVSGDDVPEYINTF
FTNIGGKLFNDLGTKPNVSPMPQCRVSCEAPVSNHTVSYSEVLAVIKKIVIHKSSGITHI
STKVLKDALLLMAPQLTSLINTCLCKMSFPVEWAKAKVVPLPKKGNLRQIGNWRPISLLP
VPSKVMERVMYTRIYHWLESNDKINKFQYGFRASRGTGDAVFSLVNDLYGARDHGEAVAS
CFLDVRKAFDSVHHGELITRLVRMGMPDLYTNWLIAYLKDRSQSVLCNNKLSVNRPVPFG
VPQGSILGPLLFICYINDLPSVLHNCTVSMYADDVVFYCKHTDHKRAIELLQVNATRAYD
WFSGSGLCINTDKTEVVVFNWNKNRCVADIRMGGHVLNQRDEYEYLGVTIDKNLNFNRCL
TKTISTVYLRLYLLSKIRKMMPKKTACLIYKQTILPVIEYCGFIYNGLTDTIRKRLQRIQ
NRCLRVCLRTQRMHPVAELHTGSGADYIDVRFDLQLLLLVHKYMYSGKEFEAGVGITFKR
TNPAARQTRSVGTAELNVPRDIKRSYRKSPIYRGICLWNSLPPSCRLNTCKVGFRAEAKL
YIAKLSEK
>Crack_Harcros_Locus_28817_L2807#LINE/L2-Crack
MADDVSIVKNAKGIKIGAMNVCSLFFKFADVVDMVMNYDIFCVVETWLTDITVESEMHID
GYQMIRIDRRPFIEKQGGGLILYIREVFDIYDDFDVKCITPNHEFIGVRATLHDKNFFVI
GVYKTPEGKDVELYKELSKILQNIPVDKVKVVLGDFNIDLKTIKGVEMERFNLFCTSNGI
KQYIKEYTRFGKRGEKSLIDHVYTNSEIVSHSGTYSCFLSDHQPIYMVMKGDRNKVIKKK
IKVRVYKNYDRLDFINRLSRANWEYIDITNDPNAMWTIMLHNIKLALGHSAPMKKIFVPV
VKKKWIDDDIHRMRHQRDYLYRRAKNSGLTDDWRIASHSKNGVKAAALCNKKDIVSDLVK
NKKHKPKDFWKGVRMVIPDKKAQANKITNMTNHVTGLDIPKEEIPNFINTYFATIGSVLA
DKIVGADRNCYVSRQPSVRSIVDGIVSIQDTVKLIKAIDITKSSAIPHIRTEVLKHAFFA
LQDELTVIFNASISQQKFPDAWKIATITPLPKKGSSKLVNNLRPISLLPLPGKMLEKILG
KRLIEYMEVNNLITDAQHGYRKKRSTMSAIAKYLEVLNNNQNNNLPTYSVFLDYKKAFDT
VSHKILLQKLQILGLNLQSCSWFKNYLTNRKQRVNVNGKMSQLENITYGVPQGSVLGPLL
FLAYINDLPKILNNCTTFLYADDAVISSSSVRVLEDALKNLSKWCKNNSLTPNETKTVWM
SFGKMATKNTVFKLNGIDLKQVDNFDYLGLNVDKELNFTKHIGNIVRNTAFKEGQLHKIR
NLINEEVALEVYKATILPAFDYGDYIYSPSAHSQEQRLQLVQNKALRTVYRVKLGKNPRF
NTQQLRNKSGCLPLSHRRRIHLLLYAFRLQSLIPSIIDKRDIPTRGHDGIRYIFTPAKKS
VYRKSLRYRAIDDWNNLKTKFTNMNKYKQFKKAIVN
>Crack_Harcros_Locus_410_L1973#LINE/L2-Crack
LDHISISESWLNAGDSDGHVYIPGMKIYRNDRLIARRKSGGVACYVANRYAEFTSVVGEF
TVMTKDIESLGVLTEFPDHKMRIMLTVYRPPRGDVKTFYSTLTEFLKSDLIGNKEVWILG
DMNVDSRMRNSGKCKKMYSFLRRNCLRYLQTKPTYYHPRGRSTLDHVYTNCPHISENGVV
NEMFGDHAPVYICRKQAPLPKKVLKDVIGRSYKNYDGNKVSSHATALAQVGVLDNETDPG
VCYEKIVSGIVLYLDDNHPVKKSRVRVDKPAGHSAEVVKLTVKRSRLLNKSRKVKPGVLN
TYLPQVRGLAKEISRIIDNNIKRTISTKLDEVSHDPKRFWSEVNSIWKGPRVENKIVLVD
EQNEPVADIDVADYINNYYVSIGEKLAAAFDPLLNVPVLDDALLDAPLNRPAFELEHLTV
TKAKSIIRKIKASKSAGIKDVRSCVVKDFLKGDPTCLCKLVNCSIDNCTFPEVLKLAIVL
PLPKTGNLKKVTNWRPVSQLNIFSKLVEKVVHQQLMCYILAYEIVNVHQFGFMPGRSTSG
AVFGLVQEMYECRNRHECCAVVFLDLRKAFDTVDHTLLLDKLKNVGCDRDCIKWFHSYLN
NRAQKTMANGTVSSSKSITCGVPQGSVLGPLLFVLYINDIISRLKNSRFFMYADDLAI
>Crack_Harcros_Locus_61515_L1517#LINE/L2-Crack
DSYDVILTGDFNINVLHEDNVKEKLYATFEDYSLRQLIDKPTRISETQTCIDLIFTNVVN
VNSCGVANINISDHLPVYIKIKHNRKLKVAREFIGRSYTKYSMDEFQNAFKNYDWKMFDD
SVCVEECWAIYFKVLSEALDIKCPVKKFVIKNKDEPWLTPELKVRIAEKNLSLQKARRTN
TVLDWFIANEQKNQISTDCKEAHRLHVVGQIELHVNDPKKFWSAMKELVPSKGSGNKQIN
LKNENGHSLDRALVADHINNFFAEIGPKLAAKHALDWSFDGVVVEDTMPDIHFDTNELLK
IVKDLNINKSSSIDYVSTKAFRDSVICIPSKMLKVLRLSFESGIIPVSWKQAKVTPLPKS
GDMSNVSNYRPISQLPVPGKVLERLVHINITEHLDAKNILVKEQGGYRKTCSTIDTISVL
TNDILRERNIGRFTLAAFIDIKKAFDSLNYDILIKKLIKYGIKGKNLFWIQNYFKDRTQI
TYANGVYSKIVNMTCGAPQGSILGPL
>Crack_Lepcla_Locus_1007_L2852#LINE/L2-Crack
CNSNTEIKGLSLVHLNIQSLLRHKNELECELLGYDFIGLTETWLGGKASDRILAVNDYGF
IRQDRIRTILPGKSTKGGGLMLYMKSKHEPYVKSLKDYCKCDGDSEELWGQYDCTHHKKL
VIGLIYRIPSGNVSVFTNALETTLNDLIGKGNKFEREMIILGDFNIDYSRGKDPNKSRLK
DLETKYNICQYMKGHTRVTKSS*STIDLIFSTIPANLITECGVLNINISDHMPIYIVRKK
KRETKSHKTIRARNMSLYNYDRLESFILDDMRWCDFWLCPLSVDELWNVMVDIIRGCLDL
LCPFRTIKIRNNQEGWFDGEISTAIKNENRLMRKWESTRTIASWELLHESKTNVRKLIIR
KRQRYISQQLADTRNSPKNFWKEINRNLRFGEIKRPKTTTKLKVDGIMLEGKTAADEINK
YYNNVGRLLAEDLTKPWDPTCMKNPVIDKLDFRFITMKEISALVKGLKLNKSSQVDDINM
QCLRDGLLISIVEFTHLINKCLTDCTMPRTWALGTITPVPKNGPSTNITDYRPISVLPAP
SKVIERVVYNQLIYHLESNGLLDNRQHGFRKEHSTSSAILELVQYIYEQLDNRLHISCVY
INYSKAFDTLDHQILCKKLENFGLSENLIKWCKTYLCERTQRVRIDDDCSDNLSTTHGVP
QGSILGPLFFIIYVNDLLNLFTSNGPRILLYADDTVVYFADKSPELACKVVEKSLSTLTD
WCEMNRLTINVKKTKHMLFQPTKVDQSPPCVKLLGTPLEIVSHYNYLGIIIDDSLSFDLF
LKTKHNKINSRLYQLGIMRKYITCDIACTIYKQTIIPITDYGDFLIESGPLNRIRSLDKL
HEKALKTIDCNHHPGMSIPNMENLYNLKDIKTRRHEHHCCLIYRQSKHCKGLEMVRPNMV
LRSHEKVKFKKKKWKFAKIDKSPMIRGISLWDRIPHEIQRSTTKCKFKLAL
>Crack_Lepcla_Locus_19132_L2801#LINE/L2-Crack
KGLIIAHLNTRSLFNKKDQLECYLRNNNISILTVSETWLNSNIPTEIMDISGYQLIRNDR
KTKVNDSTIKVGGGVGIYVADTIVVDTERMTAFNRSNDNIETIWVSITAGKNKPIYVCSV
YRPPKGNSAEFIDIITADVEHLLNLDNKEIFVLGDVNINMLKTRETYSKSLKDSMLQLGF
KQLISSPTRIATTGTMSLLDIIFTNSDCLSEYGLMNWSVSDHEAIFVNRKKIKNKDNSSY
FFGRSYRKLDVIVFQNKLKESNLQDILNTNDPDLAWSKMKSKIEDILDNSCPVKKITIKK
LKAEWINNDILEQIKYKDKLLSTAKKTQSADDWELARKIRNQTNTLIRKAKADFIKNQLL
EYENNHKKFWQQIKKVLPDRGSSGNLPIHLVDDTTGDSVEHNSIADFINDHFVNIGTKLA
SKHKGDWIPSTDKLDHDFGFSPIELVELMKEIDNIEVTKSSAIPHLSSYILKLAFQAIPD
CLLHICNLSIITCTFPEAWKKAIVVPLDKGGKKTDVNNLRPVSLLPLPGKILERFIHAQT
YKYLNENDILVNTQGGFRPGFSTVSTIFEVDRTINESSELNNISLACFVDFSKAFDTINH
KTFVQKLTHLGFGNDAVRWFSSYLSNRSQSVLANNITSLFKPIVNGVPQGSILGPLAFLI
YINDMTDIFEHCNVFLYADDTVLISSSPNLQIAIANLQQDINLMAVWCEQNKLTINGKKT
KVMAFGNKNKIKKLPDLEIYLLREKLSIVDNYKYLGITLDPELNYDLHLSNTLNKVIYKS
YILRKIRRYLTVKASLNIYKAMILPYIEYGDFMYGRASVKKLTKLQTLQNQNLKLCLNLQ
PRHNNLETHRLANLNFLEDRRNAHLLNFMFTLSANDVYKDNRNLPLRKYDAPVLLIPAYN
KSKTQRSAYYIGASAWNELDVDIRNTPTLNIFKS
>Crack_Lepcla_Locus_209_L1334#LINE/L2-Crack
WRELNSLLNPEKTKDFRINLVNDDNIVVSDDELSDFMNDYYAKLGNDSTGKNTTKDRTPE
EFIGPLPSFKLVEFKPIDIFDLDKLLEEINIYKPSGHKNISTRILKEYLIMNRYVVLELI
NKCILTGEFPDAWKLGIVSPIRKQGNPTLIGNWCPIVILPLLGKLIEKIIHKQLFDYLQC
NKLIAADQYGFQPGKSTMQAVMKLVKFAYEERDRGRAVGCIFIDISKAFNMVSHVVLLGK
LLKCGVAG*ALKWFSSYLSNRMQITKVNKGYSNASLVYNGVPQGSVLGPLLFIFYINELF
DFIGLDKLILFVDDAVIFDSDRLLINLELKLQKMFDSSLHWCVENKMKMNTQKTKLMLVN
ILSGCEMNIMAGNDRLQVVTSYKYLGVWLDNRLDFVKHLNNGYRTAYQKIYKLKKIRCSL
NTDTALLVYKQTIPLYFEYCDFLID
>Crack_Lepcla_Locus_40095_L2855#LINE/L2-Crack
FCELDQMPGMKFVHLNICSLWPKLTQLRLLLKQIDFMCITETWLTSNYSDELLYIPNYHL
FRNDRQENKRGGGVACYVSSKISNYCEIMGQYTVSNPDIELLCIGYNKPNHKKQCIITVY
RPPNGNIKNFFKILKTILKNKEFTTREIFILGDFNINYRNRSNLSTKKIFELEKEFTIKQ
LIHESTRYGNNKSSTIDLILTNSEYIMESGVLDEVLSDHLVVYCVKKKMREKYDSYITRG
RSYRNHSVEQLEAYLEEHKSMIDRECTDENLAWSQHESLLKNYLDKYCPERDITVRNKES
PWLTMDILEKISDRNYFSRKVKTIKNKIEKTSENSQGLTELVEHYQDCLSILRKLKNEVN
KMVRLAKNNFVKDTLKENQSDHKRFWRELKQILNPSINMKHPINIEGTNGIKLPMREIPD
FMNEYYANLGSNDEISEDDSDIGNVYGPLPRSALSSFDLIDEEDLIELLKDINIYKPSGH
MSISTVILKDYLVLQCPLILMILNYCIKFGKFPNRWKLGIVSPIPKQGNLLKMSNWRPIV
ILPIVGKLLEKIIHKQLLNYFVCNNLIADEQYGFQPGKSTMQSVMTLTKFAYEQKDKHHV
IGCIFIDMSKAFNMVSHGRLIEKLKLCGVSSVALNWLVNYLFSREQVTKANSIISNKLFV
RNGVPQGSVLGPLLFIFYINDLLDYIGHQHILLFADDAVIYDSDTITCRLESKLQWYFDR
AREWCTDNKMRMNIGKTKLMVINNHTDNKIRVLADGELLSEVNSYKYLGVWIDNTINFQK
HLDNGYRIAYHKIYELKKLRRCLSTHTALLVYKQTILPYFEYCDFLIDSCRKREIKKLEK
LQYKALRIVYKIRNPQDISRCELLKKAKLQTLKNRRNCHLLTLMYTFKIKGKWIKQQNRI
TRNQLSIQFRCMKPRTEEAKKSPFYRGARLWLSIPRNIREAETKLDFKKMVK
>Crack_Pfiji_Locus_47826_L342#LINE/L2-Crack
KQVDYLRSHELLCEYHFGFTSA*STDTSLVNLTDYIKQEQDKGLYIDMVFLDHRILLHKL
KDLGLQKSAIDWFQSYL*ERKHLMEISGTASKPATITHGVPQGPILGLLLF
>Crack_Pfiji_Locus_5144_L2020#LINE/L2-Crack
YGWHHIQNYYMFLNALVNCFRLAEVTEDMVLWVLCKLNASKATGLDLLSPRFVKHGAALI
VSPLTHILHLSLKSGKQPDDIIVPRVTPIHKKNSKLDAGNYQPVSILSTISKLFETIVYN
QLDNYLRTHKLLYEYWSGFRSAYSTYTCLANLPDYIKQEQDKRRYISMVLLDLQKAFDTV
DHRILLHKLEALGLEKTVEISEMASKPATITSGVPQGSILGPLLLLIYVNDIPSAV*CKS
LTYMDETALIVSYTSAKVIQNTLSSELESIGERLVDNKISLHLGKMESILFGSKQKLHKH
NTIQVQCAGNGLACHTYVKYL*C
>Crack_Ppalm_Locus_26288_L1728#LINE/L2-Crack
QY*FRLNHSNVRPIIQLINCLGETSSISNSESTNSVISDLSKAFDVIIHEILLNKLLTYG
ILE*LVQKLFIEEYNLLK*IDKNHQL*MLVVV*HN*GSILGPILYLIYVNENGNSCQRNI
WLFADGTISYTSHSYINTLFSIANDQLNNIFMWFCVNKLSLNESKTKYIVITSSHMRLDS
TALN*TKSEMTAMRRCKFLGIYMYINEHLIQNYHLTQLVYKKVSRNLFSIKQMQRVLLTD
SL*TL*YTLI
>cry_Braseg_Locus_9673_L854#DNA/Crypton
SFGVNAWKHWVAGKNEQLEKVSSTRSGKLKLFKTDLLSCTSDELNFSLCMFVKEVRKPNG
DEYAPDSIYYLCLGIQQYLFENSRIDNIFTDFYYEKFTESLNAILQRYEVLLNTQGMIVC
RIEEEHLWESKQLGAHSPHVLLNTLIYFNTRYFMLRTPEQHVNLSFSHIMKHWKKTNIPG
TRTPGRSVYLRYYAPQPNNKESPAKAAARKREEVPVYEQGEDVNNPLRCPVKLYEFYLSK
CPEGIRNRTDVFYLVPERSCVPDSPVWYSTGQLGIEPMAKMLNRV
>cry_Harcros_Locus_17482_L1208#DNA/Crypton
PTDTATTRFGVPVGDEEMTDRGKAATPQNTRKRNTWTVNAFTTWIITRNNLNLGKKEDRY
PKMLKDIIHLDIDELNYWLSKFVLEVRKVTGKHYPPKSLLALVMGLQSHLRLEKKMQYNF
LNSPDFESFRQVLDSELKRLSSLGLGSDVKQAEIVSDSDENRMWEKRLLGDYNPKVLLKT
ILSLNGKNFALRSGQEHRDLRHKNPQITLHEPDGQRAYLRYIEDVSKTRQGGIEHMRVRK
KEVIQHANVANPERWHVRIYKKYMALSPNDGRDNAFYLTALQNPKEAIWFSRQPVGIHSL
EKITPELCKDAKMKGHFTNHSWRATTATKLFAAGVDEQLIMERTGHKSVDGVRSYKRTND
AQRQEVSDVLNGNTAKTVIQAPNKDTAISMLPAGGVFHNCTFN
>cry_Harcros_Locus_34999_L1370#DNA/Crypton
LPNNDCRQKTGPQGPKRPPQPPANDPSEVIMLNDQQLKAYVEGQKSVNTVRRTKQVVGKF
EEFMAIHHLDGRQMHTLDPVTLNNYISNYILTAKRLDGNDFEPDTLTSIQRGLERHLKDN
DYPHSILIDPEFQASRAILASRRKELKGEGKGGRPNRSDAITDEQLDKLWDTNTFGPLNA
KTCQNTVFYYLACGYGFTGCHESRQLKWGDVQLGVDDDGLEFLELKCERLTKTRTGAEGG
HQRAYSPRVYASSDSKRCPIEMYKLFSAKRPAEMMLPDSYFYLTPKNPVKATDDIWYKQG
PMGINMLAKIMPGVAEEAGVEGRITNHSIRRTACQNLVASNLPSTSTIQLTGHKSVDSLN
HYATATKRQQKDMAMIATGQKRARSDDAVALFTAPAINAINAMCPPDQMLPGPTVPQVLP
NHPMAGVAAAAQGMLSGAHIAGSVNISFNYCPNNTTT
>cry_Harcros_Locus_39334_L656#DNA/Crypton
LLSIQGAIYRHLALPQHSVSYNVMIGPHFREANTILKARMKQNKDTGLDVDNDTISAVDE
WKMYESETLSNNDPTALQYKVFYETCLHFGSRSRERLRALRKTWFIFSQDKEGIEFATLK
GDSYWDEDLEDLDTVEELRMYSTYTERCPVTSLKLYISKLHPQSDVFFQKPKSADFQFSS
TWYCNIASGVNVIGKYMSNISEKARLSRIYSNYCIRPTT
>cry_Harcros_Locus_79437_L1130#DNA/Crypton
VNAFQRWLSRVCMEERAIETINGAELDGFLSNYIMMKKKCDGTNHEPDTLTSIHHGILSH
LREKRYGYDPLTDGEFEMSREILASKRMKLKQAGKGNRPNKAEALDDQEINVLWEKGALG
MKDPQILQQTVYFFLNMGFGLRGSHEAKQLCWGDVEVMVETDGTVYLEFTERASKTRISH
AGSDPRSFPPKIYQTQDDRCPVWFYKMYASRRPRKMCDDEAPFYLTVHPTAGILDDTGYT
SVPMGINKLNEIVKTVCERGGLSGKKTNHSLRKTACQNLMGNNVPPVLVAQLSGHKNLNS
LNAYSTATRMQQRAMSNILTGAKRRTDSPNPELGASAAKYSKSSGAVSSLDSSWTSMALS
VCPQAPSTSASESASAG
>cry_Harcros_Locus_86370_L1091#DNA/Crypton
FTDWLLESSGDVAFENKSKAEMAALLHRFYAEVRNKCGREYGKKSLLCVRASLQRYISQP
PYNLAYSIISDPLFTSANNVLVGHIKKNKAAGLDVTTSYEPITDADKSLMYSSGVLCNDN
PVSLQYKVYYEVCLHFGRRAREGLHDLKPGDFVFRQDKEGLEYATLAYNPAEKNHQGLSQ
GKHEHSQRMYATGTDNCPMKSLKMYLDRLHPGNNSFFQTPKKKFRLTTRWYSRCSVGINT
IGGFMGKISEKAKLSQAYTNHCVRATCITTLREQGLPSCDIRAVTGHKSEASIDYYSKTP
DKIRKVMSDVLAAKPPPASSASAPCVLLNKVVNVANNPESAALFSNATLTNCTININYK
>cry_Lepcla_Locus_2832_L2974#DNA/Crypton
EPPPEPEPAVTPAALPQPIMSDANMVLKYSFGVNAWKHWVLQKNAQLEKASSTRSGRLKL
FKTDLLQCTSDELNYSLCLFVKEVRKPNGDEYAPDSIYYLCLGIQQYLFENSRIDNIFTD
FYYEKFTECLNEILTRYEVRLNTQGLIVCRIEEEHLWESKQLGAHSPHVLLNTLIYFNTR
YFMLRTAEDHVRLSFSHIMKHWKKTNMPGTRTPGRSVYLRYYAPVNAKETTPAKPRKREE
VPVYEQGENVDNPLRCPVKLYEFYLSKCPESIRNRNDVFYLVPERSCVPDSPVWYSTASL
GVEAMSKMLNRV
>cry_Lepcla_Locus_518_L1142#DNA/Crypton
IKGHRNVNTNKKTDQAVRKFKNFLETKKNEKREPHTIPASQLDTYLGSWIRVVTKDDGND
FEPDSLTALHRGIDRYLRDMAYEESIITSDHFKISRGVLEARRKELKQMGKGNKPNKADI
ITSDQVEKLWQTGELGDRDADSLQNTVFFFMSQCFGFRGSHESRQLKWGDVELKKDGDDE
YLEFNERLSKTRTGSGTSGTRSFNPKVFAQGGDRCPVKFYHEFKSKRPAEMCTPESPFYL
ATKKDVSPTTHIWYAKAPMGKNKLGKIVPTMAERAGLSGKLVNHSIRKKTANDLLNAGVP
PSIICQVTGHKNVNSINNYATADKNVQKKLSNILTDDRKRYEDLKMQSGLEIEDNFDPEM
PENATKCVVPCAQKRNVTVEN
>cry_Pfiji_Locus_9927_2033#DNA/Crypton
KYTYGVNAWKHWVAQKNLTLEKMASNKGKVKLFKTDILACTTEELNYSLCLFVKEVRKPN
GEEYAPDSIFYLCLGIQQYLYENGRIDDIFSSFYYEGFTDALNEVLSGYEIRLNAHGLLV
CRIEEEHLWESKQLGAHSPYILLNTLIYFNTKYFFLKTPEEHLRLSFSHIMKHWKRANGQ
PVAAKQPTQGQAKNVYLRYYAPTPAGPPEPGQKRKREETPVYEQAENTENPLRCPVKLYE
FYLSKCPESIKHRNDVFYLLPERSCVPDSPVWYSTNALSLETMTKMLNRL
>cry_Pgras222785_L891#DNA/Crypton
TTEELNYSLCLFVKEVRKPNGEEYAPDSIFYLCLGIQQYLYENGRIDDIFSSFYYEGFTN
ALNEVLAGYEIRLNAHGLLVCRIEEEHLWESKQLGAHSPYILLNTLIYFNTKYFFLKTPE
EHLRLSFSHIMKHWKRANGQPVTAKQPAQGQAKNVYLRYYAPPITGPPEPGQKRKREEAP
VYEQAENTDNPLRCPVKLYEFYLSKCPESIKHRNDVFYLLPERSCVPDSPVWYSTNALSL
ETMTKMLNRL
>Daph_Braseg_Locus_21470_L538#LINE/L2-Da
GGVGLIYKNIYKVIDRDDLIIEPKQINNQNLEIENIWLETNFPNKKDNYIIGVIYKHPGS
SVECLKHFTEQIENNMKKINLENKKCIITGDLNIDGLKIEQNNHVNNFFRTVLEQDFIPT
ITLPTRIVDYQISLIDHILINANVIKNNHNISTGNIYCDITDHLPNFI
>Daph_Braseg_Locus_2657_L2088#LINE/L2-Da
VKWFESYLSNRKQFTYINGKQSKLNSVSHGVPQGSILGPLLFLIYTNDIVNCTKQDVKTR
LFADDMNGFITSNSPKQLKHSIKSFLSDIFTWCNDNKLTVNLNKTCYTIFKSRRINIPDY
LNNIKINNNTIKRVPSVKYLGIILDENLNWVEHIDSLNNSIIKTANSFKII
>Daph_Harcros_Locus_23761_L796#LINE/L2-Da
KENYFKKECDDTIKESKTFWKNIREVIPSKKSGIKSINLVDADNNIIPVEDTAAHVNNSF
ANIGPTLAEKHTGEWEFQGVRCIEDMPELDISESDIIKCVKDIDVSKSSSLNYIPTNVFK
EVVLAAPHRFIKTIKLCITNSVFPTSWKIATVTPLPKGGDMTNVSNYRPISVLPVPGKIL
ERIIHTAMSDHIELNAILSPKQGGYQKEKSTADTIGELVDDVLINRNVGRFSLAAFIDIK
KAFDSVNYEILLKKIEMYGI
>Daph_Harcros_Locus_26371_L914#LINE/L2-Da
ITTATAVRLINKIKISKSTSIYNVRCIVIKDVLKCRPALLSNLVNTSFRLEEFGSVLKVA
CVIPLPKSGSLSKVTNWRPVSQLNIFSKLVERIVHGQLMSYLLTHNVICERQFGFMPGRS
TCDAIFGLVQCIYDARNHGKYVAVVFLDLRMAFDTVDHLLLLGILEKIGCSDGAVSWFSS
YLEDRCQKTVANNIMSASKPILLGVPQGSVLGPLLFLLYVNDIVLQLQNSSYFMYADDLA
VCVSGRELAGVHRLLQYDLNNV
>Daph_Harcros_Locus_45094_L1973#LINE/L2-Da
CFKYNTMAGNLNVLTGEFLAKQKGFKIIGLNARSIPANFIKMKVHLTEFDVLCVSESWLK
DKHDLSETYWQGFSSLRIDRLTDRAGGLITYVKNEYSPYFSKMSDFCLINENIELMMTKL
EKPNLRNMMFLNVYRPHGDNVAAFFDKLDAALASYDRDSYETWIVGDYNIDMRQRNDDDT
KAMIDFAREHGLKIQLNDITRCNPTGGTCIDNLLTDCPIVRLSVSMKALISDHYPILSVR
KKEREKMVKQKFTGRSYVRYDTDDFHEHLTECDWTVFFTNTDPEAQWLIMRGYILEYLDH
VCPVRDFTVKKKENTWISRDTVENINDRQRLLERFHKYGDDEDHRLAKQLNHRVGRQLLN
SRAVYVSKLLDDCAGDPKKFWREVNALLNPKGERTDIELEHNGVRLKREEVPEYINSYFA
TIGQKLYDEIMAEIEDLEQPAVHAQGTDEVPAPDDLTENEDELGDIDIDLAELVTTDKIL
KLVQKINIDKSSGIQEITSRVLKDAFFLLTDQVISMFTNSLATGTFPKSWAMGTLVPIPK
TGNLQQIKNWRPITLLPLPGKLLEKIVHEVVSEHMEQNLLFHKEQHGFRKGHSTTDAVFS
LLDDLYKSRDDGMISLVCYIDFTKAFDCVHHITLERKINRLKLPRKVKLWIKGYLQNR
>Daph_Harcros_Locus_5898_L916#LINE/L2-Da
IKDIPNFFNDFFSEIGQKLF*AKGIPEPGYTPPDEDYIQEDDICPEFKKPLVEILINEID
IGKPSGLKHKSAKVVKDSMLCGIEQITHIFNSSISTSKFPNKWSTATVIPLPKAGNLRNV
SNWRPISILPTPSKIMEKLVQGYLVNFLEENGLLSDLQYGFRKGRSTYEAIFDFVEDLFV
SRNHSEMVATCFIDIKKAFDCVSHNTLLNQLKKSGLNAQVLNWIQSY
>Daph_Lepcla_Locus_20193_L2199#LINE/L2-Da
HLYVRGIILYHSVIKISSISIKPPQCILVFLYYICKLMVISWNARSIWNKMSSLTAFISD
HLPNVLGITETWLKPSLPDNILKMPGYKIDQRDRCCLNAQGHVKRGGGVMFFCKDDLNFI
QLPGKIYNPSLPFIEAITIKISLPKTRPLFVINIYRPPEGNIDEFISHLSKMLNTLPCKK
ESNIVVVGDLNIDMTRTK*DKSKKLKKVMNIFSLTQLIKDATRPLYSNGIIDLILSNSKD
ISDSGLINLSLSDHLPTFIHLKKHKLK
>Daph_Lepcla_Locus_40700_L815#LINE/L2-Da
KDALTDEAIPHHSTADYINTFFANIGPNLAKGFNEPWSYAGETSENTLPPFRTNYEEVQN
ICRSITITKSSGVEGLSSMVLRDAFLVLVPQLVYLINLSFEMHCMPTSWKSATIVPIHKG
GKKSEVGNYRPISLLPLPSKIIERIVHTRIMKFWEDSNLLTPYQGGFRHNRSTVDSVADI
CNYLFEAINDNDFSVAIYLDVKKAFDTVNHEILLKKLKHLGIGDVNLLWVENYLSDRVQR
TKVANVLSNPHSIVCGVPQGSILGPLFFLAYV
>Daph_Lepcla_Locus_51162_L498#LINE/L2-Da
HSTCTTTAWFIDDIYKALNSNEYMIATYIDAMKAFDSVNHDILLKKLDKIGIKNGAFNWF
KNYLSNRYQCVKANDIISDVKLIKCGVPQGSVCGPLLFILYINDLCDSMECTNLSLYADD
TVLYVRHKDLQMAMRMMQTDLDNLGTWCIQNKISVNCKKTKFCI
>Daph_Lepcla_Locus_7130_L2012#LINE/L2-Da
KKLLRGAKEDYIKNQLEYYEGNPRKFWRQVNLMSGLGKKSNSGKLIELEVDGEIITGIEL
AEFMNAYYVNAGPNLAKKFDNVWDESSINFDKKNSFEFSEVTENYVFKLVRDINISKSSA
CGDLSTRLLKDAFEVCVKELTYLFDTCFLKDIFPSSWYMGHVTPIPKTKYKTKNLKDWRL
ITQISLPSKLMEKIMHDQIYNYFIANNLFYGNQFGFLKGKGTSDAIFKMMKTVYDNWNLH
LYTTGIFINFPRAFDSLDQDILVRKLKVYGFLDSALIIASNYIRKREQKTTIQDQVSSAL
HLSYGTAQGSILGPLLFIIYVNDIFSNFRAGNTCIVYADDTLLLSSGVDLSASINLAQGN
MDSLMQWCNLNKLTVNRDKTKFMVICSKKVDQEIGLVNIYVNGEMLKQIHTYEYLGVHPD
DRLNMLTHINHIYKRVQVKLCILAKIRKFITTLTALKIYKTMILCHFDYGDFLIDSSNNS
AIFKLERLHERAVHILENVYSKDYRDTISNLYSIYKLESLCIRRKQNLLKIMYKQSLEVC
NLYIPKHNKMLRSTKKVKMKNKFSKYTKFQKSPYIRGVKLWENLPVELQQLSDLESFKLA
IKRYLF
>Daph_Pfiji_Locus_44226_L909#LINE/L2-Da
VKYIIVTIVSHYCKLIGLN*IICPLILIKQIIRYSAIK*KREIIMFISMVNWINV*KFLG
VLVNENLLWKNQLDSFGRMFFEY*SVLYKVK*KLNSDNFYILH*FLIIPYLSYACEVWDN
TYQFLLNSSTMLQKKALLVTVKVVCREHTDSLFLKYKCLKF*DTVIL*T*NVVYRIKSYM
LPNSIQLLFKEMHTVHN
>Daph_Pgras211484_2/5_L697#LINE/L2-Da
LAGYKLVCRNRQTGSRGGVAMYIRDDLNYIIRDDISVNIDSKFESIFVEAHSKTVNCIFG
EIYRVPNTSEILSISYYETILNKLQHIQKDIVLGTDQNFDYLKYKNQAHVSELMDLFLNA
GFLPTITKLTKITHSTATLIDNIYIK
>Daph_Pgras24080_L983#LINE/L2-Da
FASYLVNRKQYVQIGKTKSDVEFVNCGVPQGSVLGPLLFIIYMNDLPNALKYSKSILFAD
DTTIFYSSENATLMFNRINHDLQFLADWFKANKLSLNIGKTNYMIFKGNNHVIDQFTLTI
NDNIINKVDKIKFLGIMIDKDLNWHEHIKYCIHKMSSGHYAINMTKNILAKEHLKILYYS
LINSYLNYGLLLWGAANKNQIKKIEIKQNKIIRTLHGCKYNASSTPIYKKLHVLQLNSLY
KCELGKLMYKYFKGELPQPVQNIFTTNIDIHSYNTRNKYHPHLIRRNTQSIGKTFIHKAP
QNWYSIPESIKTVRTSRSFIAKYKKHLL
>Daph_Ppalm_Locus_10497_L1063#LINE/L2-Da
IDKGRYFMSLFLDFRKAFDTVNHQILLNKLDKYGIMGVANTWINSYLTNRKQFVFFNDNV
SAAKTVLCRVLQGSILGKLLFLLYVNDVVNVSDNMFPILFADDTNVFINADNLNNMTVSM
NKDLLNITTLISLYYAFIYSYLMYGVEVWDGALSSYKDVLIKIVRVMVSASFHAHTPRIF
KKLNIMTFDNIYNYFVCIFMFKVTKHIHPQIIDSMFVQNKTNILNYRTRHAELC
>Daph_Ppalm_Locus_15650_L2089#LINE/L2-Da
FIPRILKPTRITHTSTTLLYHIITNDITHSSTSGIINNNVADHFAIFYISTSTLNNTKSQ
VKQNRLVTEQNIATFQISSKQY*FFICLKCHLP**SIR*IILPT*AFIRSVISTPKTYHL
AKIKRLIENHG*RQF*LYHEYINLNYTLRN*RNHPSLI*TKSM*NKLKRRAKITYFKTSI
DVNKQNAKELWKILKLTIGKVNNKANLPRSFLVDNKMVTDEDAIA*GFNKKVSKIGFNIS
YNVTAPRKTFDKYLFHHNAKSIFLDAVHPMDVKNVAMKLKTKTSFGSEGVSSKLLIQTID
QIVYPITHIINLSLERCTFPNELKRAKVIPIYKSGDPYILINYRPISLLSSFFKLLERIV
YNKIMKFLITNDILFKHQYGFRPKYSTIHPVIHLLNHCAETNNAIPSKYILATFCDLSKD
FDTISHIMLLHKLSTYGIRGVANK*IESDLHNRSQYVETNSHESPRFLIKCGVPQG*IFG
PLLFLLYINDISSSTN*NILSFADDTTVFMSDDDPIQLFSRANACINDLFNWFCANKVSL
NTRKTNCMLLQSPNKKYNFSNLTLSVNGNTLCREDSCKFLGILTIFCRGKALEIHKLKIS
RSLFAMNQSKSVPPQGKFDNTVPFTDKFTYCLRNSCMGNVKRDILIPTSYKSVLYERFTI
KNTIVTPIRFTNSQ
>Daph_Ppalm_Locus_29025_L1196#LINE/L2-Da
FSNTGITTSKNIPKSKHYYINDLNRSTGTYNSIFIEPVDSCYVIKTANKLKPKLSNGHDV
KISSKLLQEIL*ITNRSLDLGRVSDHSHIRSFTYTKLQILTDYRIIAQSVYYQHFPN*LE
KSCITKSFLRSKNILYEHQYGFQTKHSTKHPIIHPIDHKSQ*CNPSGIQNVHLL*FI*SF
*CI*S*CYPKKLNFGGIRGNTNKWFLTYLTDHKRYVEIENNKSGFQNPTCAVPQRSILGP
LLYQIYVNDISKSTNGHKLLTTRLYISSALTQMIYLIRQIPFFPIYLTAYH*TLLKTKSL
IFRPKSKKCDFSGKVCIHKWTST*PNRCKIQRPNYKLSAHLYMDDHLTWRHQLSHINIKI
SRSLFIIKHVRIFLPALSLQTLYFALINPFLSYGITVWG
>Daph_Ppalm_Locus_9230_L2173#LINE/L2-Da
NKVMSFLNSNNILYKHQYGFREKHSTIHPIIHLLNQCAIANNSTPKQVT*SIFCDLSKAF
DVIKTDTLLNKLNYYGIRGVANKWFASYLVNRKQYVQIGKTKSDIEFMNCGVPQGSILGP
LLYLIYVNDISKSTNAHILSFADDTSLIISDTDISTLYQRANVEMNNLFEWFCANGLSLN
KNKTKYMVFKGGTKNLDFNILDISVGGTHLEQIGSQFQEKTTKFLGVFLDETLSWKYHLI
YVKNKISRALYDIKQVKKFLPKNSLKTLYLALIQPYISYGLLIWGNANSSILQKTVSLQK
RAIRIINNAGYNNHTDPLFKNCEILKLSDMYQYHVCLFMDDFINKRLPISFDGLFRLNSE
VQENRVTRQSSHMHVPRCNSALSSKLPLVNFPIIWNNWNSILSTCNSRSKTKKTLKSYIL
A
>DI_Braseg_Locus_1598_L3022#LTR/DIRS
SLRAKESVQTESTVPSKREGNEPVVQLERREQALQEGSGASEALPSPPEKVESATQTTSF
RGEDVSPQFRAGNLAGHRPDWEEITRDPWVLECIEGVRIPLLQAPVQDRVPFPYRFTREE
RDLVKLEIASFCRKGVVVPVEHEVGEFISNVFLRPKSSGGVRLILDLTKLNGFVQYQHFK
MFSLDTARDLVMPGAWMASVDLRDAYYTVPIVKEDRRFLRFMWENQLYEFTCMPNGLACC
PRIFTKIMKPVFAHLASKGHVMFPYIDDSFITAVSQEDCRKAAEDLCCLLTKLGFFVHGE
KSVLEPTRTLKFLGFFINTKEMSISLTEEKILKLVETAEAILGRQRSKIRQVAVLIGLMV
AYAPAVLYGRAHIKSIEIDKNKALRRCCGKFERLMSISAEGLTDIHWWLEHVRNSPNPIR
MGEPNTAVTTDASLEGWGAHSNNVEAGGRWLQHEKDDHINVLELRAILLSLRSMVFVPRD
HIRVLTDNTTAMAYIRNMGGTRSKECNLVAKQIWDWAESRRIWLTVAHIPGYLNDIADRR
SRYFHDHLEWSLNKKLFDHICDCWGKPEVDLFASRNNCKLSRYVSWHPEPESWRVDAFSL
TWNNCFYYVFPPFSLVARVLRKIRMDRAQAILVVPTWSTQPW
>DI_Braseg_Locus_2048_L1016#LTR/DIRS
ADPTESAVGAQLQRFRIPKKTGVQNAPHSSAQVRGTVHHAKEGIPFLRNYLDKCGLDPTT
RDRLMTHAWRKGTVKMYSVYLKKWGLYCVLYKVKPLRPSMPQVVRFLRFLEDEHLGFGAI
NSARCALSIILPRVDGQTVGKHELVRWFMRSVYERNPPKPRYNEFWDVSIMFKFFKNWPV
NLDLSLKCLSLKLTMLLLLTTGHRGQTLVALSLDNLTLHRSEANFELGTLLKSNRTGDRL
SSIHLSAFEKDQKLCVVSALRAYVNKTINLRSSQQLLVSFVRPHGAISRDTLARWTLTML
KWAGVDTSKYAAHSTRGAMVSKARHLGVSVKRILAHAGW
>DI_Braseg_Locus_2191_L2757#LTR/DIRS
LAGNIANCFDAWSEITSDSWVLNCVKGYSIPFLHEPVQLLLPRPFKMSDIETAFVYTEIQ
TLLSKGVIKQVTPIRGQWVSNIFLRLKQNGKFRMILDLTKLNKIIEYEHFKMFSLNTALD
LITLNCWLASVDLTDAYYAIPIAENHKKYLRFSWSDKLYEYQVLPNGLSPGPRLFTKLLK
PVYGTMGDWGHICFPYIDDSFIVAQSKSECEWAVSDLTKLFQKLGFTINKLKSQLIPDNK
LNFLGFLIDSELMTVSLPIDKKDKLLGALRCMLGQSKPTIREVAALIGLLVSYTPGVEYS
GAHFKALENDKIRALRRTKGDFDQEMWISDEALQDLEWWLLHVVNPKKIRWQEPSLELYT
DASEAGWGAHTNQEQTGGRWLPSDLAHINVLELKAILFGLKSLCKVSNSHIRVRTDSTTA
LAYVKYMGGTKSSDCRRVAMQIWDWVQLHSNWLSITHIPGVENVLADLRSRKFRDHLEWE
LNPGIFNDVCQTFGTPEVDLFASRVNAKLDRYVSWDPDPGNWRTDAFTFTWTDMFVYCFP
PFRILPRVVGKILRERVRAIVIAPHWTAQPWYPLLLKHASAHKSYPRSCHNLVGQGQLEL
HRDVDQIKSSKLTAFLFWPIH
>DI_Braseg_Locus_4495_L2965#LTR/DIRS
ERARSEQRVTWSRKPQPGFSEVSHPIQVGDSTDLKPGKISNVLPPLHAGHTKQNVAKIVN
SSVKFTAGNIVNHSDEWKRLTSDKWILNCVKGLTIPFISTPVQEREPFPFKMDTEELNFV
QEEVRSLIEKQVLKVVNERTDQWVSNIFLRPKQNGKFRMILDLTELNKRVRYEHFKMFNF
KTALELISPGMWMASADLTDAYYSVLINKAQRKFLRFRLGHMLLEYQVLPNGLSPGPRIF
TKLLKPIYSEFAEKGYIGFPYLDDSFVIGKTEAECRKAILELVYMFTRLGFKVNEEKSVL
EPTRNITFLGFEINSISMQVSLTEEKKGKLLRVIDEILTGDNTIRQVAGLVGLMVAYAPA
VEYSGVHFKSLERDKIKALKRSRGNFESKMWVSEEGMSDIRWWQYNLDNSRQIRREDPDV
ELFTDASHQGWGAHTTENNTGGRWHPSELTHINALELRAIHFGLKSLCKISNKHIRVRTD
STTALAYVKNMGGTKSEDCLREAIAIWEWAQELGNWLTITHIPGVENVLADLRSRKFRDH
LEWNLSEGIFEEICARWGTPDVDMFASRLNAKLETYVSWEPEPENWKTDAFSFCWKEMFI
FCFPPFTLLPRVVRKIIRDGTRAIVVAPSWPAQPWHPLLQQ
>DI_Harcros_Locus_27366_L449#LTR/DIRS
TTALNYVRKMGGVRSEQCDVEAQAIWRWAEKGNNWVSASFLAGKLNVKADLASRHFKDNL
EWSLNARVFSKLCRVFGTPDIDLFASRLNAKCEIFCSWKPDPGASFVDAFSLDWSNVNAY
AFPPFSLIMRVLNKVRRESPARLVLVTPD
>DI_Harcros_Locus_76690_L521#LTR/DIRS
SALELMREGAWMASVDLKDAYYSVPILEEDRKYLRFLWRSTLYQFNALPNGLACAPRYFT
KLLTPIFSELRKKGNECFFYIDDSFVIADTEEHCRESVRELALALDSLGFVIHQGKSVLE
PVQALDFLGFTLDSRDMTVRLTQDKVEKFHRAAWGVLLKRKCSIREIAGLIGLM
>DI_Harcros_Locus_80407_L410#LTR/DIRS
LTFKVNMLLLLVTSQRGQTIWRLNIENMEVGHQIVFKMKHLLKHNRLGDRLDTVVLKPFK
EDERLCVVLAIKEYLKVTRVLRGNREADQQLLISFVFPHGPVARDTISRWTVKVLTLAGI
DTEYFGAHSTRGATTSA
>DI_Harcros_Locus_87021_L323#LTR/DIRS
MRDGAWMASVDLRDAYYTVPVHEDYRKFLRFVWRDKLYQFTALPNGLACAPRFFTKLLTP
VFAELRKRGNECFAYIDDSFVIADTKEKCRYAVWELAQALDSLGFVVH
>DI_Lepcla_Locus_56799_L341#LTR/DIRS
FRMILDLTALNLCILYEHFKMCSFQTALDMLREGCYMGSVDLKDAYYSVPIAQEDRKFLR
FAWEGQLYQFVGMPNGLASAPRIFTKLLKPIYAGLGERGHECFPYIDDSFVVAD
>DI_Lepcla_Locus_75975_L320#LTR/DIRS
VRTDNTTAVAYVNRMGGAHSYQCNKVACRIWSWCESRNLWLQAVHIPGAENSEADFHSRN
FTDNTEWALSQEIFDRICDKWGTPSVDLFASRLNRKVEHFVSWGADP
>DI_Lepcla_Locus_76125_L425#LTR/DIRS
SEVEKEDHINVLELKAILFGLESLCKVTDKHIRVMTDNMTALAYVKHQGGVRSVECNHIG
QKIWRWCEQTHNWISIAHIPGKENVLADHKSRHFADNLEWSLSEKIFRKITEVFGEPEID
LFATRLNRKVDMFVSWYPDPEA
>DI_Pgras217538_L413#LTR/DIRS
AFKHEKQIDEDIATELSAGRIAGPFHTPPLKNFFVSPIGMVPKKEPGSFRRIHDLSYPAE
RSVNDAIPRDQCSVRYESLNHIIHWIVHFGTGSYISKCDIEKAFRILPLHPSSYHLLGFK
WKGLFYYDKCLPMGCSVS
>DI_Pgras22048_L434#LTR/DIRS
SLYNGRTVLQQQRWISSKTLHLYTDSAASIGYAGVLNSQWFMGQWPKNWKSFSIAFLELF
PIVTALDLWAEQLSNMCIVFHTDNMSIVNIINAQTSKNVPIMYLIRRLVTTTMLYNIIFK
AVHIPGRVNCIADFLSRFQVQKAVQ
>Gin_Brajas_Locus_46584_L1087#DNA/Ginger
ILQCGDVEKLIRKRQDISESPMYFVSIEDTFDVIKRAHIATGHGGRDRMQKELGKKYVNI
TIDCVTLYKSLCIECQRKHKRPTTKGVVVRPILTKEYATRGQVDLVDMQSMSQGAHKWIL
VYQDHLTKFCVLRPLTSKRASEVGYQLMDIFLLLGAPHILQSDNGAEFTASVITELKQMW
KNLVIVHGKPRHPQSQGSVERANGDIKDMLVAWMSEN
>Gin_Lepcla_Locus_40901_L539#DNA/Ginger
TNQTLKGRLGKLVNEYQNNWDEFLEEAAYSIRIQRQASTKFTPFFLMFNREARLPMQMGR
DEDVEVEMPQAEEIEEYVTRVSVEKETTSAQVKENVKRAQAKQQEEYARKKAKGVKCFKF
STGDIVLRQNLKKMTKRGKQMCPEWTGLFKIVESEEGRGCYSLQDMKTGVVLPDKVPHVQ

>Gin_Pfiji_Locus_14461_L542#DNA/Ginger
ETISFTPPDIKWRLLQCNKLGLKMVKISSTNAILETRTIGIPSLTHKVRGDGNCFFRALS
QEITGTQNQYSLVRKKLVSYMVKHADIFERYFDMKDIHAYLEESKMAENGTWATDTEIIA
MATMLDTKIVIFTKVGTCYKWLPYGPLGGSSSHTCQVYLVNKGHHYDLVLDVQAEKNS
>Gin_Pgras231008_L916#DNA/Ginger
DQGREFVAKINNEVCRRFQIRRSVTSAYHPQTNGLDERTNQTLKIRLSKLMNEHQTDWDQ
YLEEVAYSIRTQKQSSTKFTPFFLMFGRHPRSPLEMDPIPQEGVVVPVLDEDVPETIAMQ
HKHLAGTLKDQVRVNVESAQKNKRLHLPDG*TRVLNPLILLWEKLYIRKL
>Gin_Pgras23645_L593#DNA/Ginger
DDNETNNSCDSFIDMCEIIKEDPPTETICFTPPDIKWRLLQCNKLGLKMVKISSTNAILE
TRTIGIPSLTHKVRGDGNCFFRALSQEITGTQNQYSLVRKKLVNYMVRHATIFEKYFNMK
DIHAYLEESKMMDNATWATDTEIIAMATMLDTNIVIFTKVGNCYKWLPYGPLGGNSSHTC
QVYLVNKGHHYDLVLDVQ
>Gin_Ppalm_locus_10200_L944#DNA/Ginger
LKSCPKCQHMGSLNTAGPELHPITTDQAW*IMGISLIGLFQTTASGNRYVCTMTDLFSKY
VFAEAIPYGCQRCPCPMSYLYGPPHSMISDQGREFVNELNDNVFTLLGIRHSVASAYHPQ
SNGQDECTNKTVKHALAKYTNDD*TDWDTFVKPVVYSINTSYQTSIKHTPYMASNKTVLM
PSSREPTIWLV*SVTRGPMRTSDATTTDQDNILQAAEVINQKIKENIVKSQEKQKEKYKK
HKVFTFHVGDQLLRKNNRKLDRKGSRLEHNWLGPYVITEMSTNQVVLQWDGKIISTKINK
KQLKPYVERTLSASS
>Gin_Ppalm_locus_22622_L629#DNA/Ginger
QNQDDSQPGSINDDNETNSSCEGFIDMCEIIKEDPPTETICFTPPDIKWRLLQCNKLGLK
MVKISSTNAILETRTIGIPSLTHKVRGDGNCFFRALSQEITGTQNQYSLVRKKLVNYMIR
HAAIFEKYFDMKDIHAYLEESRMMDNATWATDTEIIAMATMLDTKIVIFTKVGNCYKWLP
YGPLGGNSSHTCQVYLVNKGHHYDLVLDVQ
>GY_Braseg_Locus_13187_L1280#LTR/Gypsy
SCPTKAECHKCHRKGHFESVCRTKQVQEVNTAPLHMASQSEHFLGSVECHDSDPAWRVSL
PVSGKLLNFKIDSGADTSIISEETYNLLKPRPKLKPVTTSLAGVGGPLQSSGQFIAHTKV
KGQSYNFRVIVVCASVDNLLGRNVASQMGLVLKVNEFEEVFGDIGCLKTEPVKIILKDGA
EPYALSVARRLPLPIQPKVKEELDRLQANGVIEHVTKPTSWCALMVPVMKKSGTVCICVN
LKKLNKEVKRETFILPTIDDVTSRLADAKVFTCIDAASSFYQIPLEEESQELTTFITPFG
RYCFRRLPFGITSAPEIFM*KMSQLFEGVEGVFVYMDDILVFGKDRVEHDSHLETVMKII
ETSGLKLNKDKCLFR*SELKFLGHQFTDKGIVADPGKVAAILEMPAPTTVPLLRQVMGMV
NYLGSYL
>GY_Braseg_Locus_1541_L2617#LTR/Gypsy
YERLVDVTLQPPKCRLVTYTGQPVTPIGEVHVKVRGEMITFQVTEDGNPLLGKEACVSMK
LIKRVNTVSQEQPSTHTSDADKMVN*YYDVFIGLGKIKVEARIHIDESIPPVIDPPRRIP
YAISEDVRKELERMLEMGVIVSQVEPTPWVNSITIVCKPGKTRICLDPTKLNKAILWGPY
PTRTIEEVVATTCDAKYLSVLDANSGYWQIELDDGRSKLCTFNTPWGRYRYTRLPFGIKT
AGDIFIEEMNHILADLEGVNVITYDILIVGRTVKEYNG*LKSVLQ*ARGVNLKLNLKKSV
ICKTQVNYVGHVLTVEGIKPSPDCIQAIVDMLTPMDKTALQRSLGMIGYVGKFIPNLAEI
SKPLRVVLQKDVAWHWQESQAAAFDKLK
>GY_Braseg_Locus_5350_L2249#LTR/Gypsy
KFGAYCKPRKSVPFERYRFYKRHQRSGESIDQYTTALRQLANHCEFEKITPDEILRDQIL
FGILDGRIRESLLRKDELTLTKVQDVCRAAELSHAQIQEVDGRTHPTESVNAIHKQKKYT
PKTQWKQKKEPSSTCRYCGQSHEFKKELCPAYGKICTKCGKKNHFAKKCQQRDKQKSVRS
VKEQAAASDVVYRINEASPVRSASDRFITLKLRESGNFMKFQLDTGAECNVVPLSLYKKA
TGDVKLKNVMSTDDEIVAFGGSKLKLTGRVLLPVSRGNTKCTLRCNLVDVNVHPLLGRKA
CIGMQLIRVLDSDDVNRPNTEGHPVFAVGRGDQALSKQQLVKKFPKVFAESVGKLEGQYH
IKLDPSVDPVQHAPTPWISSMVIVTKKNGKLRICLDPKDLNKAIQREHYPLPTIEDVATR
LHGAKVFTILDVRAGFWHICLDEESSKLTTFNTPYGRYRWKRMPFGISCAPEVFQRKMHE
LIEGLMGIEVIADDFVVVGCGSSMDAAIQDHDKNLLRFLERCEQKDVRLNKEKLQLRQLE
APFIGHVASGEGLKIHPDKVRAIVEMPEPEDVQAVQRFIGMVTYLAKFVPRLTEMLEPLR
ELVHQDTEWEWSHAQKNAMKRVKAAVSSAPVLRYYCLEDEVTIQCDASQSGLGAALIQLG
QPVAFASRALTSAETRYAQIEKELLAIVFACEKFDGYVYGREEITIQSDHKPLESIFKKP
LHAAPMRLQRMLLRLQRYNLRVEYHKGKD
>GY_Braseg_Locus_8892_L1778#LTR/Gypsy
VQRFLGMVGYVGKFIPNLSDVAKPLRLLLSKEIAWHWEHDQITAFKQLKNLLTKAPILKY
FDVNKAITLQVDASKSGLGATLFQDNLPVSMALDRTQINYAVIEKELLAICFGCNKFHEY
IFGKEVTVETDHKPLVNIMNKPLHLLTARMQHMRMRLQNYNLRVKYVKGTHMYFADTLSR
AHSTQTKPHNLFDDNISIAAIEYVEDDIQCLTRETENDPTLQEIINYVQNGWPETNQQIR
ADIRPYFTYRNDLTVFNKLVMKDNRITVPKTLQKGILNKLHESHMGIVKTKQLARDYVFW
PGIGKQIEDLISRCQICQTYRNKPHSEPMISHEIVEMPYSKVGADLFQCNQQNFLLIVDY
YSKYPEIARLNTTTSDSVIESMKQIFCRHGIPKQVVSDNGPQFASEEYRQFAIQYGFKPI
FSSPLYPRGNGQAERYVQTIKSLIKKAVKDQKDINLSLLTYRNTTLLRIDASPSQLLMSR
KLRSRIPTIDAQLKPITVKSKSTQIRAIQDKQKYYYDKRSGNTHKVLHQGDPVRYLTHNE
KWAAGKIIKVSASNNRNYQIMNTDSRQLWRNRAHIFKIKQQHEGNQANHTTND
>GY_Harcros_Locus_36334_L1124#LTR/Gypsy
ILRFRLRMMRFAPIIVYVQGKDQVTADALSRAPVDKPSAADISFMEEVEEFASLTVKYLP
ATEVRLRQICRAQDEDAVCTEVKSYCKNGWPAYMPQQPLLRPYWEKRCHLTLKDELLMYD
DRIVVPQALQLEVLGQLHQGHLGVTKCRARATQSVWWPLSSKQIEAMCNLCHICAVHRPE
RREPLLPSSFPSHAWERVGTDLFELDKKMYIVVVDYYSRWIEVRRLLQTTSGHAIEAIKS
IFRTHGIPDYVVSDNGPQYASMEFKSFEMEYRFTHVTSSPMYPQSNGEAERAVQTAKNII
RKNVDQHLGFLAYHTAPLQNGQAPCQLLMGRNLRSTLPTTPAHLHRGHDMEIVKANEGLY
RQKMAENYNKRHRT
>GY_Harcros_Locus_49383_L696#LTR/Gypsy
RINTGDHAPIKQPPRRVAPHRRKVVGDEVDKMLEADLIEPGEGPWASPVVLVKKKDGSMR
FCVDYRNINAITRKDAYPLPRIDDSLDTLSGATWFSTLDLASGYWQVEMAEGDREKTAFT
THTGLYQFKVMPFGLCNAPGTFERLMEIAMRGLQWTSCLVYLDDIVVFSADFETHMVRLG
EVLCRLQGAGLKIKPSKCSLARRKVTFLGHVVSAEGVATDPEKVRCVREWP
>GY_Lepcla_Locus_55767_L521#LTR/Gypsy
GRFMFRRLPYGISSAPEYFQKTMDKELTGLQGVLCHMDDILVIGRNKEEHDERLEKVLNR
LKDSGITLNSDKCVFSTRRLQYLGQVIDSDGIRKDPAKVKAIIEMPEPKDVPDVRRFLGM
LNQQMKFLPNLAEITKPVRDLLKKDCEWTWDLPQKEAFEKLKRELASDEALALY
>GY_Lepcla_Locus_72425_L1532#LTR/Gypsy
PNLPTIVAADACQNGLGAVLLQVDKKGNRRPVCYASRSLTGAETRYAVIEKEALASTWAC
EKFSEYILGLRFTLETDHKPLVPLLSTTDLSKMPPRVLRFRLRMMRFSPKVIHVDGKQQI
TADALSRAPVDQPSSSDKAFIDDVEEYAAQDIKILPATEARLREIREAQDNDEECAQVKE
YCTSGWPAYMPNQPLLRPYWEKRQHLAIVNNLLMFNSRIVTPRALRLQVLDNIHEGHLGI
TKCRARAQESVWWPLLSKSIEEMVTKCTVCAKQRPDRKEPLMVSSFPSRPWERVATDLFE
FNKSQYVLVVDYYSRWFEIKHLSTTTTQAIVKALRNIFSIHGIPDIVVSDNGPQYSSELF
QNFAASYGFTHTTSSPMYPQSNGEAERAVQTAKNILRKNEDPNLGLLAYRSTPLQNGLSP
SQLLMGRKLRTTLPTVPSNLEQTVQKAELDQAKSKENLYRQNAAANYNKRHRTVALPQLE
QGDMVWVKDQNRSGSVIVRHTNPRSYEIQTD
>GY_Pgras216505_L608#LTR/Gypsy
KSAYHQVPIKESDHKYTGF*ANGRLYQLCRIPFGVTNGVAVFQRAMDKMVDEEGLIDTFP
YLDNITVAGRNQ*EHDENVKKFHEAIQRRNLTLNETKSVESKTSINILGYCVGDGIIKPD
QERLRPLQEYPPPTNSVSLRRVVGMFDYYAKWIPNFSDKIQPLVNAISFPLDKSALFVFE
LLKKELERATLHSIDESQPFVVE
>GY_Pgras2621_L3603#LTR/Gypsy
EKEMLAVIWGLEKFHQYTYGRSVLVKSDHKPLEAIVKKPLNKAPKRLQNMLLRSQNYIYT
IEWQKGENQYIADMLSRASLPNTEEEEEHVNMCAYLPIGTEKLNKIKKETELDEVLVKLK
TIILQGWPDERKKVPTVLIPYYNFADEMTVQDGLIFKGDRVVIPKGLRYEMKEQIHSGHG
GEQACLRRAREALYWPGMTSEIKHYVSVCEACRMYETANKKETLIPHELPERPWEKIGVD
SFELEGVEYLVTVDYFSNYWELDKLDKNTSSVVINKLKVHFSRYGIPCKIISDNAMQFTS
TEFRDFTRSWDIEHYTSSPHHPNANGMAESAVKAAKRILRKCKVAKQDPHLAILNYRNTP
CVEMDASPIQRFIDRRTRTLIPTVSKLLEPTAKNLKDERKKLKNKQEKQADQYNKHAKDL
PCLDEGDVVRMKPYILGDKVWKKAIVTKRLYDQS*KICSEDANIYRRN*AHLKESELI*R
KATI*VH
>GY_Pgras27690_L2316#LTR/Gypsy
LDLEQAFWHCSLDDESSKLTTFATPKGRYRWLRLPFGTSVSSEIFQKKLNQAIDDIDGVV
CVADDLLVYGVGDTVAEATTDHHAKLKVLLQRCVEIGIKLNKAKSEFCKTQVEFLGHLIT
SEGLKRDPKKLSAILEMTQPESVPDIRRLNGTVNYLARFMPKLSSVMQPLMQLTHKDQPW
SWGLEQDRAFKSVKQLVTDTPVLSYYDVTKPLTVQCDASEMGLGAVLLQEGRPIAYASRA
LRDVETRYAQIEKEMLAIVWSMERFHQYTFGQKVTVQSSYEEMMYDAEIVYTQGSKMYIA
DMLSRAYMINASDEQSDLESVNAVTYLPISKERLNEIQHETQRDEVLVALKQIIMDGWPT
KKSDVPPMLLSYYGVRDELTTQNGLIFKGEQVVVPLGLRSDLKKSIHSSHLGVEGCLRRA
RECLFWPGISAELKQYIGNCDVCRMYETNQQKESLMSHEVPDRVYEKVGIDLLSYGSRQY
VVTVDYFSNFWEIDKLDSTTSNAVIRKVKAHFARYGIPSTVMTDNGPQFSSEEFAMFAKT
YDFEHITSSPHYPRSNGKVESAVKSAKRMLKKTEKSGSDQYLALLDIRNTPTADLPSPAQ
RLMSRRTRTLLPMSSSLLEPSVKLDLKRKMKDSQIKQAKYYNRHAKDLPSLAEGDVVRMK
PFSGATTWEKGVVAERLDDRSYRVVSNHGSYRRNRVHLRQTIEPASDPPSAKPTSATISS
PGTPACTRPPDVPVTKATDQVIIPVPPTRISVRANK
>GY_Ppalm_Locus_23075_L677#LTR/Gypsy
RNKWQFQL*SISFLGDKLTAEGIQPDNNKVADIKAMPAPKNIDELQTRLGLIKYLGRFIP
NLSAETANIRHLLETDV*FRWTSTHEAEWNYVKQVIVSGPVLKFYDPSLPTMIFSDASKD
GIGAVLLQEHDSRWHPVSFASRTLTSAETRYAQIEKETLGIAFGCEKFISIARRNLSDCP
PRIQRLLLKLQPYTFELIFIPGKHLVWDDLLSRASNLNRESSTEAD
>GY_Ppalm_Locus_52644_L413#LTR/Gypsy
YGLGSAIFQEGKTIVYASCSLSSAEQRYAHIEKEMLAVVYGLE*FHQYTFERDVDIISDH
KPLVASTSKPLSRAPKRLRNLLLRAQKYSYYLLWKLSKYIPLADTLSRAPTNNPKEIIHY
VTAHHMGDERMHKVRKRH
>GY_Ppalm_Locus_58406_L399#LTR/Gypsy
TPWVSQIVVTSKKSGEICVCMDPQELNKVLLREHYTLPVLEDVLHEMSGSKVFAKADLSS
GYWHVILDDTSILLTTFQTNFGRYRWPRLPFGLNVSSEIFQRPTWSGVHRR*YCNSCRDK
RRPRNATKRFSIT
>Har_Braseg_Locus_19524_L677#DNA/PIF-Harbinger
AANFSAKWHFPHCVGALDGKHVLIKAPANSGSLYFNYKNCFSVVLMALVDANLQFICIDA
GAYGRNSDGGIFASSNLGKGITRDAMNFPPDQPLPGAPELGPLPFVVVGDEAFPLNRRIM
RPYPGRRLTHEEQIFNYRLSRARRIVENAFGLLAARWRVFHTKMEVNPEFVVDIIKASCV
LHNMLQGESTPAQITTMTHEVNGRPIDGLANLRPNGNRAGHEALRI
>Har_Braseg_Locus_34487_L692#DNA/PIF-Harbinger
DLVPIFGRAKEEISIIFNSTIDIIYNLHKDKLHNLDQEWITPDRFAGAIANKGAPLNNIW
GFVEATVHAICRPKYHEQTVFNGQKQIHSLKFQSVICPNGLIADLYGPTKGRKRDWTLLK
ESALIPRMESCPKYEIYAVYGDPKYPLQPNLVVPFRGELLTAEQQQFNQSMADIQDGVEG
SFCDIIQEFSFLDFKRNLKLYLQPIGKMYIVAALLVNCQTCLYGNQISRYF
>Har_Braseg_Locus_37563_L1157#DNA/PIF-Harbinger
LRVWLVQRRTEKG*SCLLWINSAEDSMWDECDLIPTLVALGMLNQKQAPHVPDFPETILE
TYSDREFKRHLRLSRTSFERLVQELEHVLTPDRSRGKKAIEPTKQLLVFLWYLAKVDSVR
EIANLFGLSSSSTHMILHKVSLAISSLRQTFITWPDHQEQDEIARRFAESVGVENVIGVL
DSSHVRLAHVLDNDKDYMNQKGFPSVQLQIVVDDRLLIRDEYIGSPGSAHDAHVFHSSPL
KVFMETPGVLAPNKFVLGGAAYPNSDVLVTPFRDNGDLTLQRQYFDAKISSARQCVERVQ
DLLKGRFRRLKCIYCHSATKISYYIMAACVLHNLAILSGDDIDDVDDVDNVMDDDDGGDT
HPNNYPALDKVDLDQAGRREDLVQEL
>Har_Braseg_Locus_42447_L794#DNA/PIF-Harbinger
LWLRLAPVYMAVPSTALEWKLKAANFWSKWQFPHCVGALDGKHVLIKAPSNSGSMYFNYK
NTFSIVLMALVDADLQFTCIDVGSYGRNSDGGIFSSSNMGKRIINNELNFPPDQPLQDAP
LLGPIPYVVVVDEAFPLNRHIMRPYPGRRLTHDKLVFNYRLSRARRIVENAFGILAARWR
VFYTRIEVNPDLAVKIVKGACLLHNLVQADSTPSQIQHILNDLHGMPIGGMGDMLGRGNR
AGEESLRIRDKFKNFFSDSAPLAWQ
>Har_Harcros_Locus_21287_L1184#DNA/PIF-Harbinger
KRPRVHAFWMSPFLHARTDPSQRNTLAKLEADFLRLGCISDFNSTTRMNPAVYKKLLERV
RPHITYRDTNRRESISAEERLSITIRYLTRGDSVTSLHQGYLVGHSTVLPLIQDTCKAIY
KVLHEEYLKAPSTREEWLAVSKLYHDRWNMPHVIGSLDGKHIRITKPNKSGSLYYNYKNF
FSIILFACVDADYKFMYVDVGAEGRASDSTLWKNSDFNVDVVDAANPLGVPAPSPFPGYL
GALPYYFVADDAFELSTHVMKPFPSTRLTMAQRIFNYRLSRARRIVENAFGILATRFRIL
RREIEMSPQNAGIVVLACVALHNYLRVEAPNVYIPKPATDWEDKDYNQHRGVWRGEAALA
GGQPTHVRNRSTEVKDMRKQLAMWCLSKEGDLPHQ
>Har_Harcros_Locus_26071_L1031#DNA/PIF-Harbinger
RAEREYFTRIDPFKKYNDVKFKRRYRLPKELVRGLAAGFGESPFAGLGSKRGNGISHELR
VCIALRYYAAGSMYDDIADVHGVERTTVSRAVAAVSNYLCMIHQRHIKWPTRAEFPAKAK
GFAAKGIPCIIGCVDGTHVAIKGPTVNEYLYVNRKNWHSLNVQVICDSSLRFLHVDAMQP
GSQNDQWVFKNSAVGVAAAREELAGYWLLGDSGYTVKPYLMTPFDQDTDEVNAYNTAHKK
TRSCVERAIGVWKQRFRCLDDSGGFLQSPPNAASRIILACATLHNLAITHRLEEDDDDDD
EDGDGYRPARQGRVQPEPEYQPHAEDKTGMEVRKRLVQTRFTDL
>Har_Harcros_Locus_31232_L1088#DNA/PIF-Harbinger
EEDSEFQRIIRRLKEYPDKFYGYFHIPLPIYEELLQMISPLIEPTPTNYRKDIISAEQRL
AVTLRFLATGDSFKTIAYSFVMGESTVGKIVWQTCIALWKCLQPTFMPTPNERIWRKNAE
GFEADCDYPHICGAVDGKHIRIQAPPNSGTMYWNYKGYFSLVLLAVVDSDYKFTTIDVGA
YGSNSDGGIFSVSNLGKGLSTGTIGIPPQEYLEGAERFGKMNYSLVGDEAFPLRPWLMRP
FPGTNKPEEQTIYNYRLSRARRLVENAFGILANKFRVYHRVLSIHPDKAADVVKATCILH
NFLRRRKATGRYEEPAEDGLKPDGAIKKITQMGSNRAPELGIAQRKSWKEYFVSPEGSVD
WQW
>Har_Harcros_Locus_61029_L1139#DNA/PIF-Harbinger
RHQELCTLLRYGPSHARSQRRNQELWIFCCWNMDTEEYLLLHLAELAENDDLKRIWDVHI
DLGSFTDKEITDNFRFERNHIIRLCALLHFPDKIVTEYRVTGTGIECLCLVLRRLAYPNR
LCDLSTMFQRPAPELSMLFNWGIDHIHHNFHHLLENLDQAWVRNDLQMFCDAVSEKDAPL
NNCFAFIDGTVRPICRPSVDQREVYNGHKRTHALKFQSVVTPNGLILNLAGPYEGRRHDS
FLLQESGLLAQMEQLPWLQGYCMYGDSAYPLRPNLMNPVGGLNLNDDQRLFNTSMSSVRQ
CVEWTFGKVVQYFAFADFKKNLKLYLQPVGKYFIVACLLSNSYTCLYGSTTSDYFGVNPP
NLEDY
>Har_Lepcla_Locus_10534_L803#DNA/PIF-Harbinger
TPQDMEKWQEIACGFQARWNFPNCVGALDGKHVRIVTPANSGSQYHNYKRWKSIVLMALV
DHNYELIYVDVGTEGKANDGGIWGRCSLKEGIDQDTVDLPAPKCLPGTNVETPFVIVGDD
AFALDEHLMKPFSRRELTDRQTIFNYRLSRARRVSENAFGIIASRFRVFLTDIHLEPDRV
ESLVLAAACLHNMLRRRCGRNYIPPGMIDYEDLNHDDIPGDWRTSPHQLPDIYPAGARNP
TIIAKRIRETLADYFLSIAGRVPWQNK
>Har_Lepcla_Locus_27469_L905#DNA/PIF-Harbinger
RDLARQYRNGRATICRKIPLVCDAIFSALEDEYLKTPDTMDEWMNVAAGFNARWNFPNCF
GAIDGKHVRIIVPNNSGSLYYNYKCTFSLILMAVVDHNYEFIYVDVGTEGKASDGGIWKK
CSLKDYIRRDDLDLPKPRNLPGTDVQTPFVLVGDNAFPLDINIMKPYARRDLTTRQAIFN
YRLSRARRVSENAFGILANRFRVFLTAIMIKPDTVISLVLAAACLHNMLRRRCGKNYIPQ
GSIDTEDANYDVIPGDWRKSKNQLPKIFPCNIKNPPKFAKRIRETLADYFISTAGSVPWQ
RR
>Har_Pgras247429_1/1_1.000_1374#DNA/PIF-Harbinger
LIFNKMASHVYDMFGHLVQDLDHPWLSQTEIERYANVIHGTAAPVANCWGFIDGTVMPIC
RPSINQKQVYNGYKRTHSLKYQSVVIPNGLIANMFGPMEGHRHEAALLVESGLLDQIRFE
NNHHQPLCLYGGDLAYPLNQHLLCPYKNARLTPEHFNCGMSRCKESVEWMFGKVTQLLAF
LDFKKNQKIYLQPVAKYYLVATILTNCHSCFYGNQIANYFGIKPPTIHYMT
>Har_Ppalm_Locus_22241_L1201#DNA/PIF-Harbinger
YEIFDNDVWEHYKWQRLESLGP*LLMSVTTCFDSEKRNLSN*KRLYMYPINSKMENEMKI
TRIEGLCITLLRLPYPNRLSDLIPIFGLHPTHLSSIFNKMVNNFYDMFRHKIRDLDHPWM
SQTE*ERYANVIHGSRAPVTNCWGFIDNKVMPICRPSRNQEEVYNGHKRNHSLKYQSIMI
PNGLIANMFVSMEGHRHNAALL
>Har_Ppalm_Locus_32818_L567#DNA/PIF-Harbinger
AVLLRRRNGTRKRRRCQYWLHPWIERGTT*GNYENLMLELERESRGDFTNFMQMKPRMFH
ELVFRVKLRLTKLDTNYTRALEPDLKLTITLRYMASGNS*HSLIECHTTHSLLW*KK*LQ
PS*SSTKTMFNLPTIPQM*R*VAEEFGQRWNFHHACEGLE
>hAT_Harcros_Locus_4740_L1787#DNA/hAT
ITLDSGKVLSAGFTHVSQEDSNTLLDNTIAMMEELADVYEEHERQDVYKDILNKMFAVMS
DRASVNKAFNDKLSDHRKTILQGKEQDLHYLFCNAHFLLGLSNAAEKVLKAEIKVIENEI
GPIGRDGVNKFQHFKSSGESGPARYVRTACDVLGPRGDEKNGCKADWDAYCDSIDVKSEI
TSFRMNRFNNFFQGAAGLYHHQENVIKFLSEYKDNRNLKLESVLYDAMSKELQAIVRALG
ILFYKVTGPFWNMLQGDVQYVDQYIYIQRMFDSFKEWSTDSSDLLTQDDCIFPEFSVKSN
AVGPSIFTPDPVMEHYTKRVLQKMMEEFVQVTKRQLGDFLVGGKYVEAPSAETREQMRHC
KLTNLVSEYEFGHLDFSQFRRRHASLYYHSGIQMVKQNKTISSWLFSKTQEEQSRLLRLA
RMQSVKMREKYIEAEKNVLRQTQEKLRETNRKKVEREACKVKEKQVLITKVYSHSGPCKT
PEDVSRMLASIKTEKEKLDAVKAEIKYLKVILGVVNKRLVFAKKKSNDLAEDLKFVLSLT
CQSEAIPKPVSTENELTTDTPQHGSKKRKTTTSNTTSKSRVQEKTPVFEKFKYSKQ
>hAT_Lepcla_Locus_42281_L436#DNA/hAT
PSV*PGCVSHVANLATNSLIKEIPQPVEDLLIDTYYHLEKSSKHQEELREFQEFTDTPVE
IILKHVSTRWLSMERCVKRMLNQWP
>hAT_Pfiji_Locus_37287_L92#DNA/hAT
DGWSNCHNDPIVASCLQLGDQSYFLDSVATGSMSKTAENCKSLAADSIKTARETHNCKVT
SVVTDNAANMAKMRQALKDDDPDLSVYGCSAHLLNLLGEDLTPSAIMKHVKEVNKYFRNH
HKPCALLSAHKDSCKPQLPGETRWKSQLLCLDTFIKNHSFYVQISQDHEEKFDMSIIQKI
QDFNIFRNVRDL
>hAT_Pfiji_Locus_735_L472#DNA/hAT
HPLSNVKLYQCQ*HQPSQALTTM*LRHQLPSNQPWIMDLTRLIYGCNLPFAIVEHPLFIN
FMKKARPGYKLPSRKSVAGYLLDRVHDELHDSMKQSLDGKTATLIQDGWSNCHNDPIVAS
CLQVGDQSYFLDSVATGSMFKTTENCKSLAADSI
>hAT_Pgras210056_L1497#DNA/hAT
LTTPWWHDFEKTGHVSGLNERYERLCKCMERWANDASVILRGDEVLFDDVEVRKDEVYDS
LMKVCANDEMTVQVLEMLFAAFACKLRVLVSDHLNGGMNTGMDDIRLKETKSVPCTNVDC
ERDFGMLDRMMREKPRAYTCAYEGVMMYLKNGTSQWLRGMTESRVQEVCEKARTSVSDQM
ILFKRRMAVVGAARASRLEYKKGEKERKDVKERIRAEDLTLDVGKYGGYWASEKDMDAWL
KECTNVVEKRKAVEAQIKFRKFVLHCKNVNNCLNMTAGGKRMDYGVLVENLRKSMCTNDD
ERELVEAIDFTGVCAPNESVNELKERFLGVSSESVVKNVKTVRSVPLVMDANDLLGKRIQ
HLDGGGTWMKGLVCGIDEEKVNGKIVCMHDIKYDGIDEVKRVSLLRDWRCGAVKVIPLVV
NDLLGKWIEQRFRDDLTQAESWWRARVVD
>hAT_Pgras210877_L680#DNA/hAT
VREDFVDFRECDTGVTGRVLAEEMTTAVTGYGLDIQDMRGQAYDGAGNMAGKSKCVAAII
QEVNPLALYNHCASHCLNLVVVKSTQLTNVRNMMGTVGKVSAFMEGHHKRMYALEEAVLE
TQPDSKKHKLKDLCRTRWVQRLDATETFVQLHPSVVACMENIVEAGLGSWSADSLTDTKG
VLLSLTSTYFIMALVMSINILDYLKGLTISLQAEAKDIIEASMEVSS
>hAT_Pgras210877___L425#DNA/hAT
PADSPFQYYKRCISIPLLDHVLAELDARFTVLHNRALQRLSLIPGILVTLTTEEGKRRMQ
DLINQDDLPSPGSINSEAHTWRVRWEQRSQGSASVPSTLADTVQETSETRFPNIRTLLII
LSTLAVTSCSAERSFSGLKRLK
>hAT_Pgras213243_L2274#DNA/hAT
QVSMDGPSVNWKFLKDLQEDRKSDPTMPELINIGCCSLHVVHGAFQRGAEATGWKIGQKL
KALWQLFHDTPARREDYMRLTNSMTFPQKFCAHRWVEDLPVAERAVDIWSNVVTFIDSYK
GSPKSKIPTSTSFNLTKEARDDPMFLPKLHFFISIAKQLQPFLKKFQTDAPMVPFLAEQL
HSLVSALMARFIKPEVIAKANTAAKLIAIDVYDMKKHLGAKTVDLGFATKQATKKAEQQK
NVSDLMVLTFYMECLQFLVATTAKILERCPLRYPIIRKLKSLDPRHMAVHPNDSKTKFEA
LLEIILNANLRTTSQCETISAQFKLLLQHVPQQKHEFMTFGSEETDRVDTFFYKKLDDKP
ELSALWQLFRLLLCLSHGQADVERGFSVNKDMLVENMKEETFVAQRMVYDSVSSLGCTVS
EVPITKSLRTNARAGRMRYSQFLEDQKKEKAKSDISRKRKCVQEEIMSTNKKKERLMSSL
DVLLKEADDLAKLSEKTQDFTLLTKSNSFRKTAVEKKTEVEKLDKVLIDL
>hAT_Pgras222115_L644#DNA/hAT
VMKHIAEVQKYFRNHHKPCAWLTECLDSRKPQLPGETRWKSQLTCLDSYITNRPSYMKIV
QDHRDEIDQNIAKKIQDINIFRNAKDMADQLRPVANAIDCCQADNASLAAACDTWLSLLD
HPKLKSPALKDIVVKCFKRAILLEHLTAYKLHPEYQGAKLSAAQTEVVNEFLVSKNPTFI
AELITFQAKSAPYPKAFFTKAALSIDPITWWNAMK
>hAT_Pgras223851_L1133#DNA/hAT
NFVKLLELRSGDDDVLNRWLTRTTSYTSATAQNELLKIMAHRVLRDICKNIGYFGVNVDG
TQDVQGIEQEAICVRYVDEAYNVHEDFVGLYSVSETTGASLSNMLQDALLRLNLPLTHLR
AQTYDGASNMMGKYHGCQALIKTVQPLAYYTHCGAHITHLICAKAIESAPFLRDALNVVQ
ELGAFYNMSGKFKKLYLDQHMTDDNAAPSSLKPLCPTRWLSRGVAVRAVLSNYADVLGAL
EEASSTFGSSTASRANVIHSLLSSAKCVLGLMASLPVIECLENLNTVLQGVETTVAGMLA
AASVVSNNLRLLRRDIDTEFQAIIQAATDKTQQLNIEPLSLPRQRKIPRRYDDGDEPHMH
TSTEQFFRVQFLAAVDSV
>hAT_Pgras231009_L1778#DNA/hAT
AAAT*SKNSLWLLGTEETEITGTKLPSKKQVLCVFAYHHKTLKKNIHESAITVIREVQVF
WDKARVPVRPQHHAVKQLEILFEKWTKLKKNASRQSETQRTNEAAFIDQLGDLFDIAHQD
ALTLIKNPEDREFLLAQRESGRRGCMGPVDNVLATKEAQALKKKENDYNRQQQAQQEEHS
VNETVELCLSADSADNTETGDTDDDFLPFRGNLSEEPSTSTPKHRKRARKSIISPELAAT
MDRTKLSDRKATFMLAATARSLGNDVNDYTINRSSIRRERHKLRQDISQDLKNKFNPNTP
LTVHWDGKLLKDLTGKELVDRLPVIVSGLETNQLLGVPKLISGTGEAQATAVNQLLEDWG
VQHLIRALCFDTTSTNTGRINGACPLLEAKLGRNLLYLACRHHILELVLACVFTTCMGPT
SGPDVQIFKRFQKHWEYIDRSNFKPAVVADDTQNSIADVKDEAIDFAMKQLQTFQPRDDY
RELLELVIIFLGGTPQRGIHFMAPGAIHHARWMAKALYVLKIYLFRDQFHLTAYENRGIH
DVCVFIVRLYVKAWFTAPDAISAPRNDLEFLQNLKAYEDINSAISKAAVTKFS
>hAT_Pgras28843_L875#DNA/hAT
VTDNEKKMDSMRKHLKEDNPSLTVYGCSSHWLNLLGQDVTPSQVISQIVEVNKYFRNHHV
PGALLSEATGSVKPQLPNDTRWNSQLTCVDTYIRNRPFMLLIIAQNEDLIDLRIRNLVHN
VALYNEAKHLGEQLKPIAVALDSLQSDTATIADACEQWCVILLHTDNVLEPHKAKITKRF
KQAMTLTHYLANMLHPVYRGRNLRPEHIEIAQEYVLEENPELLPELCRLQTDDITLPKAL
GHDDTRAKTKPIVWWKCIVSSESVSHELSSLALKLLSLPASAASMERIFSNF
>hAT_Ppalm_Locus_10194_L797#DNA/hAT
FQASWLDKPEFKGWLENVPGCRSSAHCLVCRKVFSMKNLGVSAVSVHGKGQTHFKAVRST
GSTLLGIGDYFRNGAATSAPRPAAPAAAQPVPAPAVSSRPGCGGKQTLIAEVRWATKCVE
SHYSFHSCEGNSVLFQQMFQ*HPIAETFSCGETKCRYLCQFRLAPHFSSLLKSRINKDSE
YVLLFDESMNKKTKNKQLDIHVRLWHHDQVHTRYLTSQFIGHAATTDLLEHFNASTSDLR
RNGLLQVSMDGPSVNWSF*QIEERNQ
>hAT_Ppalm_Locus_10194_L863#DNA/hAT
FREGCRQFVVKCVNKIFEQSPLKYRLARNMACLDPRLMVSDQEHSKSKCKCLLEELVTLN
RVDGDDVDMLVTSYKELLHDVAGCELKSRFKDFKVEDDPVDMLLYECMCRNKKFEKLWRV
VRKVLLVSHGQASVERVFSINRQIEKDNMSEGMIVALRQINDYFVLVGGLLKVEITKELL
SSASSSRYRYHQYLEEDKRKKGQEAIQRKPKTVQDEVDDLKKRKKVLESDITNLTTSSEK
YADEAEAKGGKTSHSILVKLIALRHSAKQKRVELHVLEREIEEKVKSL
>hAT_Ppalm_Locus_11587_L1549#DNA/hAT
IKTQNQLQRNVELIRRDLERERQHCASFRLEALQLSEELNVLHVAETRVRHENNGFSDKV
RKTVLQLQGDAKIPACRCSTVIKIVAENMFSRHFLNSELPCIQTAINIADEGQVLAKIQA
TEKMLSVSNCTMHTDGTSRDSKKIVGQQITLDTGETLSLGFNPVDSEDAATLLEMTIHQL
QEMGDLYCDATDDDKEQVFKALLKKLTSFMTDRAAIMKRFDADFLQFIRTQVGKETVVHF
LHCNAHYLLDLSRSTELALQATEKVRVFHLFRFFKSKETATSRLIRTASDVTGPRGDQKN
GCRMEWLAYCDEKEVRSIMTSYRSNRFNSFFEGAAAIIHHRVTLLGFFRSLGHSNLKTQS
IEADLADDRLLAFVSAVALLYIHLTGPYWELLQSQVKYVELYQYINPMMACFERWSRDAQ
*ADGSQLPRYLYWKVPAE**PVKDSIHLFVSQIDIGQYVKSSLQ*MMRPLIDVTTSQLSD
FIAGNIYGRPPAPVREGIEL*PLTNLLGRK
>hAT_Ppalm_Locus_15482_L927#DNA/hAT
KAKDEISYDVKGVVTDNARSMKKMRKDLLKQDSDLIMYGCSAHWLHLLGMVQKYFLNHHK
PQAWLSEKGGKKPVLPSHTRWYSEINMVESFLANRYCYQQIIQEHEKHFSFNSLVVAKVM
DYSLCTNGKDLVDQLR*PIASALGRCMVFLLEPELPLEKVVNNQFQDAIMLEHLTAYKLH
PKYRGEKLTIEQ
>hAT_Ppalm_Locus_35428_L896#DNA/hAT
LTKQQLVFTKRNTEAGNNVRASFEVSRLIASRLKMFTDGEFVKE*LLSVVNLVCPENKSF
FEPISLSAMTVRRRVDGLVADV*VTLRGRAEAFDCYSLVLDESTDR*DTAQLAVFVRAVD
AKFCITEELVQLVPLKGKTTGADVLQAMDTIGLKLEGLCGMTMDGATSMVGRKNRVISLM
ENIRQDAGFSTKLFRTHCIIHQENLCGKLVEVKNVMSVVMKTVNFIRARVLNHRQFQHLL
SEINAQ*HDLLNYCDVRWLSRGAMVRLMYELRNEILIFMELKGAEVPEFADHIWICDFA
>hAT_Ppalm_Locus_6581_L1337#DNA/hAT
ISDNPFTRAELYRQTAIGKSLVTTESEGRECVNKLVDISYMMARKEITFSKFVSIAKLEI
RHKVILWQTYLTELKYKELTRLIGTVLETYFICSVKKTQYMSVLCDGSTGVTSVEKELFY
ITVVVNARVTTRLLAIRDVKHADATGLTKLLSGVFE*VDIAAKKKLVGFCADGANVNLGR
AGGVAVRLALEIPAPWLVIIHCVSHRFEQTVKGDFQWHWC*YNNRHVGRHASPLREEQQA
PP*TQHDWRHYGGARPETVQAQRDEIGAAQEPTCTAPYQNYAIMVVHLEAQASEETNVPA
ADKARLKGYPKTLKSLKFVLYMLYMKVILASLAELQKSAEVQLNTSLKVIRGATAAPTAD
ILGPIASILQDSEDNPTSIIFKGVQLCHGAVVVVNAFKAQMSTLAKQLKALLVQRFKDIE
YDDKIGCIKILHSATWSRKQDLTEFG
>Hel_Harful_Locus_13937_L650#RC/Helitron
KKRLVDRNDIDIRHLPHIFTRNAHVNSHNSTIYNRCTTEKIITNANDTVIGVKDPLKIQA
IKKDISPDIGKTGNLVTKLELALGMFYECTMNINVKDGIVNGTGCYLRKIQYNQGFKKPA
ILWVECQHKECGIKRKK*YKHLRTSDIEESWIPLFAETRTF
>Hel_Harsp_Locus_60702_L379#RC/Helitron
CSFENTTLQDILDHFSITFHEYKLIVQSTLKTAKCFIKRKPSEARINMYMHNLLHVWKAN
VDCQLCLNAYSVVTYIVNYINKEQRGLSLSLSTVIKECKQKGNNIKEIGRAV
>Hel_Lepcla_Locus_54943_L559#RC/Helitron
AADMRWVPLIKCLGELVDNVIYSDEDINNMSYQNKTRLINSDPVTAARYFDRRFHFFLNQ
ILYKSPYPLGELEHHFYRVEFQHRGSPHIHMLIYCKNCPKYKKFGNNNELLQFVDKYVSC
SLDVPEHIQKYLVYQTHKHSKTCRKMGKSVCRFGFPLPPFNHTIILKRNKDRTEEQKKKY

>Hel_Lepcla_Locus_57014_L656#RC/Helitron
GNTLPFGGIHVICYGDLFQLPPVTEKWIFENNATGLSSLSINSWVEYFQLYELTQIMRQR
DEYAFAELLNRMRVGELTQQDFRTLQERVVHKDVLKDGLDCLHLFSTNEAARTYNGVCFS
KCEGEKTTVEASDSIVQIVSQDKIQAAKAELELNPNRAGTTKFLCLGIGLSYEVNTNVNV
ADGLFNGTAGVLRYIQYRQGYSNPICLWFEFEDEMI
>Hel_Pfiji_Locus_33798_L579#RC/Helitron
VQAKLQLKIGAQVMLTKNIDVQRGLVNGARGVVTDFESGSLGLPVVKFACGETCTVRSAK
WTVKVGGGLFITRKQIPLKLAWAISIHKSQGMSLDCVEISLSRVFECGQAYVALSRARSL
QGLRVIDFSRNCVRADPDV
>Hel_Punid_Locus_14969_L684#RC/Helitron
LQLKVGAQLILTKNVDIHKGLVNGARGVVTRFESGPHGLPVVKFLCGKTCTVYPETWRVK
IAGGLFITRKQLPLKLAWAISIHKSQGMSLDCVEISLSRVFECGQAYVALSRARSLAGLR
LTDFSRSCVRADTDVLKFYRDL
>Hel_Terlap_Locus_1750_L4441#RC/Helitron
RKFFNQRLLDRDGRFSQSVEYLLSAQYAVENKQIHGDINHFIYRRCSGKEFQGQRLNAGL
IKNSSKMNDMLKADVAYKILKNVRGTPGYFQSLLYDVLAMIRQFGLPTFFLTLSCADMQW
PDIIQTIARQYNTILTDEDVANLSYKEKCEWLRRNPVTAARQFQYRLELLFRDVLKSNAH
PIGELVHYVIRIEFQARGSPHAHTLLWIKDAPKIDVDSDEEMCDFIDKYIQCELPDDDEE
LAELVKKVQSHRHSSYCKKKGSCRFGFPKPPSAKTVIAREPESGETCNQRKDSARDILEP
VHTLMNEIDYDDNTSLQDLCAQAGITEEQYMTALAVSQKGANVVLRRNPKEQSINPYNRT
LMKAWKANLDIQMILDPWACVAYIANYLTKDETGMGELLKQACREYQDKDVQTMLRHVGS
TFLNRRELSAQEAAYRILSMPLKKLSRKVVFVSTDPENQRVAVLKTKEQLKDADDCEEDV
FQSNVIDRYIRRPDTLENMCLAEFAANYAVSYNENTEKDDSVPLVLQADDDETENVRRAN
YPDKITLKDGSKVMHKRKQEAVIRFRKVNKDKEPSVYFRSKLMLYAPWRVEDRDLLGDFD
TYADHYHNVLETVLANERLYSSDVADIEQAMEDNELNGIPEHIWANLAPGNEHVERQDRN
EPVEVNIDIEDEDLAANAALFENPTCPPTSDVALRYDKEKNHKDLSPKEIRSMMRSLNAK
QKEVVMYHRNWCKEAIVAMRAGKNMKPYRLFLSGPGGVGKSHVIKLIHAETRRLLRLTRK
VKPTDITILLLAPTGVAAFSIDGMTVHSALLLRTSKYGNNTDSLNFEKLNTLRANLENVR
VIVIDEISMVGSDMLLNIHKRLCEITGNTGDDVLFGNLCVLAVGDLYQLPPVRQSHIYSP
YKTALANLSGSLWKDHFMLHELDEVMRQRGDVAFAELLCRVRTGDFTEEDIALLQSRSIE
ETDPNYPFDALHVFAYNADVDEWNMRQLEKCAPDVTDRVSIPAIDDGKDSTGLIDLRNVC
TPQKRSETAGLHTVLELAVGARVMLLYNIDVSDGLVNGVIGTVTAMKENSSGNIVIIFVE
FDNKDVGKQAIAKSQWKDEFPDAVPIKRHEGMYDKVGRKSTQVARLQFPLTLSWAVTIHK
CQGLTLEKIVVSMKGAKKFGHGQAYVAFSRVKNVQNLYITDFDPVGIRVNKKVMPVMDEM
RGKVLPPLCSPHLEQSDKSSWLTIGHLNIRYFSEKIKDLCETGQNLYSHVDIMCFTETYL
SDKDNIEQFLEQYNYNASSRNVKGDCHGTGEHGILICTAKWMNTEELLYKVEGLESHVVL
VTNLNARFIIAVVYKTPSTPMMTFVKLLESLLQMFPPSVPTVVLGDFNDNLLDQHDSLLV
RMINHYGFDQLVNEPTTDMGTLLDHIYFNKKTQRPEEQLLVDVCDIYYSDHDAVFL
>Hel_Terlap_Locus_20695_L7907#RC/Helitron
LTDEDVDKMSYKEKCDWLRRNPVTAARQFQYRLELFFKDVLKSNARPVGEVLHYVIRIEF
QARGSPHAHTLLWINNAPKIDKDSDEKVCQFIDKYITCTLPDDDPELSDLVTRVQGHSHS
SYCRKKGSCRFHFPRPPSTKTMIAREPDIDELSQQTKTTARETLKNMQDIMTEKDCSDIS
LHDLCDQAGITEEQYMSALSISQKGSNVVMERTPKEQNINQYNPTLMKAWKANIDIQMIL
DPWACVAYIASYLTKDESGMGELLKQACKEYQDKDVQSMMRHIGSTFLNRRELSAQEAAY
RILSMPLKKLSRKVVFVNTDPEDQRVAVLKTKEQLKDADDGDEDVFQSNVVERYASRPDA
LENMCLAEFAANYSVNYNENDNDSDDSVPTVLEESEDPSDDARRMNMPKQIKLKHGKTVM
RKRRQEAVIRFRKVSMEKEPSNFFRSKLMLYFPWRIEQVDILGDSDSYLERYENVVDTVT
SNESLYCSDVADMEQAMEHNQHNGAPEHMWADLAPGNEHAERQDRNDSVEINLDIDDEDL
AANASMFENPQCRPTSDIALRYEKEKNQTELSPKEIREMMRSLNDKQKQIVMYHRQWCKD
AVIDMKNGRPVKPYRIFLSGPGGVGKSHVIKLIHAETKRLLRLCRKVKPTDITILLTAPT
GVAAFSINGMTVHSALLLRILKYGNSADALTFEKMNTLRSNLENVVVLVIDEISMVGSDM
LLSIHRRLCEIKGNTNDDTLFGNVCILAVGDLYQLPPVRQSQIYSPYKSTLANLSGSLWK
DHFMLHELDEVMRQIGDTDFAELLCRLRTGNATQGDIQVLQSRNTDQTQPDYPIDALHVF
AFNADVDEWNAQRLADIAPECDRVTIPAVDSKKDSTGLIDLTNVCTQQKRSETAGLHTEL
ELAVGAHVMLIYNIDVSDGLVNGVIGSVQGMKQNNSGNVVIVFVKFRNKNVGKNAINVSQ
WKDEFPEAVPIKRHEGMFDKVGHKTTQVTRLQFPLTLAWAITIHKCQGLTLEKIVVSMKG
AKKFGNGQAYVAFSRVKRLCDLYITDFDVSGIRANRKVVPVMDDMRKNPLPSLSVRHMNE
LEKPAWLTIGHLNIRYFLEKIRDLCVAGDDMYSHCEIMCFTETYLSKDHEIDCFLEKYGY
VASRKNTDEHRNSHGLLVCTADWLDTEELLFDVEGLESNVILIKNTNKRLIVVVVYRPPS
TPMATFVTLLESLLQMMPLSVPTVVVGDFNDDLIVSQNSSLVRMMKYYGFCQHVDKPTTD
SGSLLDHIYYNKSSPASEIQSFVDVCDIYYSDHDAVFL
>Hel_Terlap_Locus_33014_L2069#RC/Helitron
LLTGPTGVASFSIRGMTIHSALLIRVTKYDQASDTLTFEKLNTVRSNMENLLVLVIDEIS
MVGSDMLLKIHKRLNEIKGAADDVLFGNVCILAVGDLYQLPPVLQSRIFDSVRDPLANLS
GSLWRDNFMLHELDEIMRQKGDEEFAQLLSRVRTGECTDHDVEVLKSREISMDDPEYPQN
VLHVYAYNKDVDTRNEEMLRCLAPDESLHVKIIAADDKTDKTGQLDFGNCGTAQKRSETA
GLHTVLVLAIGARVMLTYNVDTSDGLVNGVLGTVKGIIKNSNNHVSVVLVQFDEGSVGKK
AYRNSQWKLEYPEAIPISRQEGKFEKAGRKGSQVSRRQFPLTLAWAVTIHKCQGLTMNEI
VVSMKGATRFGKGQAYVAFSRVKSLEGLHILDFDRRGIKADKVIKHEMDSMRENMLCPPA
LPNFMGLENLDYITVGHLNVHYFFDKIEDLNSQYEREIIHQTGVMCFTETYLNENQDISN
FLELHNFVAFRDDCRNDGHNHGLMICASADRKPKELDMLSVLGLESKVVVLGVPSPLCIV
LIYRPPSLPILTFLRKLESLLIDHVYFNGLEKDQNAKIIIDIHDVYYSDHDLVSLLALGV
PTVVIGDFNDNIVEGKKTKLTGLMESFGFNQFVSNATTDSGTL
>Hel_Terlap_Locus_55079_L1608#RC/Helitron
LEQLHVLVVDEISMVGSDMLLHIHKRLCDIKGAAGDDVLFGNVCILAVGDLYQLPPVRQS
NIFDPVHDPLANLSGSLWKDNFVLHELDEIVRQNDEEFASMLCRIRVGKVTASDIDVLRS
REITSDDPGYPDEALHVYAFNYDVDRRNDAKLIQLAPDAGQRIKIVACDDKTDSTGLVDV
TGMTTQKRSETAGLHNVLVLAVGARVMLTCNVDTSDGLVNGVLGTVEAIVKNDANKVTTV
LVKFDNDRVGKKARVSSQWRNEYKDATPIVRHEAMYDKHGKKGAKISRRQFPLTLAWAVT
IHKCQGLTLDQIVVSMKGARKFGNGQAYVAFSRVKRLEGLYITEFDPAGIKCNKKIAQEM
EDLARHTLPIVHQPKFIIEKASQSVTVGHLNVHYFLEKIGDLNSKGETEIYANVDVMCFT
ETYLQPQHNIDDFLQKHNLLAFRNDIDRTNKHGLMICCSSWLHPKELQLMRVNGLESIVV
ITEAGRRRLCVVLVYRPPSMPVDTFTRKLETLLGLLALDVPTVVLGDFNEDLLQ
>Hel_The_Locus_2326_L2246#RC/Helitron
EGKFEKQGRKGSQIARRQFPLTLAWAVTIHKCQGLTMDEIVVSMKGAKRFGKGQAYVAFS
RVKTINGLHITEFDAAGIKANNKVESEMNDMANNRLCPIPLPKFMHLDETDWITVGHLNV
HYFLEKMKDLNSDVKEILSKTNVMCFTETYLTEQSNIDDFLNKYSYMAFRDDVPDQQNHG
GKHGIMICASAALNPRELEVIQVNGLESKVVAMHTNGSRFCVVVVYRSPGTPMDSFRTKL
DSLLSVMPLNVPTIVLGDFNDNLMSTHESPLTRLMEHYGFEQCISDSTTDSGSLIDHIYY
NKRDQAALEQTIIDIHDTYYSDHDSVFL
>IL_Brajas_Locus_39522_L1000#LINE/I-Lva
FIARTDPNILLPRTHTQALSLHKAHRRDEIHIALQTPSPNNLDGPITIQELNYSLQNPKK
TSPGSDQIPTFVWAKLNHTNKQTLNTFLSHIFTHTQIPDSWKKGTIIPIPKPGSQDLRPI
TLLQTVSKVLERILLTRTQHALHLAGTDLPAHTFGFRRRRGTQQCVLTLVNSLLHAKFVS
FESVVIFLDLEKAFELVDHTVVLHSLAELGLKGRLLGYMEEYLKNRSARVRFQGASSEYE
EMQNGVPQGAVLSPFLFNAVIAALYRMVDPTLNKHTHAQFLGFADDLALVYSHRTNPLTG
SQEILNKIEQAATSLGLKVNINKTK
>IL_Braseg_Locus_22625_L677#LINE/I-Lva
IFLDLEKAFELVDHHVILTSVLELGATGKVLAFVKNYLHNRRARVLFQGATSPFSHLKNG
VPQGAVLSPFLFNAVVATLVRRLKANLNAWQREHTSILCYADDIAVVCSSLDEVQQHTAE
VLQVLCDTCRDLGLKISAAKTKAMLMFSDQPIVPLRAADLAVDWVDTFDYLGVRLDHKLT
MIPLLRLVASRMRSRLLLMNRISGLNWGAPAEVLGLFYKQAVRAL
>IL_Lepcla_Locus_35160_L2447#LINE/I-Lva
SIKIVHWNAQGANNKVPMIQHSILHDNIDVLAIQDTRFKVKQDGSPPIKVPGFSVFHIPM
ANGTHGLATLIRRNIPATLVSNPPFFGDGTECLSVQVMLSNGPILIHNIYRTHGEIDIVS
PLINGPPSILIGDFNAHDLQWCRLEDRIGKNMASQLQDLSEYVLLNEKVPTTTYDTAIDL
SIMHNSLAAAATWSIHSSLVSDHFAIQIELFAKGSSVTSTHIPRWVISRADWDKFRKLVK
RSVSTHVPKDSLDDEAEQVIEILVNAAKESVPLSRPCNWRKNHWFHTDLVREAKRVVNNR
LRAYRRNKTDFNKAKLKEASRDYRIASDYARAQAWDNWVSKLNKDTSVRSMWNRVKRARG
LPERPEVHPNPVSKANELCQGFANRCSVNNLPEATRKILEDRYDIRRGNFMEAATQGADT
DYPFTMKELSKVLRGLRDTATGSDSVPYSFFLHAPKEFYLVLLDLYNRSLNGGRLPNTWK
EANLIPIPKPSQPGVFRPISLLQCISKLMEKMVLERIKWAATPPHQHILGFRRGTGTIDA
VATLVREVSEAKKCGRRPAAIFLDVEKAFELANPIVVLDAFVRAGLKGNILAWLEDFLIG
RTARLSFQGVKSSEFDFPNGTPQGSSLSPTLFNQLIHELLKAQLPRGVKILAYADDLVVY
HTSSKNPIPALQMAIDILVDTSMELGLKFSPTKTYAMSFHNIIPVQKINLHGIEIEWVPK
QRYLGVILDKNLTFGPHVDYVVARARKRLNFIKVFSSFTSVTVLILKKLYVATVRPIIEY
GAQVLASLSKTQFLKVQRIQNAMMRAVLGCPPWTAI
>IL_Pgras110083_L1076#LINE/I-Lva
NPKEEANKIAHHFATRADHQTLPEEVKSALEKHKPDRLHSIHLAKSEYADTDTPFTPHEL
ETVLLNIKNSAPGEDKLTYIFYSKSPPSFKTRLLNFFNQSWREGRTPKLWKSSIVVPIPK
PGGKGHRPISLLPTILKIMERLILARLTFKLPRPKNLFGFTKGRSTVDPILHLLNVITNR
RRRIRADTVYTAFLDLDKAFERANHIVILDSLISLGIKGRIIAWVEDFLNNREIKVTLQG
VKSDPHPLTTGSPQGSALSPTLFNALITVLISISVPKCVDILAYADDIAIISYGPSPAKK
LQTALDTTASKANDLGLFFSPAKTKIIAFNTNSKQNDTFHIGQQDIEIVKQYKYLGVII
>IL_Pgras13259_L1556#LINE/I-Lva
WRQIKKMKGPAPIAKTVHTQVEANRLADHFTTRADQTSLPTNIIKALKEQLPPRQLNLAA
AKHKTPDTNRLFTFHELEKVLKIHRKTAPGEDGFTYTFFAKAPRSFKIRILNLFNHSWIE
GKLPEQWKTAIVIPIPKPGGKGYRPISLLSTLSKIMERMVLARLQWKTPKTKNIFGFVKH
RSTIYAIVHLVTKITARIGPNKSRPVFVAFMDLDKAFERVDHLSMLNCLITLGISGRIIT
WIENFLTNRKLKVKFQ*TISDSHDLTTGCPQGSSISPTIFNGLVAQLLKVTLPPSVDILA
YADDLVLISHGLSPACKLQKALNAVDKAANSLGLYFNPAKTKTMAFNTNSQLKFKLGLQH
LETVKEYRYLGVTIDKRLSFIQHVAVTKRKISSRFNMIKAITNLKIGVNTTMLITLYKSL
IQSVILYAAPVLLLACNTALSNLERTQRVPLRYILGLPNVASSTRIYKEAGILPLRLLIK
KDTATYLLRAATKPTQTDIIQRIQEEIQKDPRVFKDASW
>IL_Pgras21149_L794#LINE/I-Lva
NIKVISWNIRGFKCNRNLLLTTIQDSHPEIIMLQETITSNTPPPSPQDTLCIDRGLITAV
RADIPHVPTPKYTANKDWETLTITVEGFKNTTLDLINTYVSPSHLFDLDQAIAGSKNFIL
AGDFNANSDVWGSYNTIAGQHLLDQLNRSESIVINDPKVPTTVYGSTLDLVIVSSELFGD
TYWYQNDSLTSDHIANSIDIISVFQKAPVIHRPPRWITDKADWDLFSKILRNCPDRANQP
ISRTRLQLLLDDLNAAASEAVPVSK
>IL_Pgras2354_L1823#LINE/I-Lva
DINITSWNIRGFGSAKSMLIAHIQERNPDIIMLQETITNNNKKPTLPGYHIYHKPVVPAG
TSYSRGMITAVRQGIPHTFKTQASEDNTEYQILTLHADKNKDHTLINIYTRPGDNTNITD
LINLHPSHLIMGDLNAHHNTWGHHTTTSGTHLIDQLLNTSSAIINEPHIPTTVTGSTIDL
TISSLDLLQKAHWSQVDELISDHIATHITISKTYVPVSQASNLTWNTRRADWAKYSKLLH
NLTPHIPPYTTIDTLLDNILNTVHTAAEASVPKHNAIKRTKLTTYIPPEGKIYTRQLSLA
TKAFKKLKTQEAKQELRSIQKIVKSELQKLRTKSWEEWCDKLSTMNTSRLWSVVKTMKGS
TKQITNRNPKEEADRLAELFATRAATNTLPTNIQNELQDRHQERTVALHAAIHTKADTDR
PFTIYELNNALKSVKITTPGKDTFSYEFFIKAPQEFLTKLLELYNKSWFLGILPAQWKNA
KVIPIPKDGGKAYRPISLLQNISKIMEKMIANRLTWLIPSQPNLFGFIRGKSTTDAITQV
IGDITNANKASGRSRTTVVTFLDLDKAFERAQPLAILDSLINLGFKGKILAWLKDYLTNR
TITVTYQG
>IL_Ppalm_Locus_21595_L1184#LINE/I
FEVAVALDGLRPVLPITSIVRDGKRVIRTTCPATNQRLSDMKELAGKPVEFRPINRTIGP
QKYVLSGVPQDIPLEFIAKTFGVTEVTRLLKGDTPTRSVSFMTEKKPEDSFRIPLCGMLP
VRPFVRDPPQCFRCHRWNHTAKHCRTRARCYHCGKQGPKEAGQHFVCCQKAGTPRCINCG
GSHMAAYKGCPARKETVQYLQKRLGVQPRQRPPQAAVTAPAPWALKTKSPPQITTHRPSQ
IAPALLSETDFPTLQTKPHIQQQTTPVQTTQTTTQTDPTTATLTAILDHMQSIFMAMRSV
QDLIQTLPKDLLSKAEKDLTKVQEEVGSSQVLDSILEVALGSAKTTAQTKPKPTKQHTPV
KAKDSSGEISTSSPGTSEASTACNKNSLIAAIQDK
>IL_Ppalm_Locus_5455_L1349#LINE/I
NKFLLARDLNANSDVWGSSNTIPGQHLLDQLNRSESIIINDPKVPTTVYGSTLDLVIVSP
QLFSATHWHQNESLTSDHIANSIDIASVFHKAPGIHIPPRWITEKADWDLFAKKLRNCPD
PDTNPSLDRRLQSLLHDVYSAATEAIPISRAKATQSTRSFLPPEAKKWTKQVSQLTKIFK
ANPTERNREKLRLCQQATKRQLFDLKKQQWDKWCNQLAEMSTTQIWRQIKKIKGHAPTAT
TVNPKVEANRLADHFTTRADQTTLPKSIITALKEQLPLRQAKLAAAKEKNPDTDRLFTFH
ELDNVLRRHRTTAPGEDGFSYTFYAKAPRLFKNRILNLFNQSWIEGKLPEQWKTAIVIPI
AKPGGKGHRPISLLSTLSKIMERMILARLQWKLPKTKNIFGFVKDRATIDAIVHLATKIT
ARKGPKRRKAVFVAFMDLDKAFERVDHLSM
>IN_Braseg_Locus_1449_L844#LINE/I-Nimb
PSGWRKAIIISIPKPRKDPASPSSYRPIALTSCICKTMERMINRRLVWFLESHKLLASVQ
C*FRARRGTVDHLVRFETFGREAFIHSQHMVSIFFDMEKAH
>IN_Braseg_Locus_257_L885#LINE/I-Nimb
LVRSRLDYGSIVYGSTRHSYIGLLDTVHHQGLCLALGAFCTSPVQSLYVEANKRSLYNRR
IKLAM*YVAKLKTNALNPACEVSLGGEMSPYTRPGRISFGH*GSV*NLIWMH*TWTWEIL
ADNKVLEHPSWLLRKSSVILQLSELRSSGAHSLEYQRLHAEIQGQFENHFSIYTDGSKDQ
GRIAAAAICQWLKFGFALEYIEDSNYTDFVVYSDSFSCRQSTAGLKTDHSIVANIIHKMN
QPASAGYDIHMYWVSGHANIQGNKRADRAAKKALNCDVEKHILNYVDFIALCQQF
>IN_Braseg_Locus_3723_L3782#LINE/I-Nimb
KREPTQENLSAYKIAKAKARRETRRSKRSSWRNYVSQLNPRTLSKSVWNRIRKIRGKESS
NTIHHLSVNDIKVTTQRDIANALADSFSFNSSSAFCADAFLSIKNKAEKHILNFKSGNTE
V*NELFCVEELRDALHRSHDTAVGPDNIHYQLLKHLPQSSLLVLLNIFNEIWSTGRFPSG
WRKAIIIPIPKPGKDPASPSSYRPIALTSCICKTMERMINRRLVWFLESHKLLTNVQCGF
RARRGTVDHLVRFETFAREAFIHSQHMVSIFFDMEKAYDTTWKYGILKDLYGFGLRGRLP
LFITQFLKDRSFMVRVGSTFSDPHPQEMGVPQGSILSVTLFSVKINSITQCLKPGVESCL
YVDDFQICYRSSNMNIIERQLQLCLNKLQQWAIDNGFRFSRTKTVCMHFCQKRACHLDPQ
LELDKSPIPVVEETKFLGIYLDRKLSFIPHLRYVKKKGIKALNILKVISHTEWGADRKVM
LRLYRSLVRSKLDYGCIVYGSARKSYLRMLDPVHNQGIRLCIGAFRTSPVESLYVDAHEP
SLGARRTKLSLQYTSGLKSMPTHPAHNLVFEDRYVKLFDARPNAIRTFGLRIRQILSASN
INMDRILKTSQYFAIPPWYIKPPDIIFDLVHLKKDRTNTLVYRQHFLEIKNKFNDFIQIY
TDGSRDGNAVACATVFPSETISKRLDIDDVTMTPHCEASHCDNTVTSH*CVHVISVSHT
>IN_Braseg_Locus_49979_L542#LINE/I-Nimb
WNCRGLWPNFYELSLLIQKRNPLAVCLQETFLRQTDLLTIRGFTMYNKYYETGSRSSEGT
SIIVSENIPQSPIILNTNLQAVAVRVTAHKSLTLCSVYLPPRNSLKFNPRDLQHLIDLLA
PP
>IN_Lepcla_Locus_30462_L1697#LINE/I-Nimb
IIQWNCRGIRANREDLELLCTEVRPVALCLQEIKTTNHDHLKMKQYHHYSKIPDEHVPAG
GVAIMAERNFPQQEVSLDTTLQAVAVRITINKPLTLCSVYIPPRQKVTYNDLATLISQLP
PPFLIMGDLNAHNQIWGSHKIDVRGRAIERIIDRKSLCLFNTKVPTYHHPGSGTYSSIDL
TLCHHSIFAEFQWTVHEDLCGSDHFPILLQTSKKNENRDSIPVWKTHKADWDCYQNLCKV
SFLPWELACEKEDPVQYFTDTLLEVSALSIPKTSKHPPKKSRPWYDDECQKARKERKRAL
RKFNSDISAENMHAYLQARAKTKLTYKTAKRESFRNFINSLSRSTPMRKVWKVVKKMNGH
STSTVHQLKVGNETKETKEEIANTLATYFSKVSSEENCSETFLRHKKKKEDTELDFTSTN
REIYNTIFSLEELKHALHQSKSSSPGPDTVHYDMLKKLPEEQLKLLLELYNNIWVNGDYP
SSWAEATVVPILKNGKTKSDPQSYRPIAMTSCLSKTMERMVNNRLTWYLESNDLLNTYQS
GFRQGRSTTNHLVRLESYIREGFANK
>IN_Lepcla_Locus_33980_L803#LINE/I-Nimb
ICYKGKNMNIIERQIQLNLNKIHKWSIDNGFKFSKAKTVAVHFCQLRSLHMDPELKMDGD
PIKVVEQTKFLGLVFDHKLSFILHINSLRTKCNKALDIIKVLANTTWGSDSKILLQLYRA
LIRSKLDYGCQVYGSARASYIKKLDSVHHQGLRLALGAFRTSPVQSLYVEAGESSLTNRR
LKLSLQFIIKLKTNASNPAFKCVFQPPNEYLYAARPNYIQPFGIRMKPHIENAFVDLDVL
KQPHFSVIPPWRLKPPNINFDLTKSKKS
>IN_Pgras21244_L1571#LINE/I-Nimb
YADDLVLIANKRDPVGRMQLALHRLNNAAESLGLFFSASKTKTIILNNKINQNVPQFTIG
EQPIEIVTTHKYLGVVIDNKIKFTQHTKYIKHKLNSRLNILKIMAGVTKGITTPMLLTLY
RALIKSVLTYSAPALLMAGPAATNQLNTIQRAALRICLGLPPSTPTGIIYAETDEIPLNT
EIIKTTIKYIIRAATRPHPTPIVKVVQDSLQKDPRVFKPITWALKAASIQNLFKVSIIHP
PLVPPKPPWLSPPFTVITARDHPKKDDPVAALNAANSRIKHLSGPNTRVWYTDGSQQETG
NTGWSAYSQVENSISGRLPQYTPITLTELTAILETIRWCRTNRTLHQKIVIYTESMAALQ
ILQTHNPTNYPETAQQVWDEALHLHKQNINITLHWIPSHVGICGNEEADRLAKVATDLDY
LHTCEQTIGALARQIDNKTKDIIDKAYSQYKNTNTGTWYLNTTTQQNKIHQNRFIDTQIR
LLRCNSYTLNFRDPGRHNKCQVCGGGFGPTHYLIDCPSLPMVRH
>IN_Pgras23145_L1229#LINE/I-Nimb
DDFLICYQSKNMNSIERILQLCLNKLENWADENGFKFSRSKTVCVHFCQQRKLHPDPTLT
LYGTDIPVLKETKFLGVIFDSKLSFIPHIKCLKDKCTKSLNLLKVVSRFDWGADRTTLLR
LYRAVIRSQLDYGSIVWGSARKSYIKMLDPIHHQGLRIATGAFRTSPVESLYVESNEESL
YRRRERLSLQYALQLSSSPANPTFDMVFNPKLQDNFLLRPKTIPTFGIRIRSLREDLEID
PYQIEHIRLPHIPIWDMTGPTVLYDLRAGKKSDVCPSEFQSRFHIIQNKYDDHQFIYTDG
SKEGDRVGCAVVCGRQCVMERLPDVASIYTAELRAIYLALHHGIGSTGDKFIICVDSLSC
LQAIESLDIENPLVLSILELHSTLKTLRKDVVFRWVPSHVCIRGNELVDK
>IN_Ppalm_Locus_13814_L1198#LINE/I-Nimb
IKMYQSIINWNCRGFRRIIDEIKMLMRDYDPIAFCCQETYMKSPSVIKFRKYSSYHIFYE
AIDTRASGGVTIMIKKSIPHRQISLNTYLQVVAVTLSLHKTITLCSIYIPPSYPLGGNEL
DQLISQLPSPFILIGDMNAHNTIWGNAQNNNKGNTLEKLIEHNELCLWNDNTQTYIHPAT
GSSSAIDLSLYSPSLFLDFEWSVHEDLCGSDHFPTFLHY
>IN_Ppalm_Locus_20634_L1189#LINE/I-Nimb
QTLLNIYNQIWETGQIPSNWRDAIDIPISKPGKDHTNPSNYHPIAITSCICKTVERMVSD
RLVWFLVTNGILPEYRSGFWKKRSTIDQIITLESAVRE
>ISL_Braseg_locus_48245_L846#DNA/PIF-ISL2EU
LIDLSMFNGNVESVSQ*SKPF*YEYGHLISNNLRPWHLHSTMPSGDAPRYG*SART*KPV
VLNVNSSCLLSLYII*EN*ASGSYLWPYLVYILLTGLLYRIISSKTEFVLMFFAVATR*H
NDAVMRPAL*CFPASEST*FIVMSHSRLYGT*DNLIKPRYLFIE*F*SSSSDMLVTVGSY
RLVIGSGR*LDCVSLSLSVSLPWTPSCSSSL*FMLV*NTALL*ILRRLWS*AADNPYGPA
IGSVHV*L*HMATVGSSRMGRCPGLWRLKRMALIGAGLTRF
>ISL_Braseg_locus_69969_L482#DNA/PIF-ISL2EU
EIFIETSKDPNLQNATWSNYKHHNTIKFLVAVSPNSAITFISPMYGVRTSDKVITINSGF
LEICDQYDMIQADKGFNIQAECDARLLTLHIPPGKCGQVQMTKAAVEKTKRVANLSILVE
QVIRSLKTFKLLAGQLLITLLPSIDKIVIVCAALCNFKDPI
>ISL_Harcros_Locus_35153_L1124#DNA/PIF-ISL2EU
LSTEAVPTVFPTKPELLKTSRKRPMDRNSVGEKIAKDNETTSTTSTQTLDGPAKCDFGCQ
VSLSDINVNDLLDDDTKTRFFTGFLNFATFMLILNTLMKRGKNRLNYWGREESHKEKPFH
GEGDRKKPGPQRKLDMPTEFLVTMIWYRLGLLEEHLSSIFKVSTSTISRILTTWSQFIYE
HTVGLVSLPSKLNVLNNMPHHFINHPNVYIVFDCTEFFMEKPSGLEAQNLTWSEYKHHNT
LKVLVGVTPDGLTSMVTKPWGGRASDRHIVVKEDVLKLIPVGMSVMADKGFEVEDLLPPG
VNLIMPPKVPSKGQMSDYEFYKTVEVAEPRIVVEMKMEQAKNYQLLQNIFPISRIATAHQ
VIHNCFAFTNLLPQL
>ISL_Harcros_Locus_35153_L917#DNA/PIF-ISL2EU
YRGSPRFTRPVKTSAALKCL*KSVSFGTATVSHCLSSNRMRSIVMSRYV*ITKSTQRNPV
TPIWPCTWCQNFPFRFNKGLPSSSTRSQNGDFMLIAFFGC*CLSVHGAFSSRPPVPQLGH
STRPSRLAPRNGF*GDTTTPVIWIWTDGPHVF*CSFMYLARALGSQRFP*AIPFVVFTRE
*WQRLLIRFSGAVVSRRFRTLPKFEAVMIRDLT*CHRGLLACPRVALSTVALSSLPMVKV
SRKSSRWS*TQSACKSESS
>ISL_Harcros_Locus_42871_L665#DNA/PIF-ISL2EU
LNLKGRMAMSLVVYITKSHICVPDTAIPPCT*SR*P*PEVFFRPIPAAVYSRYGSLCCST
IVSHDSKRQVYGDLISSSRGDWHPVHSQATIPSGLLRI*PNCLWMSKPDVMTLNPLWDFS
IASTYFLLAMGSLLIPHFR
>ISL_Harcros_Locus_77140_L1019#DNA/PIF-ISL2EU
G*QICLMRETEGFSSGVLHTDFMLDAVIRPARYLYQLIHLNCLRVSNSTAIIAAGGKSSS
LMSWHICISSWYGSIVAVTSRSSVMTCGLM*FLGVYSLWNSSDTDSIPAWG*TVCIWLMS
AHISSIDGSSLYLTTLGKWSTNGVGNCPRSSISRFFLAADRKSIIRTSAYGTFFIAPGMI
HVHGRLVQVFFSVSRTPVSTANKTAATWEHTSSRPAMQVQCATCTVPSMWTRIQGRKQGA
FMDCECL
>ISL_Lepcla_Locus_20091_L1094#DNA/PIF-ISL2EU
RLHSAATTWRIIDDTSFNDAGMICFRILNVFNR*MALSM*ILSLAICLVSLISLTLRRFP
LPLSHLRVNGGAVSLAPFLAKQSSIENPRSAITSSPSSIRSRNPLFSVM*RSDTLPLHML
LTKLKDPFGVVEMSALKVL*CLYVEKVAYCSSLFAGLSA*NSEQSIMQRVFG*ECLKAVG
KRDLIWLLDGHRINAGTRV*CK*LIQVIVTEVTNVHPTPNISAKIRSGRLSLSLMRVMIN
SDSRDSFRCGPVLFFS*FSDVAALLDLVQYLRFSAPSLIDSKIPSNSSLLSIPV*YFTLS
SLSSAHSRTISCSSGLDLHRFFCFSTSLLRLVMSVMVMSVCIALDT
>ISL_Lepcla_Locus_20875_L1070#DNA/PIF-ISL2EU
MLQSAATTFRIIEDRSLSEAGITCFKILYVFRR*IALST*IRSLAIFFVF*ISLTLSLLH
LSLFHFLVKGGATKRAAFLDRRSSI*NPRSAITSSSASTKSIIPHCSVRNLSEMFPLHMS
LTKVNRPFGLVPRRAL*VL*CL*LE*VACCSLLLDGRSA*NSEQSITLLVLGYSFRNPRG
ILSLVCCWEGQNIRAGTRI*CM*LIQVMVTLVTKLQLTPNMSAMMRSGRFNLRRIKVMMN
SVSNGS*RSGPGPAIPLLS*SLTLAL*LPDQYFILEAPCFIDSNTPRSRSFESNPV**FT
LSSLFS
>ISL_Lepcla_Locus_30475_L614#DNA/PIF-ISL2EU
AGWTVPRLFGWCPGQSNTDVVIPLVRAVVSITTNHRHLVFETTRAMDGCVLLVVIFNLFS
FLYRSCHKFRSQMFCPKQGIFGKKSCVKDTVRVNTGD*FVDVGPNDIVTVGCFCYQQVML
NLSVVLMAGFQFGICTQRIACYLRWVDVTKFVRTLDLNYSIPTTSTMNYTIW*CSDVGFC
FINMQTCFTYFKVFMRRFHLFLICS
>ISL_Lepcla_Locus_5031_L1415#DNA/PIF-ISL2EU
IRTGTMRLSYTDTDLSLNLSQCVSSHAIGTISMSFLV*MTRSHWWMLHIPI*NCTWLYQG
EVVFRHNSSFSNRK**PGSTNGISFGQRSSCFTVHLISRSFCS*QSHDTMPSGDAPKNGN
SRET*NPVS*TNSFLCSLHTLSLYI*RATGSNKFPWSRLG*ETSLVCITSEMMVLAADVG
RCVKIFFAILAVILPFLAANHAGSSCDIVSI*AFWSPEVEFLRKSVKPL*SS*SL*VSAN
FCMVGKAGFVGGSVAVSSNAPGFFSRHKFVIASLTSNTVFSCRSLTGLKCDGIGVGLRGE
DLSCL*SRSTVFIGLEACLGAVQLHKRSVPTSVLASSLRLL*SARAKSRQTTCLQFPASA
ATHWQPPDLISPDVPTTSHVPYLVADCLCSGFTFPRM*KNSWQSLNSPISTSSTCLSKNI
L*PS*SLYLVKRDVGHSHTVMRYAKMS
>ISL_Pgras13558_L1265#DNA/PIF-ISL2EU
SGKPSSLYEDTKPDWVPSVDMGYNRNVPADPSTDRHSRLHHRKEKVKKREVALSLLDLSS
LLEEGVEDVDAEDVDAAETPQLTEPELEISRLHSKLVEADMCIATLKVENCKLKDQNECL
KNMVKKMKANSQEDFNGDDDKVRYYTGLPTFVTLMSLFNLVASEISEKKNSSLNKFQKLI
VTLMRLRLNLSIVDLSYRFGVGRSTISKVFLEVIQVMYGMLQPLLHWPERDQLYATMPMV
FRKYFGCRITVIIDCFEIFIDRPSNMTARAQTWSNYKHHNTAKYLIGITPQGTVCFISNG
WGGRVSDKHLTANSKFISKLLHGDLVLADRGFEIQDLVAIAGAEVQYPAFTRGKSQLSAT
EVEATRKIANVRIHVERVIGSVRQKYSILGATCPVDHLITKADDECPLLDKVVFVCCALT
NM
>ISL_Pgras216321_L1475#DNA/PIF-ISL2EU
FIQDFCLHFGQIHLLGGARVIFTHG**YNSTLQPSLEQDIMGPNLGRLHTHTRSLASSLI
MSCCLLTISGKITETNLA*NISLIPCMNVLSRLIVHKIYMPFPAGE*IKKSQKFSPHTNI
CNCI***YVWFFLIALSMFNGNLGSVSQ*TKPF**ECGHLISNNLRP*HLHSTIPSGDAP
RYG*SART*KPVALNLNSSCLRSSCFI*EY*ASRSYLWPYLVYILSTGLLYCIISYKTEL
VMILFAVATR*HNDAVIRPALWCFHTSESACFTVISQR*SYGACDNLA*SKYRFIE*LCS
S*SDMSCPITVGSYRLVMGSGRKLDCVSLSLSVSLLWTSSDSSLP*LMLVWTTASLCILR
RPCSWSAVNPYGPAIGLVHV*LRGAATSGSPKIGRFLGLWRLKQMALIGAGSTCFLDAFQ
EQSKLVEASGSLSLKWTAASSLNNSAATCLQAPPNPTIHVQFADITHASSLLSATHTS*S
WVL*PCLWLGN
>ISL_Pgras219734_L1013#DNA/PIF-ISL2EU
QPADQLEAAQAEIARLHADVASLRREGCFLTRLSKDNELVIFYTGFPSYATLMTFFQCIE
PTASRMTTYSQHRRRMTQQTASSRVFAPDQCTLSTVTQFLLVLRKLRVGNIDMELADMHG
ISTSTVSRIVLSWINYLYVLLGSMPVWPSRQTVDSHMPTVFKDRYAATRVILDCTELHMQ
RPSSLKLNIEFYSHYKSTTTLKGLVGITPSGAVSFVSSLHPGSVSDNAITRNSGILDLLE
KGDQVMVDKGFTIEGELAKVGATLVIPPFLTATRPQFTKQEVTETQASARLRVHVERAIR
RVKCYHIFDRVVPLTFASSINQMWTVCCLLTNFRGSLL
>ISL_Pgras226001_L548#DNA/PIF-ISL2EU
VFSFSPRFSLDENISATMPVV*KFLSFGSILSSHIFLS*CILCTDIPFLVQITKSTHARL
QIDICP*TWNM*LCSTFSCRESF*RVQQNFEEVVHSTGIMFLHFCFLSP*GHLISTIPSP
HFSHLTKPSMLAPRNGKVELTINPLSSTETFPHFCMCQRAYSRRALASILFPYAILFTPG
LL
>ISL_Pgras232675_L808#DNA/PIF-ISL2EU
DKSTQTEPPTIRHFAAVDYKTDDRAIQFYTGLESYSVFMDVFISLGPAVSQLNYMYNIPS
IKAEDQFSLTLVKLRTYKTNYELSLLFKISEIEVYSIFVSWIRFMSLQWREINIWPEREV
VHFHTPTDFQRKFPKTRAIFDGTDCPVQKLKDPTAQQVTFSTYKNRNTAKVLVGVTPGGL
VSYVFPAYGGSTSDRQIVERSNLTTMCDPTDSIMADKGFDVQDIFAPMDVTVNIPTFFKK
RNRMTGGTVLKDRTIASKRVHVERVIGLI
>ISL_Ppalm_Locus_17542_L1616#DNA/PIF-ISL2EU
HCLTVVVNNHNNP*ISSNIIDLCVEKSSAMPNTYCTVPGCHNRGVHEFPSNIELRKQWVN
AIRRIDKRGKRWCPSQSSRICKAHFTNADYKKFSQIGYRIRMRKLLACAVPSVFSWNGGV
TVRCTKGSRQAHDRDEGHTTMHSMTETTESALPLTSGADMIVSHVEEISAQDANATQTQS
VRTENTVMEDKSTQTKPPTIQHFAAADYKTDERAMQFYTGLESYSVFMDVFISLGPAVSQ
LTYIYSIPSIKAEDQLFLTLVKLRTYKTNYELSLLFKIPELEVYSAFVTWIRFMSLQWRE
INIWPEQEVIHFHGPTGFQRKCPKTRAIFHGTECPIQKPKDPEAQKVTFSTHKNCNTAKV
LLGVTPGGLVSYVSPAYAGGISNRKIVERSNLMTMCDLKDSIMADKGFDVQDIFVPMDAT
TVNIPKFFKKKNRMTLGAVLKDRKIARNRVHVERVIGLGKTYKILCHPLNPTESVLSSDI
IFVCYMLINFRKCIVHRNA*EDFGVYLMVFDSGMLTCHTMSGNLLLAHNI*CCVNVCVI
>ISL_Ppalm_Locus_30380_L884#DNA/PIF-ISL2EU
VTVGTQTSFPDLVIDDLYGDDNKVRFYTGFICFKMLAAMFHTLVVHGADRLNYWRGEQSV
GDRVYHESANKPGPKRILRLEDEFLLTCMRLRLALLQVYLGDIFKISESTVSHILTTWIN
FIYYCSKELIPWPSKEKLLYKLPRAFMDFPNTQIVLDCTEFFIEKPSSQVAQWQTWSDYK
HNHTVKLLIGVAPNGTVNLVSQLWGGRASDRHITMNEGIIARVDPGMVIMADKGFIIEDL
LPENIHLNMPQKIPSSRPMSDNEVFRTHHIASARIVVEEKNGQANNYRRLQRKAP
>ISL_Ppalm_Locus_4777_L910#DNA/PIF-ISL2EU
HIALMRLPAGFSTLALQTAFTLEAVMRPVRNRCHSLQSACCLVFPSTS*SW*FVTQMDSN
TCSHLRNNSSLER*NASSFRSSGSSSGYFELSCLGT*HSA*SKMNQRMTSLVPLSCRPLN
RVDSSSSVGVGTSGRVMGFVCLFGGVCEVAQSMSFFNDFADLKFISSTCS*LIPFVPDGS
SQYTFSWVTLRLLRISIAELTKNKIAPT*LHTSPNPAIHVQ*ADKKLTSFSAIMQSCRVV

>ISL_Ppalm_Locus_4836_L940#DNA/PIF-ISL2EU
ILLENKSATMPETKKLCSLGTILLVHIDVSA*MRST*IPLLVQMTKWDMPIWLCNWYMYW
*SFLSSNLPSWSMKQKFVDSVHASGVIFIHCCCLVLYGNFNSTIPLPHFGHSVEPSILAP
TKSRCWLTTKPLS
>KO_Braseg_Locus_3152_L1742#DNA/Kolobok
EKHPGSPQHASTPLKKSRTEGEVLFPHLNCSPLGEEGLSSQGQLLDTSDDESVDSDADME
DPDWVLREQLESSCYTQLKSSVLTPQEVVQESKCIAYNKCLTDLVKLSVGKSCKNCQSLL
DYHETKRGTCLVIVWRCPLQTKGKQAGHSQGTWASQPRIHWQYAGNLLVPAAVLLSGNTY
TKMAMFAKFLNLGFLGQSNHKRIENKYCEPAIEDLWKKEKERSLDLSQKPLVICGDGRND
SPGHCASYLTYVLMDYGTKRIIGIQVVHALETELKSTLMEKMGFVRALQEVQKMAQVCEV
ITDAHPQIKCLLKKDATFAEVEHQLDIWHFIKNMTKKVAEASQLKHCAVIKHWISVFRNH
MWWCAENCDGNDKKLKELWKTILPHVTNKHTWTETGAWTDGQCQHPIPVIDEKRPWIETG
SRAHKELIKIVYDKKLLSNFKYIKNFRHTSHIESFNSHLLMYCPKRLAFSYKGYRMRNML
AAIDHNFHLNRSLQKTNDDQTRYRTNYSKGTKRWTVQPMKTMKSYAYIPSLLEDVVAYRG
LSYKYQRLDSPDLKHKNDPKRNRANIGTVPKPSKASLISQY
>KO_Harcros_Locus_14332_L1112#DNA/Kolobok
GDSEEEETVTLHQVDQNYVKPKKPQVVVPKGGQIDLSMALNQPGQKKDKKKKKQKARCYL
NHEGSASSMEVQGVSQLYERSEELGLRYTVYVGDGDSRSFAAIKKSAPYGPEVNIEKEEC
VGHIQKRMGTRLRSLVEKSKGNKLSDGKSLQGIGRLTIARMNAFQRFYGVVLRNNAGNPE
AASRGTQAMLHHYQDPPCHDFCPDGEESWCKFKSDESTGEQTYMPPKNPLPPAVVKHIRP
VFDSLSDVELLKHTGRALTQNANESLHHLIWNMAPKENFSSSVEVSLAIKLGVLRFNNGL
LSTYAPLFRKMGITLQETAKCKLRAIDGQRLGNARRSSTEEFKKKRAERHQASFKSPGFT
NQDKDYNSGAF
>KO_Harcros_Locus_15670_L1007#DNA/Kolobok
VDIAFLASQLEKGCVVCHKELSLSNIQDEYIQGVASILYINCVCGAFNQVTTGNSRFNST
KKKTKPIFDVNTKLAGAMSHVRAFLSALEIPPPSASCIQNREQEIAPHIKSVAMQSCQEA
LEAEKSKYPRQENEGTQVSFDDVLDMLEDHVGCTGGLGPCLLTVKYDMGWQKRSSGRRYD
SLSGVGCMVGQETGKIIAFGTQQKDCRKCSLAQRQEKDPPTHECSKNYDGSSKSMEADVA
VELVRNLEVKEDVIISALVMDDDSTTIARIRQELPHEVKKYSDHKHTTKHVTNALYISCR
KPINS
>KO_Harcros_Locus_28650_L719#DNA/Kolobok
GFQVVQVTDVTSSQAMEKEGFRLAVNHILDKGVEVDTVATDRHPGITAIVRDKYPSITHQ
YDVWHFGKSVTKYLTKAAKKKGCGDLFPWISSIVNHLWWSAYSCEGDASLLKEMYISVLR
HVTNQHEWTGYPDDKFTSCSHSPLSREEERKTKWLVPGSPAYEALQDVILNKRLLKDLPG
LKDFRHTGQLEVFHSLLLKYCTKRQHFSAAGMNARQALSVLDNNHNIGRCQAVTKDGKPR

>KO_Harcros_Locus_83020_L1464#DNA/Kolobok
EAIESRKCIAFNGVLEKLLRVAVGEKCRRKGCNQPLKFRQIKRGTCLLISWECPDKAKGE
RHFSGVWSSQPLVHGMDGGTLTTSTALVLSGNNFAKVALLAKFLKLNFLTQQEHNCIQRR
YIAPAVNHYWESMQASLLSQVTAPLVLAGDGRNDSPGHCAKFLTYSLLDTNTKKIVAMSV
VDCIDTDLNSVVMERVGFQQAMNQVLGKAEVAEVVTDAHPQIRKMMAGKERGMGDILPWI
PAIKNHLWFASKTCGGNADKLRMNFQSVLYHVCDRHEWVDTTGLTSGQCGHVDPLPEEQE
QKAWIKPGTKAQARLIQVIRNKPFITNLSYLTRFRHTGDLEQFHSHLLMYCPKRLTFQRP
YYEMRCQLAVIDFNEHAGRPMATDKDGATIYRFYWGKATKRWNAKPAKVPKSYSYIRALM
AKVLAIRE
>KO_Lepcla_Locus_16154_L1526#DNA/Kolobok
CDETSTIDNSSRVLVDSATALNETPFIGYESCLLELAHLQVPTICKTCQSQVSLSSQFVG
TCIMLRWTCSRNHVCHRWSSQPKLSKKGNHLGDFMLALNTLLSGNNHAKIALLMKFVGLK
PLSKYCFFQLQANLAVPAIRGFWEETQQGILNELLGKEVIVAGDGRNDSPGHCSQYCSYT
LMEEASHNLLTTVVVDKRHVGLKSPNMETFGLKKALDELTSKNLTIKEVVTDAHSQVPPV
LRKYSIDHQWDVWHGAKNFGKKLNQIATSKGCEELQPWVNDIVRHFWYCSENANGNPTIF
KSLMIGMVHHVCNEHSWSSGRGVGEACCQHEPIEEEDPNKPWIKLRSPAHNALCNILYTG
TWLKNAGEMYKNFRHTGELEVFHHHILMYASKKHSYSPPVYEARVLLAALDFQHHKDRSY
KRDGQGKVRFCRIFNKRSKVWSPVPLKVPKQYGYIKHLQMKVVQKMMADPAIVGSRVHMA
EDDPRKMRPNIASVLPKPVGELVEEHVSR
>KO_Pfiji_Locus_17827_L993#DNA/Kolobok
AEPTGYRLIDIEVLLEFVKTFLCRNDGCRCNDYTVVEKRNGLSFSLVFMCKACGADFKLS
NTKEENMNMRFAVSLFSIGGHHGKGKKFLANMNMPPPVSAESFGKYRDKIADVCESIARD
SMSQAASEYSAAVGEDDVVVSCDGTWQKRGFVSKNGVATVMSSAVGGRAKVLDVHVSSNH
CDACLKARKRHQGEAYQAWYEDHKEKCSKNHEGSSGAMEPQGMLKIFRRSQERYGLRYTK
YLGDGDSKSFNAVSTATPPIYDVPIEKLECCGHVQKRMGKKLLDKVNENRNKEFTEGGTT
YRGIGGKKSRLTMTI
>KO_Pfiji_Locus_31074_L1739#DNA/Kolobok
WLESHHKGNQSTVVLGMEVEAVELLWSWSLERNMRYMMMVSDGDFKSFRHLANLRVYGNM
EVHKEECINHDLGQLCIS*QDLVSGVTHGG*GYG*LTQLTIQKLTHYGMVVCTHPGNFNT
AQYCVSYI*TCLVNRREASA*LLPGGSWCFYQEAVATRKTPRLHGVTRYMPLSHQMLAST
LKMCASTLLTRVFWNNV*KAQRRIQMRASIAQIFAICCKTVFTGLQQTISATCAAVAEFN
SGMDLTLWHLHEAMGITSG
>KO_Pgras29372_L506#DNA/Kolobok
KKVESLAKQRDCEVVRPWIRSISNHMYWAAASSNSGEECVAKWISLSNHIQDIHENHGPL
YQRCHHGPSNKQWLKPSSKACEELVSLIENKRLLKDMSKLSPLHQTSSVEAFHSVVLQFA
PKLLAFGYKGMLARVCLASMHYNENRDRPQAHNKQGEAIYTLKYPKFKR
>KO_Ppalm_Locus_10416_L509#DNA/Kolobok
EYIVYKSCIWELFKMCTTCSRPSDVTIINTVGTFISTKQSCFHCMYSQVWSSQSKINRIP
AGNLLLSAAISFSGSLYTKVLRLMKSMNVLMIGESTFQEHATMYQHPVIWNVWQSQQQQL
ISQLQYMQGSLLIGGDGRADTPGHCAKYGQYTMMELRLNKITDFQLVQFI
>KO_Ppalm_Locus_32784_L998#DNA/Kolobok
GNLLVCSAILYSGSTYSKMYSFCKFWKMFYVLESTYYNVQANILLPVISERYNKEKLAVY
EEVKKTSYDLIMAGDGRYDSPGFSAKYCAYSMMDTAGGKIVDFELVQVTQTGKSRSMEK*
GFYNVLDRLIATQVNVATVVTDRHIGIRARMRAEYTPKGIDHQFDVYHIVNSFRRKLNEI
CKRKKYKSVVPWVRRILNHVWYSSRNCDGNPDKLVELFSSIAYHISGKHKWKGNKFINMC
SHAPLGREEQKSKLWLKGQSLLAVKDILFDPRMLQDIRQLSLFCHTGNLESYHSKLLVYC
PKRQEFDCPCMLGRTRLAVIDHNVNVGLKQAVI
>L1_Lepcla_Locus_13142_L538#LINE/L1
NVYAPTQQNESDQIVTLNKIEEILVQGDAVNIFLGGDFNIQLDPELDRKNTSYPLKAPRY
RLEVLDMNERLGLVDVWRIANPYLRRYSFHRRDQASRIDLWLVAECISGKMRKASILPGI
LSDHSIISLEIFLETTARGPS*WNFNNSLLKDTQYVDGIKELIADVKDTPNLNPNDLW
>L1_Lepcla_Locus_26828_L2525#LINE/L1
EAKLTKADLKTALKELKNGKCPGSDGLPTEFYACFWEDIESLLFNSIEYAFEVGELSMEQ
KRGIITLLPKKDLDRLSIRNWRPITLLNTDYKILTKALALKLQKALPDLIYHDQTGFMKK
RYIGTNIRLVEDVIDFSSLTSTPSWLLAIDFEKAFDSVGWKSINEAMELFGFGEKFISWI
NIIYHNVATCVANNGYHSNWFQPSRGTRQGCCLSPYLFLLVIEILAIAVREQKDIKGIPI
GGKEIKISLYADDVTCFLGDWDSLHRLDDILERFRRYAGLKASREKSKIMQLGPNYVRRA
GEEPYQVVDSLNILGIKVGKNKNDMLNYKWNYKKRLDKCRAVCESWRNRNLSLKGKVTVI
NTLVTSIMLFPVSVIRCPALAMFEFKEIITRFLWSSPVSRVAYETVCSPISHGGLGLLDL
ATLKESAHVKWVGRLCQEDFKNWTLFPRYFFNTRGSAYVSFLEKEKKTDSSLQCTFYNDI
RRTWEKIYLVKPTTETQMQNESIWNNMFIKSGGQQLCWNKWRDAGIIKIKDLITVNDTFM
TVEEVRDVYGINCNFLNLLQIRSAVPWLRNMSLQKIEDDPISLYIGEGVNSSIDVIHQTS
KSIYKAIRHVKNRLPTAVRRWEMRYEDLHEIPSFWESIFVTPFMASRETKLQSLQYKIFH
NIVPTRKYLFNRKGVSSPACLYCGEVDDIRHFFLFCNDVQEFLMSVTTLVRNNLELPLHE
VEEREFLLGIIGRNTMSRMLNALIMHVKFYVYRQRLFHANKLDSLGWFYEFKMYLLKEKQ
ICYAEMKPKKFKIWEKILQNM
>L1_Ppalm_Locus_55362_L753#LINE/L1
NVIDKSTMRKLLKKRNFNNKTIKRLRLSKGIITMEEKRILQ*LHSFYSILYITTHNIVPR
FIELYDTILPKLSNNEQHSCEGLLSNNKSPGTDGFSAAFYKYFWKYIKCYLTNALNFNYM
NNKVSITQIEGLITLIPPQDKYTLLIKNWRPITMLNQDY*LATKAIAKRICLVLPKLIHS
DQTGFLKNRYIGENIIRITNIMDHLDQNNEAGLLLSVDFEKAFDCLEWDFVEYCLKQFNF
GPSLI
>L2A_Lepcla_Locus_68633_L830#LINE/L2-A
DILQEVNSYKYLGVWFNNKLDFQKHLNNGYKTAYQKIYKLKKLRCCLNTPTALLVYKQTI
LPYFEYCDFLIDSCRKRDISKLEKLQYRALRIVYKIKSPTDIHRHELLTRSRLTTLKARR
KCHLLTLMYHYKMNGIWLKTQGRNTRNQTALQFKVLKPRSEFAKLSPFYRGAKLWLSIPR
NIRNVDSRLEFKNKIK
>L2A_Pgras222351_L379#LINE/L2-A
VTLDYLLNFDVHISNLCKKAARQINVLRRIGKHIPTSCRKVIYQSFIQSTFNFCPVIWHF
CSEANCKKLEKLNFRALRHVYHDYESNYESLLSKDKSVSLQLRRQRVIAEEVYKILVKRC
PSYLFD
>L2A_ppalm_Locus_5309_L491#LINE/L2-A
QPSALGRLVNVLSTEDKYVLF*CFILSHFNYCPVLWHCCCI*DLKKIVNIQKSVLRYVFK
DYSSSYGGLRQKANKPLLYVQRLRPGIEVYKIVNKLGPRYLYEVFNFREMSADLRNSHTI
IL
>L2B_Harcros_Locus_16190_L1081#LINE/L2-B
NYLSHRKQKTFANDKMSDSVNLTCGVPQGSILGPLLFLVYINDVENVCKFTKIKLFADDT
VLYISDKNENNGIHKMQCDIDNFVQWCKKNKLTVNIEKTKFMSFGYNKCFKNAVLSIEEQ
PLMRVTFYKYLGIILDEKLVLDKFI
>L2B_Harcros_Locus_23282_L2162#LINE/L2-B
YNNVYMAEHRVNFGVPQGSSLGPLLFLIFINDLPDVIKESQAFVYADDLVLVSTDTTFER
SEAKLNRDVQRTFKWSCENCITINKKKTKTMTVVRNNSKVKPPPLKIMIGDELLEEVDQY
KYLGVCIDNRFSFKQHVRNVIQSVGHKIYLLGRLRKFLSEEQSFVLYKTMIAPYADYSSF
IIDSSTSELTGKLQKQQNRALRICRFENMYYRTYVTALHTHFVIPTLAIRRLHQLLQFMF
KQSKVLGVIKEEGVRRTRNDDKVKFTIRRYTYHSTQKSPWYRGVWEWDDLTEETQKTEKK
IAFKHCIKEK
>L2B_Harcros_Locus_27368_L699#LINE/L2-B
VNSWLTAYLANRRQVTTLNGVRSRENIVNFGVPQGSSLGPLMFLLFINDFPRYIRNSRVF
MYADDIVLVATGNSYEESARKLQSDVNLTNTWCQQNCLTINSKKTKVMRITRNSVRGDIP
PLDIVIGDIKLEDVKDYRYLGITIDSRFTFKTHLANMLRNIGHKLFMMGRIRKYMDEKQM
LLIFKQMIIPYFDYANFMVDCTTDNLIRKLLMQNKGLRIV
>L2B_Lepcla_Locus_16764_L598#LINE/L2-B
LYQCGISGSALAWFASYLDNRKQITKVN*SYSYETLVYNGVPQGSVLGPLLFIYYINALI
DFMEQDKILLFADDAVIFDSDKFVSNLQLKLRKLFDASLLWCTQNQMRMNTHKTKLMLWN
TSGKTDLKIKTPNGSLQEISNYKYLGVWLNNRLDFKKHLNNGYKTAYQSCN*FLCQVRVK
EA*ETPVQ
>L2B_Lepcla_Locus_23548_L601#LINE/L2-B
LKLYNFSQHVIKWFSSCLSNRMQVTKFNGTK*NLRDINLCVPQGNVLGPLLLILFINDVV
HKMNHCNIYLYADDIVLYESIYPNDVNNDVTLVQEDVTCLAEWCLDNKLTINIKNTKVQL
FPCTQHDFHKLPNSINIQHQPLQ*VNIFRYLGVEIDLNLNFIPQFKNVLKLAHHKLLLLR
RIRPYLTLKVALLVCKSL
>L2B_Lepcla_Locus_3275_L953#LINE/L2-B
NYITNRKQQTKIQCSISTCKPLIYGTAQGSIMGPLLFIIYVNDLFNIFRTAKTCIMYADD
TLLLKSGTSLESSMDECQIALNSLIDWCKLNKLTMNRDKTKFMVICSDKKEQVLCQKRID
VDGEPLSQVHTYEYLGVHLDDRLDMSAHIKHIYKKVHVKLCILAKIRKFITVETALKIYK
TMIQCHFDYGDFVIDSGNQDLVNKLEKQHEKAVRIIEHVYCKASRKCIHELYVIYKLESL
CVRRKRNLLKIMYKQTQEVGNIYIPTHNKDLRSTTKVKMKRKFTKFTKYQRSPYMRGVKL
WEDLPKEVQDSINLSSFK
>L2_Braseg_Locus_50234_L470#LINE/L2
CVSTIMWLLWGVPQGSVLGPLVFSMYSGPICDIACKHGIKIHTYADDTQLYLSFDVSDDM
SECLKIMEKCVGEIREWMRTNMLKLNDEKTEVLVISTPYFTDRLHETPLRIGDASVQASE
SARNLGVIFDNTLDMSNHIKTVCRASFMQLRHLRSIK
>L2_Braseg_Locus_5155_L1346#LINE/L2
AEPLFRSLLSINNLNEPFQSAYKSCHSTETALIRVKDDIMRAVDGKKAVVLVLLDLSAAF
DTIDHAVLFSRLENMFGLSGIVLQWFRSYLDRRSQSVLIHEAISEAMCLLFGVPQGSVLG
PQIFIMYTKPIGIIARKHGVKFHLYADDTQLYATFDVNDEASLTSSLQTLEYCVAEIRSW
MAKNMLKLNDDKSDVLYVASPHYLKSINRQGIHIGETCIKPNDIVKNLGVIFDQCLQMEN
HVTTVCRAAYFHLKNIRSLKPYLTHKALLTVTHAFITSRIDYCNSLLYGISDYNINRLQR
IQNCAARIITNTKKYDHITPVLRNLHWLPVRYRIQYKILLITYKAIIGKAPDYLCSLISI
KMSARSLRSSKQITLQVPVSRLKSYGDGSFSVAGPVLWNRLPESVKSAKTTDHFKSLLKT
YLFDAAFNSNQS
>L2_Harcros_Locus_4488_L1417#LINE/L2
IIEGDTDPKTGGGVCMYIRSSIYHDAHDLSHLNVSSQDIEIQCVRIEKPNNKRMVIINTY
RPPNGNKPNFIEHLKTTLNTIPDLHKLEIVLTGDININMLARDDHVTAMKKFLKDFSLHN
FIKEPTRVKGLSKTLLDVVCSNSKYISASGIMNLNISDHLAVYMVKKKQVLLKPKIEVKG
RSYKNYKLDNFKDFLDLYDWSVFDQSDDPIVKWDIMHSTMESYLDTKCPIKTFKVPAERK
PWINDHLINVLRDKNNLLAKARRTKSDRDIELSERAKKDGNRLARAARRKF
>L2_Lepcla_LLocus_35014_L504#LINE/L2
LILCGDLNIDQKKKCSPEYRKLKAIIDDHGLRQLIKKPTRVTHRSKSIIDLIITNIHDQF
VLDSGVHDCAISDHLPVYLNRKMKRAKHIVETVESRSYKLYTKDNLQNIIFDDMRWHDFW
CVPQSPNTLWDIMCAVIVSSVDKLCPKRKIKIRQDQHPWI
>L2_Lepcla_LLocus_49186_L516#LINE/L2
ITLEMYSLRQDRNHKVNPELKCKGGGIVIYVKEALANYVNIHSDMSNVSKFIEQLWISID
KPYFRKQTLGVIYRPPNENIGVGIEKLSASMEYIYTNKLLSEITVCGDFNIDYSKTHTKG
YKMLKELMCEYGLLQQIKGYTRITHKSKSLLDLIFTNMNFIKESGII
>L2_Lepcla_Locus_26134_L678#LINE/L2
YKPPTGNCRIFMENLNETLETLGNLYQKKTPEIVLTGDLNINLLKTRNPDSKLLRETLQD
HNLKQLIKQPTRITNNTKSIIDLFITNIPPEIIASVGVSECAISDHQPIFMNRKMKRSSK
PMRTINSRYYGNYNSDTLGCLLLDDIRWREFWSCATDPNRQWEVMLAILINSVDIICPPR
SIRVRTNQQPWIDKEMRLALENKNRLHKKAVKLGGAIPWETYK
>L2_Lepcla_Locus_48305_L797#LINE/L2
IYRPPNGSTKIALEELSHSVDYLQSISNAELTILGDFNIDYNNRNSVEFKILKDFEREFQ
LNQLIIDHTRITSRTKSTIDLILTDMQDIQDSGVLDITISDHLPVFVRKKKRKVKLKRES
IFGRSYKNYTADLLQDKILSAERGPYWGIPREDVDKQWEFLLNMIRDAANIICPLKEMKI
CHENPVWFSREIIEQIYEKKRCWDVYKLSRNDITWDKFVNQKKLVKAMIKNAKNEFVREN
IEQQAGNPRKFWRELQNNFGIGKSQR
>L2_Pfiji_Locus_37944_L1331#LINE/L2
LRSPLLIQTSLRATAPCQDYLFSPK*LRKLVPLCLNSYMYDNDLNERYQSAHKQFHSTET
ALVCVANDIRPCVSEKKAVLLVLLICRQLLTLLTTTFCWIIWSSNWEFRTLLCVSSSCIL
VIEVRRFRLMGMFLRVRRCFGVSHRDQYFVLNIFRP*YKIHLYADDTQLYLSFDVSECVT
KME*NMLKQNDDKTEVLVILTTFFTNRLQVSHIRIDDASVQASESAHNLGVIFDNSLEIF
NHIKTVCRVSFMQLRHLRSIKVTLTHDSVEKLTHAFISLLLDYCNALFYCLPQSSIAKLQ
HIQNAACLTGTKKFHHIIHVLKSLHWLPVEKRIDF
>L2_Pfiji_Locus_41937_L833#LINE/L2
DTVDHNILLDRMVK*LAIQDTSLSWFQSYLSDRSQAVQIYGCVSESMSLLCGVPQGSVFG
PLVFTIYCDIAHKYDIKIHLYADETQLYLSFHVSDDMSELVKKMQECVADIRD*MRKNML
KLNDDKTEVLDISTPVFTESVRNLDVIFDNSLEMSNHFKTVLRVSFMQLRHLRSIKDTLT
HDSLVNVTHAVISLCLDYYNALCMVCKLLLLVYHDLHDQAPEYTRDILQERTNV*TLCST
VSSQFSNFLKQTERLSDCAFSIATPRLWNALPGSITEC
>L2_Pfiji_Locus_42972_L1064#LINE/L2
VSFCTDLAKPRSIQKPVTYRKLRTIKMNGFKHSIRASTQLNMIQSSVVDLAKYYNEGLGD
IIDSLAPLCKRTITLRPNVPWYSSVLRKANQTRRQLERQWRDTKLEIHRQTDYYSNKINM
FGRDQKTIYKVVKHLMGDAGGSALPQRVTNEKLANDFSDFFSLRRLKQSDTPIALYTILE
PCSVVNKLSMFTPAAQDEVRKLINKAPCKLSAVDPVPTWLLKQSLDELCCGTVPSDFKRA
HVKSPLKRPGLDSEILKNYRPVSNLPFLSKILEKVVASQIDQHLDTNDLHEKSQSAYRKL
HYTETALMKVQSEILQSLDQGFIIVLILLDLSAAFDTIDHDVLVSRLETTFGITG
>L2_Pfiji_Locus_632_L884#LINE/L2
VPPCLRKPLLDRNMGVEELPNSVLSFLSKFTPKEFARCQLNTKRLNGNHQSAYRTRHSTE
PALLKVIRDIAEAPHNKYMAALVILYFSTAFDVI*HGILQKRLEYSFGVAESVLS*IQSY
LGART*CVMAGNSTSEGKCLQFGVLDGSVLVPGKCCLYSKPVNNLCQRRNLRYHCYTDDT
RV*VSITLNE
>L2_Pgras11349_L1230#LINE/L2
VQSYLEQRSQRVSVHGILSDIQFLLSGVPQGSVLGPLVFTMYTRPLGIIAQRYGVKYHLY
ADDTQLYISLDPDNELNFSSSLKNLEHCIADIRLWMTQNLLKLNDNKTNILYLASPHCVK
SLKTPALQMGASSIAPNGSVKNLGVIFDQCINMREHVTSVCRAAYYHLKNIHCLKAFLTQ
ETLVTVVHAFVTSRIDYCNSLLYGISDYNINRLQRIQNSAARILTNTRKYDHITPILQKL
HWLPVRQRIHFKILLITYKSINDMAPEYLCELVSIRKSSRKLRSSSRYY
>L2_Pgras13035_L1028#LINE/L2
WIKSYLSDRSQYVAIGMTTSEGKCLNFGVPQGSVLGPRKYCLYSKPIGEICSRHKLLYHC
YADDTQVYLAIMPKTTWSDVAQKLEACLADISTWMSANMLKLNEEKTELIIFNPKHQVGV
NEELHLQVGKNTVSVASSVKNLGVYFDTSLTMEGQVNAISKACYYQIRNIGHIRRYITLD
ACKTLAHALITSRLDYGNALLYGLPSTLMTRLQKVQNSSARLVTRTHKREHITPVLNSLH
WLPVMYRSQYKILMYTFKALQGTAPQYLEELVVPYQPTRSLRSESGAFLAVPATRGVTYG
NRCFRKAAATLWNNLPVTIRKCKTLDTFKKKIKT
>L2_Pgras211_L3051#LINE/L2
KDCLKTAKRLTLFSLNCRSVKNKALSIADLVTSRNIDILALTETWLGTSIDAQVLSELVP
PGYDILHVARLDKRGGGVAVLFREGLVLSIIQSTKDGIFTQFEHMELSVKAGKTQMRLCI
IYRPPPSGQNRFKATVFLDEWSNYLDRLTTIPQEVIITGDLNFHFDDPTDINVRRFTGQL
DANGLVQHITGATHIRGHTLDVIITRECSSIIKGSPSIVDPCLYDSRGKDSGDHFAIQVT
LDCAKPQHSKKEITFRRHCAISVPDFIEDIKSSATLLCTSGDVDDLVEAYNSGVKFLINK
HAPLQRKTITLRPNAPWYNEELREGKHNRRKAERLWRKTKLEIHHQLFKERCHEVGKLLM
RSKRTYYSDKIAECGNSKKSLFRITKNLMGHKGEIILPSCSSDEHLANKFSDFFMRKITT
IRDDIDNTKSPISDAVVMSADIKFEGQPLTKLAPATQDEVRDIITKSPSKSCELDPLPTY
LLKEVLEYLLPLITAIMNKSLVESKVPLSFKKANIRPLLKKPNLDKEELKNYRPVSNLPF
LSKILEKLVAKRLETHLSSHGLHDNLQSAYRTGHSTETALLKVHHDIAEALDRKCMAALV
LLDLSAAFDVIDHKILQTRLEHSFGVTGSALSWIKSYLSDRSQYVAIGMTTSEGKCLNFG
VPQGSVLGPRKYCLYSKPIGEICSRHKLLYHCYADDTQVYLAIMPKTTWSDVAQKLEACL
ADISTWMSANMLKLNEEKTELIIFNPKHQVGVNEELHLQVGKNTVSVASSVKNLGVYFDT
SLTMERQVSAISKACYYQIRNIGHIRRYITLDACKTLAHALITSRLDYGNALLYGLPSTL
MTRLQKVQNSSARLVTRTHKREHITPVLNSLHWLPVMYRSQYKILMYTFKALQGTAPQYL
EELVVPYQPTRSLRSESGAFLAVPTTRGATYVR
>L2_Pgras219212_L803#LINE/L2
EISGVTSTTTTITCGVPQGSILGPLLFLIYMNDITLAVKCKLLLYADDSALIVPGKNTME
IQQELSNELESIREWLIDNKLSLHLGKTESILFASKRKLHTNSSIQVQCAGNVLSCRTKV
KYLGVELDQSFAGDCIADKIISKSNSKLKFLYRQTRDVNLETKKMLTAALIQCHFDYASS
SWYSGLTKKHKARLQCTQNKIVRFLLKAPPRTHIGANEFRLVNMLPVELRAKQLKLNLVH
NILNSTAPDYLNTAFKLTRSQHNINTRS
>L2_Pgras23661_L728#LINE/L2
QNVSIGLINCQSICNKSDEINDVIRDMDLDALVITETWLTGNVSDQKIVGDVTPAGYSFH
HAARIHKKGGGVGIVLRDSLKCETHLRFQAKSFENYQLTFVSGGISVRVAIIYRLHPTKK
NGLKAADFFKEFSGFVDSLATNSGHLLILGDFNIHWDCQRNADTKQLADILRSANLRQHV
QERTHRHGHILDLVNSYPVIMTI*SRVSLCLALM*RYRNNVSAKVISYRKYKLIVEDAFL
ADL
>L2_Ppalm_Locus_18675_L571#LINE/L2
NISLSNGVFPRSLKVARVKPLIKKSNLDPEQLKNYRPVSNLPTMSKIIEKLVVTQIKDHM
LVHALDEKMQSAYKSGHSTETALLRLKNDMLMAIDGRKAVVLVLLDLSSAFDTIDHEIMC
SRLERSLGLSGNHYLAARSQCASVEESLSEVLCLLFGVPQGSVLGLILFIIYTIPLSRIA
QRYGIQMHM
>L2_Ppalm_Locus_22739_L1116#LINE/L2
PQGSVLGPILFLI*MLLFAYRIRSHGIHMHRYSDDTQLYLIFQNPKNADAVDNVCIKVER
CLEDINAWMTNNKLKVNNNKTEIMLFDTKSSLADVNSTSLEVAGTHVHVSDGPMRNLGVL
LDISLFVSSQVKRMIQSACLHLRSIEQVRNKLTESSIKSLVQSPFISRLDYGNSSLSGLS
IDLVAKLKLVQTKAARLVILTKKRDHTLHLYYV
>L2_Ppalm_Locus_29655_L926#LINE/L2
INGQSAVIKAGLILDYIRDHDFDIVAMTESWFCAGNHDQKAKGDITAPGYELRCVSRVGK
RGVGVALLFRETLSISENVDLTSPSAEAIAMSVTHDAITIRLIVPYPPPKAPRGNDFFSN
FADTIDQYSLMSGQLPIVGGYNIHWDCNENVITKRLIDLLVSTNLVQNVSEPTHRDGYII
GLAVTRQDDNIVHMTSVHSMISDHMAIRIHLNMSKPRRPTRTVSRRKR*AIDQNSQADDI
RESATLIHPAMELGVMVCQYNSTLMTLLDKHAPLKRKDIPVRQTIPWFSDEIEDVKQQCR
KPERLWRRT
>Ma_Braseg_Locus_25180_L1844#DNA/Maverick
QNDPDAVAVYRNRWFAIQTGVRSNGIRVSQVNIRLPTGELTDAIDIMRTIHTNQRQMYKV
GLSLGLILKHKETQEYRYFHASQNNTQLTNQLFIISNSITLERLLISYFVVCDVMEESKK
LVSRDTKWKIIAITNLNVAIYKGSYPIGYIPKIPKHMLKRGMLHFQRKPKTNRKYNDNLC
VFRCLAKYLYDDCSVAVELLKKYDFCANLTTFKGIFLKDFAKLENLFDVQIGVYNISFKG
KVTVVQPPTKNFAENGKVNINLYKRHASLIVDFNQYAQIFICPKCYMKFSKRAHLQQHFK
AIKPCTKVKFEYLGGVYNNTLSIFQQLELAGIYLSNDMLRVYPYKITYDFEAYFKKAIYP
NTKKVKIEASHIPLSASVASDFPNYEEPVCFIREKDNDSNTLVNQVFLYIHNLAVIIGNS
VKDVFEVPLTTLDGIIKEALACEKLTNQMVKSNNKNLNWQLTSHPLVTLKKRFLKWIYQV
PVIGFNSGKYDLNLIKKEFQQFLQSREKSVQAIKRGNQYLSIATEHMLLLDIFNYLAPGY
SYDSYLRAFTKDSVKGYFPYEWLNSVTKLNNTTLPPRHCFYSSLTKMTISEDAYNGCIKL
WNDHKMKTFKDYLIY
>Ma_Harcros_Locus_49123_L806#DNA/Maverick
ISPMDSGDINGTNTGLVTRAMYTRESRTVDLMGPLLLDIFSINKYILNGVEIKLKFWPSN
TRFHLMSNATSPNFTVELVDACLSVCIVTPTREMLISHQEVMEKQNYMAVYQYMKSDIKK
YSVAAGLLQFRVDNVYLGNVPTRLVFGIVSEEGISGSYTRNPFNFHHYHIRYVNVSVDNE
SIPTAAYQLKFDDSNAPYSCNFIDAYLSLFGREREFDVQNSGPSITRSDYAKGYTLFAYD
LEPDVKNEDDGMVWPTFKRGNLRVEIHFE
>Ma_Lepcla_Locus_56184_L662#DNA/Maverick
LINRPTFQSVNVFDSDFVGIQFRKPQLLLDKPIYLGFCVLDLSKLHMFDFHYNVMLKNFT
LKNIQLLYTDTDSLIYKIRDENFMRKMKGLLHYFDFSNLSTEHELYNNENYKVLGKFKDE
TGGKRIREFVALRPKLYSIFLENGNVIKRAKGIARSSVDALFHSEFKDVLMKCSQIRTQF
HSIRSFKHDVYTIKQEKLALSPFEVKRWLYPNGIKSLAYGN
>Ma_Lepcla_Locus_6081_L815#DNA/Maverick
SSYGKTICNKQNFTNTRYMTPEKAARIALHWTVQDVQDLCEDTCEVSSLPTSITYDLPVQ
IGFMVYQYAKLKMLQFYYDFLSKYIEESDFELCEMDTDSLYFALSAQTLDELIIPEKREA
YYRERHLWLPSESCDNEHHREQYIIAKTNNLPWFPQPCCKEREKYDKRTPGLFKIEWEGD
EMTSLNSKCYIGHGKEKKTSCKGVIQKQNILDMESFNTVLETQITMDAVNTGFKVVDHHI
ITYKQKKTGLSYQYIKRKTCEDGVSTIPLDI
>Ma_PFiji_Locus_19484_L1058#DNA/Maverick
HQLQTPSVSNTTKTHQHEVCGYCYIVVRRDGETEPPVEYRGPGATEHFLRRLQQEDRKIR
DVLANPRNMRMIPEGWRNYNTATTCHLCLQPLAGDITGKYRGAAHNACNLKLRLNPDTTI
VSVVFYNLRGYDSHLLMQAISKVEGKITRIPNNTEKYISFSLGQLRFIDSAQFLLASLDK
LVAANQPEAFEITTRYEQGSKRREFLLRKGVYPYEYMDSWKQFDEPKLPNKDAFFSKLSG
AGISDDDYANAQQIWRDFGCKTLGD*ADVFETFWKTCLH*YGLEPANYYTAPGLSWDALL
KKTGVQLELLTDYDHREGPPRCYHNGFKTLCQGQNPHVDGYDLESSTTNTMHI
>Ma_Punid_Locus_21630_L968#DNA/Maverick
IPVVFHNLRGYANLEGRISCIPNNTEKYISSSIDSMQFLVTSLDKLATSNQPDAFQTTAC
YETNQQREIF*CKRASSPTSTWTPWCISHTPKEAFHSKLSDTHFSDEDYVHAQKIWKAFV
CKTLGDYHDFCNRTDVLLLADVFEAFRKIYLKQYGLDPAHYYTNPVLSPNALKLLTE
>Ma_Punid_Locus_24708_L421#DNA/Maverick
TLSPTENFWGCRGSLSGYRFLQTIFSFLFLLASVGVIFIEECLVL*HSSTRLSNISIYFL
AEFEVKYLNIFSFIVLFHLSATLDFFSSFSVDYN*TIFCTSLL*NSFPLSTHILSGFRSL
KILYKAFETTFLVFSFNG
>Mer_Harful_Locus_117216_L623#DNA/Merlin
IRHYSAFSRSHLYLNDAFHFYALYGDQVPLKQIARKTGCHYKSTAVHKAKFCRRVMSAWL
LDNLPTMMLRGTVEIDESLFGRRVKYGTGNPHVGQKIWILGLVERGTNNMLLFPVDDRKG
DTLMSIITEHVAPGTIVFTDGWKGYSRLNDLGYQHYVVNHKHGFRVWYQEDGTGRRLKCH
TNRIEGRWKHAKVSI
>Mer_Harcros_Locus_78214_L1545#DNA/Merlin
LKWLQEISIIAAVMVCPVCNANCTWQKRGCNVDGYIWRCTGEARHFTSVRKYSIFSGSHM
LAQDILHFILKYGDGLLLNKCARDTGFNYHSTAVLWGKELRDTVISLWLLMYLDSVEEFE
PLGLHGDVEIDESVFGRRVKYHRGNPFPGLTIWILGLVERGTNRVLLFPIDDRTGDTLCR
IIVKYVAQGTTIFTDGWSGYNGLNDLGFEHYSVIHKYGFKVTYINEETGDRVVCHTNTME
GRWKHAK
>Mer_Lepcla_Locus_444_L581#DNA/Merlin
CHETTLRMYSIFSCWRYYPQDLINFMICYIQGSSLSHCAHVAKISYSKTAGNYSKFHRCC
FKQWVHKTLSNKKFSGIIEIEESFFGRRVKFHRGNPKIRHKIWIVGLIERSSNRLLMYPV
DKRDKETLEKIITRHVQPGSTIFSDGWKGYLGLNKLSFRHITFEQKYTFKATYRNLDTKE
KVTVHTNTVEGAWK
>Mu_Harcros_Locus_8779_L669#DNA/Mule
TEMAGLANRMDKRLTAKIREMTQCGVTKTSEMRRHLKIYVEHDIFKGQPPPSEMNAAFNP
RQKNVYQAMHRRSNSRYSAVHDLANLRTFLEEWQRRNSECNFEFVFEDNNELSPQDLMKD
KTLPFMLVLQTEEQRKLLRRYGNECVMLDATYKTVKYDIPLYFLAVPTNDVFMVVAAFVV
KKETAPFLAKALTVIRDWSPGWEPKMVMSDMQRSEITAFFAVF
>Mu_Lepcla_Locus_42392_L617#DNA/Mule
FPEFIAMDTTYNVNCRGMHLTTLMVLDGDDQGRVAAQALIAHETKDTLTKFLQLVKAENG
DQMKKTQAFIIDKDMAEIGAIQEVMPNTQVHLCAFHVIKALRAKMGEYGWDEKTYQEVEQ
IIHQMLYARSHMTYRSLCDDLMDNGEIAGFQDYFQKNWQNIRPIWVQYARGSVPNFGANT
TNVLESYHSHLKNLSKSTVSVANCIK
>Mu_Pfiji_Locus_22736_L722#DNA/Mule
LVNKMYITGENPHICVSKAVALPGAKIHAQLHGQCKTDTHSSASTIVNDALSSLLPPNAP
TKSLPQPASLMCKCNRLCHGNRPVDPENLNFVIEQSAIPDEFLHADLHVGNKRHIMFYYD
QSLQLLSSAKE*YVDGTFKSVGTPFVQL*SIHVFIANGESVKQVPALFVMMSGKATEDYK
SVLRHLMEQNNFVMLQFVVMDFEAAVWSAFRDLMPSVIRKGCYFHWTQAIW*KVQELGLG
L
>Mu_Pgras21683_L1040#DNA/Mule
AELGNPDSIKRSLRRERAKHLPKNPNSVRNLVLGDEWTTTSDGNQFLIYDNGIDSSNRML
VFASDEGLRHLGSSTTWFLDGTFNVAPSLFTQLYVIRTPLGDSSVTCVYGFLINKNQSTY
EEFLSAIQDRCNTLGFQADPTTVTMDFELAPMKAVTSIFGPQVKIHGCFYHLTQSIWRKV
QSLGLVTRYREEEDVKHFCGMLDGLAFLPLDDVLEGLAYLRDNTPEGLEALIDYFNSTYV
SGGYRQIQPPPRPDGSIPPIRMRRILPTYESSIWNVHDITLTGGSRTNICEGWNNAFMKL
VGHAHPTIWKAIDSLWKDEALVATALLRDRRGDPSAKRRRRHTVTLQ
>Mu_Pgras23963_L1343#DNA/Mule
KVPGATVEVLVTAANIIQGIFFQTKEMKLAFSEFPEVLMVDATYKLNDIRMPLYLLMVID
GNGESEIAALWIVQSEDRQTVGSMTSKFRRHNPAWNRVRVIMADKDMVERDVFRTQLPEA
QLMICLFHTLRTFKREITTDKMGITVAQRDACREMITNLTYARCETHYQELYEIFRGAAP
QQVLDYYDKQWHSIRAEWVEGLKSEMMTLLTSTNNRIESTNQKLKAVICRYSSMVDFFRS
LMITVNSMSIERDHRALLISQKVPLKIYSDGSPEQAYLDMLTPYAFRFVKVELERRTRAN
IEVQGSRYVVTSGPRLLEVSSLSCNCEFWTAMSLPCRHILAVRQREGLAVFDGTLVAQRW
MKVYYLNSHRVFQPDHDTPAAELTVSQHLPRLVPSQHDKYRKSVAATKRLTSLLSNVPTR
EFQHVLRAVETISDILTKGGHFVVVEVE
>Mu_Punid_Locus_7274_L1357#DNA/Mule
LPKPSSLSRNHNRAREKMRPDEPRNLDFELDREFIPEGFVRDDIQVGEARHILFATADQL
EILSRSRRWYIDGTFKVVREPFCQLLSIHAFLTHDGATKQVPLAFCFMSRRRKKDYKKVF
KAVKDALPIEPLVEGFVSDFEKGIWQGLRSVFPGKVISGCAYHWAQAVWRKTQNLGLQPS
YMAPDGVYNYMRKIFALPFLPNEHIQDAFTKLADKASNDALRSLCDYIRTTWINNTVWPT
ESWSVFNQSVRTNNDVEGWHRRLNYRAANGKPLFYVLIML
>Mu_Punid_Locus_7443_L1223#DNA/Mule
MNTMEIIKSHKGGSKLLCGGYMYTKKKDSKTTIRWECSQRVSKNCKGSLTSDLQIQTTIR
TTLHSHDPNPYTTAATKIRSVIKEAAGTSRGTPAQLLADNTAAESLEIRVSMGARESIKR
CIRREKAKAFPKSPAGLPDLVMPDEWCTTGTDNEQFLIHDSGPDAADRMLVFASDAALTQ
LARSDTWHMDGTFDSAPSIFQQLYVIRAPLGESAISCVYAFLSSKTQATYEELITAVLER
CSDLGFQPDPTTIITDFEQATINAVSSTLGSDVQSRGCFYHLTQSTWRKVQQLGLVTLYR
SDDDVKLFCGMLDGLAFLSVADVPEGLKY
>Ng_Braseg_Locus_54480_L314#LTR/Ngaro
EVVGKTKVSKRLLQRVGGILSHCSKVIKGGRTFSRRIFDMLTRLKEPYHRIRLSKGAREH
FQWWLEFSHKFNGQA*ILGRNTTKLSIYSDASSHGFGALCGTDW
>Ng_Braseg_Locus_63792_L336#LTR/Ngaro
VCPRSDPGDLVRGIHYVGECVCAWATLVVALPNPAVYAIVVWPAQVHYHPPLVCVLFRPC
HHGARLCPWVEWWFCERAQHCPIAEFGGYVFVDCGELSGVGGVVLGCGCWGS
>Ng_Braseg_Locus_69606_L318#LTR/Ngaro
LPADKLLKLREKLWVFLGAKKASRKELEKLGGLLAHCAKVVRGGRTFSRRIYDLMNSVRE
AHYKVRLNQEFREDIAWWHDYAARFNGKAHILGKFAPLRAVYSDA
>Ng_Harcros_Locus_103547_L593#LTR/Ngaro
NTKKAYAVHRRTYIRFCASLGVRPTPASNETLTRYAAFLARKLKYRSIRQYFNIVRLMHL
EAGLRNPCADNFILSTIFKGIKRHLGDNVTQKSPITPQMLRSILSKLNLATPRGAAVWAA
TLLMFYGLLRRSNVLAPRGDFDGNKHLRRGDLVFAKKGLQVQIRWTKTIQYGERVLTLPY
PWQPGSPLCPTTAVFNAV
>Ng_Harcros_Locus_46346_L503#LTR/Ngaro
FTQLTEFVVRCMHRRGRANVFGYLDDFIVVGQTKEECEQYQAALIGLLSRLGFHIAWKKL
SPSTCVTYLGITIDSVAMELRLPAGKVTNLVALVDEFSTKKVATKKDLQVLSGHLAHASR
VVRGGRKFSRRCINVLKYMGAKRKCIRLPEWFRQDIEWWKKFCSVFNG
>Ng_Lepcla_Locus_20476_L1022#LTR/Ngaro
RKLDKEIALGRIVGPFNTSPLEGFRVSPIKVTEKKQPGQYGFIHNLSYPYDEDSVNSSIP
RNKVSVQYSTIDEAISHIKLLGSGAFLAKTDIKSAFRIIPIHPSQHHLLGMKWDGQFYYD
RTLPMGSSTSCSIFETFSTSIQWVANAKLGIPHMVHVLDDFLIIAPSESIAQSQLRRFLS
FCEECGIPIAPEKTEGPTTLLVFLGIHLDVPNSLASLPEDKLQACREKLRAAISKKSITL
RDLQSLLGHLNFACRVVIPGRAFLRRAYAMTHKAKEYYHHLKISKGARQDFTTWYEFLER
YNGRTFFLLDSVHTERAIRLFTDSSGRLGFGAVWGNDWFHG
>Ng_Lepcla_Locus_42338_L302#LTR/Ngaro
LDDRAQELRGHALADTSWRTCLTQWKSYMTFCELIGSAPLPANSQQICRYIVYLSKKLKY
VSIINYVSAITQLHKMYGYNVSFLDDYLVKFTLSGLRRVLG
>Ng_Ppalm_Locus_38800_L608#LTR/Ngaro
ISLFLVNSYY*SSRLPYIFDYLSFQTHSKFLGRHTLLTEVLDLLRPLKKADHKIHLTGAF
REDIAFWLDLLQAFNSREICQPWRALLIVNTDACDQGGGMITSEDWGYVNWGIDMPSIAR
SHINVKETMAVILAIYRWAPPWQGRHVIIYTDNITTRAAINKGISKDPLVMSYLCNVFWL
GNIFNFTMSSTHIAGSLNIYADS
>P2_Braseg_Locus_16165_L707#LINE/Proto2
CKTGCINGPLLLNHLMYADDLVVFTPYSGGLQMLLNICSEYGIEADVKYNATKSMVMIIR
SKYDKDTVFPHFILTAAPLSISTEVKYLGHFMTNDSRDDMDINRQCRKLYAQGNSIIRKF
HMCTADVKVNLFKTFCTPLYTAQIWWNYRMYSIRKLNVAYNDIMRILLHLPRSHSASQLF
ANIDVPAFHAVIRNLIFQFIARLDKSENTIIQGLVTIGKSDLRFTSAIWRHWYKLL
>P2_Braseg_Locus_60917_L377#LINE/Proto2
ISNGVCQGELLSLYLFNIYMVDLSKTLNENKTGYINGPLLLNHLMYADDLVIFSPYSG*L
QMLLYICYLVYGIKFDVKYNATKRMVMVIQSKYDKDFVFTDFVLAGSSLSISTEVKYLGH
FMTDDYLFLRISKLQK*YPSIKIKEKYLVDT*RPISLLSTLSKLMGEETYIHKSLPIS*Q
VQDTNLDFERITSTIMALTEIVDLENGKHVAGVYLHLIKAFDTVDHGILLSKLRHNRIRG
QGLK*YESYLSNRKQFTYINSNQSKLNSVSHGVPQGSVLGPLICLI**MK*LTVQNKMSK
QGYL*MIPMAS*PQIHINN*NIQSKQYC*IYITWCNDKKLRVDLNKTCYTIFKS
>P2_Harcros_Locus_23044_L533#LINE/Proto2
KITTYNCRGLKTGQNQNDLNNRLVLEQLFTDSDIVCLQETWLSKQDLDKLNSINPYFHGI
GEITTDTRDRLIQGRISGGVAILWNIKHESHISELRLEKDWAVAIEIQYQNRKVVIINVY
MPYESRDNDDLYMDRLAQLDAIIECLDTTSVYIVGDFNADISNVTSLFGNHLLSFCED
>P2_Palm_Locus_33773_L497#LINE/Proto2
VTFNESKTKCMCFKLEKLSSVYVPGIMLNNEPLSFVSSNTYLGMIVHDKLDDEEDIIRPV
KRLYATGNMLISRFRKCSDEVKTKLFKSFFSNAYGSHL*CRYRQPMYKKSVVAYNNIYRK
LFGVRRGVSTSANYVNNNIDPFGVLLRKSIFSFRTRLFESDNSLIK
>P2_Pfiji_Locus_2616_L908#LINE/Proto2
EIIVTGDEVRISIKKLGTGEACGSDGICSEHIKYADKALLPLLAMCFTSFFAHGFLPESM
LSVVLLLVMKDKAGKISSKDNYHSIGLASVFNKIIEITILGRIDTFLDTNPN*FGFKNKH
GTDQCIYDLKEIIDLH*PLNGSVFVCFLDASKAFYRVNHRTLFKNLSERGVPGYIL*ILI
YWYND*FTYIRWGDVLSARFKVANGVRQGGYITIPI*CICR*TE*TT*NV*CWL*YEGRI
INHIMYADDLILISSSTAGLCQLLHKCEEFGISHDVKYNAKKSAVMIFRSVTLTQCSFPG
FKL
>P2_Pfiji_Locus_3948_L938#LINE/Proto2
LHAIHIPTEAVGFRNVQCMNVNHNKSLNTLYNGTVNSLTHARVESLQNKKIYKNKKGWTD
YVVSLYYSSREARLANPDRDMFMTFIKKVKLDSSMLYDLSRTMKMYYAKALANNLARLNP
EAFWHEIKTINNCNSPLPTCTESVTGGKEIVDL*RKHFFDLLICVNNSSVDTCEYECDTS
YDDIIVTGDEVTIAKDYILSERIKYADKALIPLLAICFTSFIANRFISESMLSVVLLPVM
KDKAGKISSQANYRPIALASVVSKITEVIILGRIDTVLDANPNQFGFKKKHGTDQCIYVL
KEITDLYRTLDDS
>P2_Pfiji_Locus_6565_L1146#LINE/Proto2
LQTKDNYHPIVLASVFSKIIEAIILGRIDTFLDSNTNKFLPKKKHGTDQCVFVLKEIIDL
YQTLNDGVFVCFLDASKAFDRVNDRTLFQNLSETGVPGYILQILIYWYNNQTTCIRWGDV
LSTKLKVVNVYVQCKTVYKNSKCVMLDVVATVVASGNLINHIMYADDLSLISPSTA*LCQ
LLYKCEEFGISHDVKYNATKSAVMIFRSETLKGCSFPGYKLNGTILSVVNACKRILGTIF
QMICQMMITLKGNGELYMYKEMLY*KKLICAP
>P2_Pfiji_Locus_65837_L662#LINE/Proto2
VVLLPVMKDKASKMSSKNNYCRVALGSVFSKITEVIILGRTGLFFETNPNQFGMVKNNVY
ML*SKLLIYIEL*MAV*VFLKPVKPS**ITEHCFRILGKEVYQEIHYNYKSSGITTRLLV
QGGVMCFQLK*SSQLC*TRGILSPY*FNAHVDELSEQLKMFNTEFGMNGYLNNHILYADD
LVLISPSTARLYQLLHKCEKFGLSCDVKYNAKRSAVMTFRS
>P2_Pgras212911_L482#LINE/Proto2
ERSVNLNVTSFNCKGFKQSIDMISRLVLECDVVGLCETWLRPGELPVISSALLNMPEIKS
IQQNNIQVFAKSGMNEAGPVYRGRPYGGVALVCKQHNILVFSEIETNNDRVVAVKVCDPT
GAIIQILICVYMPFYQRGNIDQTELFLDTIDVLQALVDIYG
>P2_Pgras221286_L452#LINE/Proto2
MAPSCHGVPKVLSVCVFVGQEYNVKFNS*KSQVTVCSKDNIVVNDNFTLNSGIINIYNSV
RHLGQNVDDSDSNCKAIQNAIGELYMRTNYVMSKFGICSSDIRNFLFNTYCTSYYGSPLW
SLSQEYINKFYCAWKKCVRRIWNLPNQTHCV
>P2_Ppalm_Locus_1216_L629#LINE/Proto2
VLGSKCNSNIITETVNDFYVKVNMVLSHFMHAH*HIRYKLFKSYCMSLYGSQL*DFQSKV
METFYVDWRIFVRRIFGVPLTTHCKYLHYIAEGRDIKVQLRMQFVKFIQ*AHQSPNLISN
LCFSLGMLGSRSNVSNNISLVCKLFGMTRSNICTCTPVYRNINEMLADEKYKSITNVIKE
LLFTKHCLSISTDRFILNMSEIDQIITQLC
>P2_Ppalm_Locus_17639_L1490#LINE/Proto2
VEPVPNEAMFWHGIWMDNRRSHQVIIADIRRRIRAK*KHSVKVLKREQDTQISKKNGYLA
SITK*T*FLKRSEVYRG*IQSVVNDEYGN*NISNAFTDKSCELYNSLPFDKNIMAKILSK
LSGKISDECLSKKCYSSHVIEVSDVIDSMEKLEARKSDAFINGCHSLFIHISLLFSALLR
HGVTPNNMLLATLVPIPSNYRAIALRSIFSKIFDIIIMEKNSSIFTSSELQFGFKAKHPT
SQFSFVGEEVIDFYNRNDSPVYLVTLDAPLERLTM*STTNCPLYARLLINMYTRVRWNGK
CSEVFSVCK*SKTGWYIISDSILYLY*CVLLEKLKQTSVGCFIGNTFVGCVGYTDEACLV
APSCRESTFLLSICEQFGLEYKVQFNSDKSHITVCSNTCIVPRGDFVMNGQVIPLQNSVT
HLGHDIGNNECKKSVIDKGISDLITRSNFVLSKFASCDSNVRNYLFQTYCTS*YGSPLWS
LFDNYIERFYYNWRKYV
>P2_Ppalm_Locus_19718_L491#LINE/Proto2
PIICPLIINMYRRVSSNGKCSEVFSVYNGLKQGGILSPILFCIYIDVLLERLKEASVEC*
IGNTFVAYGDDVCLVAPSCRATKCLFSICEQFGSEYKVKFNSDKSYITVCSNACIVPRGD
FVMNWQVISLHNSVTHLGHDIGNTERKKTVID*GISDLITRSNL
>P2_Ppalm_Locus_41475_L1386#LINE/Proto2
NSVGYSNCNMLCNEYKSS*TVFTNDMIILLKEVHDVINGLSCDKSSDLNRVVSAHLKCAG
YKLSPLVALFVTSVFIHAIVNIFKDTNKRIDEIAIVRYVCLVFVVKR*HFYYLI*LNLTW
*YLVLYANQFSSKR*HDTDMCLFTPKEIIIYYINNGSLMYVSFLDSSQAFDWVNHTVALR
KVLFVSVLIYLLRLITLWYCNTL*SVIWGNASYVGFTVSNGVRRGGVLSSLLFDFYMNE
>P2_Thel_23026_L1358#LINE/Proto2
LCGYHYVCDSNVFVTLLDASKAFDRVEYVKLFSVFMSKGICRYTNQSIRVKWGSKFSDTF
TTTNGVKQGGVMSPI*FTVYIDNLLCPLQVSGYGCNIGTLFCGAFGYADDLVLLAPTVFS
LKSMLDICAEYAAEFKMCFNPSKSQLIVCKSSGDTSPSPKINFMGSALAVVSYAKHLGNH
VGNISQHKLYEYIIHDFLTRVNMVRTHFKSLPVDILYSLFKSYCMPMYGSLLCDLSSKAT
EQLYVAWRKSIKYLLNIPRTTHCALLHLICDDAHISIQMACRFFSFFKSISNSTNDVTRF
CANLAINGSMSSTSNNITCISNLLCCTRHSLASHDWGNIILSANYETEENHIKASIIRDM
LYMQYQYKLSNNMFLDPVDSTFILNELCVN*FIFCTHISRTCFLMFT
>PE_Harcros_Locus_12697_L1391#LINE/Penelope
LGSLYTNIPNDEGVDAISRILSQKRANWVNPKNDSLVELLKMVLKMNNFQFNGTNYLQIG
GTAMGTRLAPSYACIFMSALEEELLDLHDYKPKVWLRYIDDIFFIWEHGQEKLDLWLTHL
NNAHPSIKFTFECSVTQVNFLDTTVKRDSNGKLYTDLYCKPTDSHSYLRYDSAHPPNCKQ
SLPYSQMLRLKRICSKVADYKAHIKTLMSHFRARGYPDKNLAQALAKCESKNRVDLLKPT
PKDKQMALEDKIFMTTTFRTNDNTLEKIVLDNWQHLGRSKSTKRMFRKGICKSYKRPKNL
KDQLVRAATHYNPFSAKDTSKNSAKNRCKRKNCPHCKRMDRTGTIKKTGTKLSFETKTIV
SCCSSNLIYCLECKKCGIRYVGETQNPLKIRLQAHVYHTKKGNLHTDVQYHFGLPGHDVE
NDMKVYVLDYVYEHPASKRALKLRHLIEFNWIYRLGTQAPRGLN
>PE_Harcros_Locus_38078_L1013#LINE/Penelope
NTKPRTPHVYFLPKIHKNKLPPPGRPVVSACGCPSEKISAFVDSFIKPMVPHIDSHVKDT
TDFINKVENIGKLPMETIMGTLDVTSLYTNIPNGEGISVIREKLNEIRDERLMPTNESIL
DLLDIVLNTNHIQFNGKHYMQIRGTAMGTRLAPSYANLFMEEIEKKLLSSYHLKPQVWLR
YIDDIFFVWPHGEDEMKLWVQHLNEAHRSIKFTIEYSRKEISFLDTKVKMDETNRSLYTD
LYRKSTDVNNYLEFTSAHPPSTKRSLPYSQLLRLKRICHRLEDFLIHSRIKLKEFEEKGY
PRRILEEALEKVMAKDRKELLSKTHKQDENEDTTFLIS
>PE_Harcros_Locus_46447_L671#LINE/Penelope
VNLSNKHLTIDEQNLLEKGLNFCPSTSYISEGDMKIELDRFHNTLRTKAFFHKGENENES
AQLLSEVDRNQPLITQLVNGRTNRKAIGSWGRPYQDADLILSLRGKSNWKPPAGSQNLEG
FIAINEMEVSKCMLNQTPAKINLTKGESLALKDLARNRHITIKPADKGGAIVIQNTKDYV
KEGLRQLKSENTYESLEEDPVLHYTDLVNGKIEEMAETGEITNK
>PE_Harcros_Locus_55052_L1202#LINE/Penelope
MLKMVLEFNNFEFNGTNYIQVGGTAMGTRVAPTLANLFMADYEDKYVYTYDKQPTIWVRF
IDDIFIVWDHGEAELLKFIGVLNSSHHSIKFTHEISKTEIAFLDTLVKIDNGSLVTDLYT
KPTDAHNYLHYDSAHSSHCKKGIPYGQFLRIRRICTKQEDYIKHGLITAAHFLSRGYPIK
LVSEGFTRALFKPRINPLAMTPNSGVKDTCENNLAIMVTTYHPSFNDMKTIVKGNWDLLA
RSAGTRDLHERKFLCSLRKPPSLKNRLTKAKLDYHPTRYHKKAYSGGISHVCTFHAQGRC
DYCPRLNKTGKIKSTSTGKTFTSKHNVTCKSSNLIYVLTCTRCGIQYVGQTYRRVIDRIG
EHFTKIRTGKLSTDIGLHYNTNGHNKLDDVEITILDFIHSH
>PE_Harcros_Locus_65114_L854#LINE/Penelope
LPYSQYLRLRRICQLESDFEHHLNAKESLFRDRGYPEDLLKTARTKAETRDRTELLKEKV
KPPTEVEEEKIFLTTTFRPNYTKMQKIVKNRWEDLAESSTTRKLQRMKLVTGYRRPKNLR
DFLVRAKTNYHPLTDGDQNTTTSTRHNNCQTKNCVVCPKLDKSGKIRESREILRDTKTNI
CCESSNVIYCIECKCCNKRYIGETKRPLHFRMDEHLKDIEFKRYGKSEVAYHFNKPGHKS
MEDVKIYILDFVYEHPESKHANKLRKTLEWNWIQRLKTIIPQGMN
>PE_Harcros_Locus_65218_L662#LINE/Penelope
ISALVNIYLRPYLKEVKSYLKDTTDLLQKLAALGNIPKRGYPWYTGCNLSLHQHTKQKRI
PLHLQAF*HATDRLHMGIYPTGIYRLLILVLTKNNFDFNGGHYLQVGGTAMGTRVAPTYA
NLFMADLEECRLYIYPKQPLIWLRFIDDIFFIWTHGQEELQKFLTYVNTREVSETIKFTS
ETSLISVHFLDTVIQTNNGGPLTTDLYVQPTDGGNYLHFTS
>PE_Harcros_Locus_65929_L665#LINE/Penelope
SGTAMGTKLAPSYANIFMGQFEDKFVYPYNPKPMFWKRYIDDIFIVWTHGLDELLKFVKH
LNDCHKTIKFTLEHSFTEINFLDVKVLTTSNSILETTIFCKPTDSHNYLLYSSEHPRHVL
NGIPYSQFLRVRRICSSISEFRRNALMLCTHFLRRG*PKPLVFKALIRAECQTRSDLLKV
KEKITDNEKSFYCIITHNPANPPLQSIVRENWDLMLKSKLTR
>PE_Lepcla_Locus_43664_L1709#LINE/Penelope
HHHLKHEMSMLSHFNNVINLSSYPLTDVEKSILNKGLKFCPTPGEPDMGDIRRDLDKFHR
SLRLKSYYDKGKCGYTPDKGTSTGPFEDVNEIKLPSQSTWSPPMGPPNLECLVSINELGL
INQEVSIPRRYNLETDQRKALRSLGSNIDIVIKPADKGGATVVMKRSDYVIEGERQLSDG
NFYRQETTDLTMLHQGKVSEQLENMRLRGEITERTKRFLVTACPRTPQLYLLPKIHKETR
PVPGRPIVSANESPTECISAFVDRFLAPIVKHGRSYIRDTSDFLSKLKAVADLTGTEYLV
TLDVSSLYTNIPNAEGCRAAYYALSIYRNDGSKPENLSLIELLGQVLAFNNFQFDGKNYL
QVGGTAMGTRVAPSYANIFMTRFEENFVYTYTLQPMVWYRYIDDIFCIWQHGLEELEKFT
HHLNTVHDSIKFTAEWSQESINFLDSTVKIGNQGITTTLYCKPTDRNIYLPYDSAHLHHC
KKGLPYGQFLRIKQICSEHDDFVKHCTRKSALLLQKGYPLELILEAYSRAAVKEREELLQ
PRIHSPKSHTKQEDTVFLTTTYHPTFDGLR
>PE_Lepcla_Locus_85187_L368#LINE/Penelope
QLYLLPKIHKPNNPGRPIISACGGPTEKISQFVDNALKPLVLQLPSYVKDTTDFLNKIQT
INVPDNHTLLTVDVSSLYTNIPHDEGINACRDYLLTRTN*EPPTWLIQNLLRFILTMNYF
AFN
>PE_Pfiji_Locus_19824_L1362#LINE/Penelope
EERAVLGLFYKLLQCLHHLHVMSAQVDGKMTKAFGMKLTHLNDFIKPAYAGPQINFHIKN
INKLWVQSITNILVSHYNFSISDLLLRISRLRMNSSQTQHAVLLTLQKAARRFGKKLTRQ
TINQFKRILLSTNSNITTPHNRSGHTKPAVQKIHKHTKNQTANKPQNKSGYSVPQSTLGK
RLVRGEADPLSNSFPCNFSYMGQNFKSVEHAYQYEKARFSGLEGLTERIKNCSSASEAIK
LGWEVPRSANWESTNFLFMNQLLTLKWDQVPQFRKELMDAKGKDLENPVADVYWGTGTKD
TTGLNMFGTLLHNLLKSKMRSPKPIPTVIQTPTLIHNRFNVL
>PE_Pfiji_Locus_3662_L356#LINE/Penelope
YLDDIFIVWPHGEKAFDSFLKTLNEHEPPIKFKATISNERIDYLDTTIFINPGNRFELLT
KVFFKPTDTHQLLHKSSFHPKHTFKGILKSQITRFFRICSRKTDFDEAWHTLFQSLSKR
>PE_Ppalm_Locus_31503_L500#LINE/Penelope
SSFQQTVIMLNRLRNSGVITDKQLQFLLPPINPRPRRFYMLPKIHKAFNSWTFPDKMPPG
RPIVSDCNSESKNVASFIDSILKPPAMKHPSYIKYTYDFVDKIAKLVIPDGCLLITLDVE
SMYTNIDHAKGLNAVSEALQFRGPLYDGIMQLLELSLKNNDFLFNGQ
>PE_ppalm_Locus_5400_L413#LINE/Penelope
YLDDIFIIWQHGKDAFSEFLNNFNTH*PPVKFKSICIDSVNYLDTTVFKDPKNNNTLLTK
VFFKPTDIHQMLHKHSFHPKHTFKGLLRSQIIRFFRICSNEKDFDKAWGILFQALCKRNY
SKRWMRGIKGKTVREL
>PE_Punid_Locus_6840_L2095#LINE/Penelope
PDLLECIANFTKEIEKLNMLKEKPNLTSWKCLTLKQLRKNSDIIF*KAEKGSMLVIMDKN
SYITEGYRQLSNSNHCEKLDGPIYLETARKVSDILKRLKAIGCITEKQLQFLLPPKEPRP
RYFYMLPKIHKEASCWTIPNRMPPGRPIVSDCNSESKNAASFVDDTLKFFATKHPSYVKN
TYDFVDKIKSLTLPDKCLLITLDVESMYTNIDHTKGLQAVKDVLGDSYDCPYYRAVMELL
ELSLKTNDFMFNGEWFIQKTGTSMGRDWAPHYADIYMAKFEKDALNKCPLKPHTYYRYLD
DIFIIWPHSVAEFAIFLNIFNTHEPPIKFKAYINTSAVDYLDTTVFKDPNNNILTKVFFK
PTDTHQMLHKRSFHPKHTYKGLLKSQITRFFRICSRNKDFEEAWLILFRSLCKRNYSKRW
LRNIKSKTIRELQIKQRRMDDLQPTTSSWGSKPCGVSLCKTCDIISHCSNIRSHVTKKDY
GIIGNLDCSTTNVIYAYQCSICGKQYVGETGSTLRIRANGHRRVISTEFEHSSLFTHLQH
HVNNDGRIQEPSLDHYLLIPIEKIQETGFKLHDRINRLKRETFWIDTLVSLTPAGINEKR
TEDRVDVSEKNETVALVMPFSRTGNMASRIIKKHYKILQPKSYLDHYKFSIITAYTKHKN
LSQCLVSSKL
>Pig_Harreg_Locus_49976_L962#DNA/PiggyBac
KWGLKVWALAESATGYFISAFPFFSRKNVAGQKPFMIYEDVVLHLLWVGKCLDKGFHVYT
DNYYTCVPMVQELATKFKTYCCGTIQGRRKYLPDDVKGKVEGVDKQGDVLFKFSRNMVLG
TWYNNKTIRVLSSIHGSDMTTCKRNPKRNAQDGQFPGKVDVPCP*MVVDYTAYMGAVDFG
DQMYQYYSFGCKTRKWTKKLFWYLLEIMKLNSLVMYNSLQVKKVNLHDFTVDLCRQLVAQ
ATISSTLPPIPKKPTAPKEARLVRRCFIAHMPTKVLCRICRDRVAAGTLNKTHTSSYGCT
TCGVNLCIDPCFRWYHTKPDF
>Pig_Harsp_Locus_17829_L1109#DNA/PiggyBac
GTSAISRVQWLFDHLNWVSRSVYNPSQNLCVDESMVRHKGRTQHVQYMPAKPCRWGLKVW
VLCESSTGYMVNAFPHLYRPDKQPFLICQDIVMRLLRGVDVLGVSHHCYFDNYYTSVPMF
EELAAKFRTLCCGTVRVNRRHLPRNLMVKKHKDLSVRSSSLFSKCGDLLLTLWQDRKIIH
VLSSIHGSMMDVCERTLRGTDGKFVWAEVPRPQCVSDYSK
>Pig_Lepcla_Locus_57181_L611#DNA/PiggyBac
HTMDSSDDDFWANGDWEDDLPIATLRLLNGGTAPAPIERVESSSSGVSSDSDEDRVLAHV
RDDAIVGDRRWVRIGPNISKPDPMTPYTETPGITDKVDTTKTISYSDFFKLFVSLEFLGI
LCGRTNAYATRHGADVPNMARRRPRKGLWQSIAPPEMLRWLSLTFLMGLIKKPSINDYWS
TMAEMATPIFPATMARDRFKGILR
>Pig_Pgras223176_L725#DNA/PiggyBac
GVHRADMEPLKDLWAPGNGRPIFAATMAYNRFKLILRFLRFDNKTTRAARSAIDKLAAFR
DVWELFLRQLKNCYIPGPDMTVDEQLVPFRGRCAFRQYIPSKPAKYGLKIWWNCDAETSY
PLKGDVYLGRQPDEARQVGLGASVVLHTTGPWLYGGRNIVCDKLFTSIPLAEDLLTKHTT
IVGTLRRNKGEIPLEMLPARNRAEKSSLFGFADKLTISSYVPKKGKAVLTLSTMHHDDST
EG
>Pig_Ppalm_Locus_15455_L1358#DNA/PiggyBac
DRESDDDFSISDLDISNSESGDSSSDDETMPVAPHECDWTDNLTDYPDIPFINETSVGVD
NAEDCRKMFGIFFTDYLFHLIVGETNQYAGQCHQQEPKKGRNILSGMK*QFLN*RHGWVC
Y**WDSYKKSDECCSKHNLMQTPGFSVTMARNRFLQILRYLHFVNNEDSSINKENKLWKV
QNILDYINKRFRAAYHPRRELSIDETMLKFKVRLGIKQYIKSKPVKWGIKLFTIVESHTG
YVLNLLPYVGKCVKTAVSKTTQIVLDVGKHYLNKGHRFFTDNYYTSIELMTKLEEENTLS
CGTVNQNRSGLPKDAKKTCAVVKSLKRGDSLKRMKGRMLAVTWRDTRIVNVLCNVPGYLG
DGAVRRRDRKGAQIIINRPSAIELYNTFMGGVDLSNQRVSSYRRHMKSLTWYLQVFFHIV
QLSGVQAYLLHKEMNPGKSNNQFGFFLELIDGL
>Pig_Ppalm_Locus_51591_L989#DNA/PiggyBac
AAGIEDRYWIKTTPDKVKIVLYI*YVFGIHHLPEVEMYWLLDPLLRVPAVADVMGKSRYQ
KINQYFHTNDYSEALPKTDPTYDPLFRVRPLLDFIKAKSHMHYNLGCEISIDEAMIRFNG
KPSFI*YINGKPNYWGIKMWCAADPRTGYILKYDVYFGRIKEPMPNEVGDHVINKMAARF
LDKGYRLCYDNIFSSVKLATELLEKNVNMLHSSCQ*RCLQITDEENKER*STLLPRLKFC
GYSLERQESCCCAPYQC*GKMSSVTPKAPGGIKDVIIPAPIIAYNTYMGGIDFMDQHHSY
YPVGRPSFKWWRYIWSWLFQSAMINAYIIFKETQKQHGQQKIVRHISFLLDVLQSLSVGR
SVRHRVPAQSLEGCHSIRPH
>P_Braseg_Locus_31901_L971#LINE/P
LETVCNLKVIASTSDKASPNQRLIKLHGSNYKAQNIFAPERYLYFFSDAQHLVKTVRNNL
YSSGGRKNTKRLWNNGFELLWSHITRLYQEDSKRDLRRTKLTDEHIHLTPQSLMRVYLAA
QVLSNSIGRVMQTFGDQDCQETARFILLMDKFFDCLNTRSVTEGVRKSNPYLLPFRDVDD
DRFRFLAEEFLGYVESWRASVMAREGFTRAEKNQMFLSHQTYEGLQTTVRSLIDATKYLL
GCGVKMVLTNKFCQDPLESHFGRHRCLGIRSENPTIWTFGYQENRLRMQRTMALAIRPKG
NVRGKREQSTVVVDDAPLPKIKRK
>P_Harcros_Locus_111438_L359#LINE/P
VDQDLKEGLEQVIDSNEITDPFLDLFWQEQKKASLRDPRGMRWHPMMIRFAIYLHFQSAR
AYKALKNSGVLRLPNESTLRDYTSFFKPKEGFQEHIFQQLQRNTSGLKDHARFVALLHDE

>P_Harcros_Locus_37255_L1721#LINE/P
PVGESVVKARACTGLAHSTDLCPHCKKILHELKSKLKKQQALSVTPVGQSTPLSKIGQGR
LVSAVKTLRKRENDLEKQLKKLQTRVSSHVQIEASLHAQLADSIDMGTIKDPLAKLFWQQ
QKKAFTTKAKGMRWHPMMIRLAIMLRSQSPGAYTSIGESGVLKLPAASTLRDYTNYFHPR
EGFNVHVLDQINDATRNFEPHQRYVVLLHDEMTIQSDLVFDRRSEEVVGFLHRNQWDTGG
SNLASHVLCFMVIGVNTSLKVSMGFIGTRTATAADLMPLLWEAIGYLETYCGLKVIASTS
DKGTPNQRLYRLHGQAGEGVCSKAINIYAPDRYVYFISDAPHLVKTVRNNLASSGWGKKT
KRLWNDGNEILWEYIVKLYHQDQERRSDLRKTFLTTEHVYLTPFSVMNVKLAAQVLSGRV
SKVLRQYGGPEVQTTSRFILLMDRFFDCLNTRSKDEYWKDRKDDTMPYYSVEDERFKFLE
EEFLGYLKDWKTSVFERPGGFKTCERNKMFLTYQTYEGLQMTVHGFIGATKYLLSHGVEY
VLSEDFNQDPLEEHFGRHRGLGRRSQNPNLWTFG
>P_Harcros_Locus_55163_L1040#LINE/P
ATRNATSDFLFPLLWEAVAYLEQIGLKVISSTSDKASPNQRLIRLHGDEPIVHETVNIYA
DEPRPFFFISDPPHLIKTLRNNLESSRGGGTRYMWNNGQHLLWTHIVRIYEDDLGGGGLR
LSRLRNEHVHLTPSSRMSVALAAKVLSKTISVILKRYGPDVAETSKFVEMCDRLFDCLNG
RSFWEGRNEIKNDMKPYQSPNDSRFELLQSIEDYFNAWKENIRMREGFTKGEKDKMFLSR
QTHEGVLTSVRGFTGAAKYLLGHGVPYILSQVFCQDPIEEHFGRHRGLGQRSRNPSIYEF
GHQENKLSMQRSLAFLFQPRGNVAGGRNKQRRRIEVDEEPLPKIKRK
>P_Lepcla_Locus_38549_L2210#LINE/P
VVKYLSLSEVQKDVTLLPTPWFTMSNSPENIRIGALDSQDNLKYIVIIHQNLRVSLFIYR
LLAKSASLESQTLRSFLEEIHSLPECQGVIDANLQAYAPLPDGSGSGSFYRHIIYGTKSG
SMTHTSVVRATGCNVVTQSQKDNLCPPCREVNRRLMARHNRNTASSLRPLHPNTPLCTVS
NAKLAIALKEKRREQNSLQKKVDKMKAELVSDAVEVPEGLHNELKQAIDEGEITQPMAKL
FWQEQLTAFRKADKGMRWHPMMIRLAILLRCQSPAAYATLRDTGVLKLPGESTLRDYSNA
VHPQEGFNPSVLQELCRLTADLPDHKRFVVLLHDEMTLKHDLVFDRRSGEVVGFVKPEKW
IESEDNLASHVLVFMIVGVNTTLKFSLGFFGTRTATADELYPLLWQAVGYLELVCKLKVI
SSTSDKGTPNQRLYRLHRHGRELCYKALNIYSPDRFLYFISDAPHLVKTVRNNLASSGSS
KKMRRLWNNEREILWKHIMAIYQQDADSHLRRTRLTAEHVHLTSFSVMNVRLAAQVLSFT
VSRVMLAHGGPESQETAQFIGLMDRFFDCLNGRSSEEAERKRKPDLAPYRSVDDTRFQFL
EQEFLGYLADWKQGVDNRPGGFSKGERANMFLTYQTYEGLQMTVHAFTEATKYLLRQGVD
FILSQVFCQDPLEEHFGRHRGMGRRAKSPSLWTFGYQEQRLMTQRALALHMRPRGNVNGK
RRTNQAAVKISTSPLKK
>P_Lepcla_Locus_42947_L2240#LINE/P
VVKYLSMSEIRKDAQSLPSPWCTMPGAADRLYIGALDDQDRLKFRICINQDLSATVFVYG
ELAMIRTLETKSLSTFLTEVQKYSLCTGVMDSGLQEYAPLPHPSAPYYRDILRITVQNGR
SHTSTVRATACKVLTASSAELVCAPCRTVHRKLKAKHERTTKSNMKPLHPNTPLCSVTPV
KLANELKQKRQELSDMERKLEKMKAEMESKAVNLPEGLHKDLKKAVEEGEIQDPMARLFW
EEQIKAFKHAERGMRWHPMMIRLAILLRCQSPSAYTTLRDTGILKLPGESTLKDYTRAIQ
PREGFNSDVIEELNKITKDFPDHKRFVVLLHDEMTIKNDLVFDRRSGEVIGFINPDQWDV
NGDNLATHVLVFMVVGVNTNLKMSLGFFSTRTATADALYPLLWQAIGYLEMSCKLKVISS
TSDKGTPNQRLYRLHRQERGVCYKARNMFSMDRYVYFFSDAPHLIKTVRNNLATSGKAKS
TNRLWNAETEILWKHIVDVYQRDADSQLRRTKLTAEHIHLSAYSVMNVRLAAQVLSSTVS
AVMLAYSNPACHETARFLKHMGRFFDCLNGRSLEEANQKRKPDLAPYRSQTDQRFQYLEG
EFLGYLADWKHSVDNRPGAFTKGERSKMFLTYQTYEGLQITVHSFIEATKYLLAHGVEFV
LSQVFCQDPLEEHFGRHRGMGRRSINPSLWTFSYQEQQLRMQRCLSLHMTPKGNIRGKKR
TNRAAVRLTNSPLKKVKRQK
>P_Pfiji_locus_30293_L724#LINE/P
CCF*KKMSLKESVNYNVKKDQLERMKDFGHIG*TKGVASHAVVFIVRALIEK*KQPFAYY
LSISNMTAVTLKDLMLYCIDKLVQCGLSVKVVICDQGSNNQFVLKKHLSIIVDKPYFMYN
GKHILTMYDPPHLLKNTRNN
>P_Pfiji_locus_54400_L497#LINE/P
IADLSQFLEGPVLDFVVSQICAAKFKRQG*RWTPQNKSSELSIYLYSPQTYTLLQKILLL
PSISTLKRSIRNLQIQSGVTEQFMDLFKIKMGAVSE*SKLCAVVFDETSLKESVNYNVNK
DELEGMEDFGHLG*TKSVSSHALVFMVRGLTEKWKQQFVHYLSSST
>P_Pgras214932_L680#LINE/P
TLICMSQIHLRENIKKHSIS*NRLKKIS*IQNGERKGANVCIENLWRDMKEQQNISEEAQ
QMLEAYKDIPVDLFKKPSQEYTDDQKQFAKTLFLYSPKAYAYLREKLKLPHPVTIRRWVS
NIVARPDISSQLLAMLKERVAADPQNYSQCSVMIDGMSSIRRHLDRDPKRQQMVGFADLG
AGYLDDDVAEATDIIVIMAV
>P_Pgras225016_L745#LINE/P
TINQKMVNLLGCKIISDTISSSFSHPSDSSQNVYIFFDACHLLKNIRGALHALQ*INTSV
GTARWTDIVRLQKLQASEGLHAANKHTIRHFKFQKNKMNIKLATQTMSASVGSALKYAFQ
LGCEGFDSCLDTANFVSIIDHLFHIFNSRTLLAKG
>P_Pgras227412_L587#LINE/P
IQYLESVLKEHLSGHQLQFVLSQIRASSRKHGGRRWTMADKALALSLLHSCPKTYRLLRR
AFYLPSVRTLKKIMDKVEIYPGFNKAILTALEMKVHKLPAKGKLVSIAMDEMAIKEGLAY
DARNDVIEGFSGKLLANHALVFIVKGIVYQWKQVIGYFLANGPISASKLKEILFEAVKIL
ANIGLTVTVVVSDQGT
>P_Ppalm_Locus_5146_L530#LINE/P
SVVFMLRGLACKRKQPVGYFLTTSTPNPDFLKNLLLKCIKIASECGLIVKSIICDQGSNN
*PIVTKLGASVSKSYFMLSNNYVTVFYDPPHLLKNIRNNLKKLGFKFGENNVLWQHIVSF
YSSDSGLPIRMAPKLTQNHVLSHSVAAGISTHVSLGGLPPDAMHTAHFIEKLDQLFN
>P_Ppalm_Locus_9503_L774#LINE/P
LKDTVVPSIFSWTIQHQTMSQQTQKNIASSVTCTEAETPHLDCSTITAITTEHSYTCEPD
TLKRKYQETLHKLDQTQKELLNTKRREKRAKVCTENVLRELKEQQKIFEEAQQMLEAYKD
IPVDLFKKPSQEYTDDQKQFAKTLFFYSPKAYAYLREKLKLPHPVTIRRWGSSTVARPDI
SSQVFAMLKEGVDTDPEKLQSVQC
>R2_Harreg_Locus_52793_L986#LINE/R2
SVVDWLKLPKCVSKGYLYSSTRDGGLALPCLADMVHNGMMKSLLGYMESEDHVIREAAIK
WKAPEKVRRISQSLGLGTIPSSKKKVPSWRSKWCKSWNEKTCQGTGAGSFKTKAGSRSNP
NRWIANRGHEEESEWLRMVQLRIGLYPCREVMARGRPEVDKKCRRCRFQVESLSHILGQC
RYVKTSRLKRHNKIAQLLVDHTAKVQPRGSRLQEPTLTCVAGRKWKPDLILWDENQEAAH
VVDVTIRWEFRNNTLDEAYSEKVKKYSHLVPQVKKLTGCKTVHFYGLVIGARGAWCSKNN
ALLKALKLTDRTIIPTMCKRTLLGSIDIL
>R2_Pgras125371_L619#LINE/R2
VFPVRSYIVVCRMEGLACHAWRQRCQSIMETLGHITGQCLAIKNNRIKRHNKVCKILVSA
AQSQNWAVMCEPHIKVEGKTYIPDLVFLRGERAIIVDPTVVWESSKNSLSDAAKSKVAKY
RPILETVKNLTGKANVSLFGFPVGGRGTWCQGNNIVLDALGIHRSKANYICLTVLGDTLR
MLRVFMDQ
>R2_Ppalm_Locus_20302_L1046#DNA/R2
SGRREMDGELSPSLDFVNRALDVQESREEEALTLGSEEPTEPLSNGSVYMPASSTERGIA
DLAEDGQTGKLLIPMPLRTVACPCNQVFCNVYEFEIHMERAHMGIDVKYTCDLCGKHCLR
VHGAKIHRSLCRGNTIRPVIPRPWKCEACEEAFRSKSGLSQHKRHRHPALRNLERKAKYV
KEPGQAKPLFKATKLWSIEETKRLLELENEFQGNKNINKLIAAQLAGKSNKQVSDRRRTV
HKAKTNISQDKGVTAGRNEDRVTGPGMAVSETVTDPEAFWDFVTGARNSGVEGESHQKTL
QVLVDLLQEGNVERACSQVSEILADITPVTKPQSKSKKGQGPKNRRKSQ
>R2_Ppalm_Locus_5525_L904#LINE/R2
CNENVHLVEGLVRDAKRRNKPIGVCFLDLAKAFDTVSHKHVLAGLTRFGASKHVTRIVED
LYRGASTRFTIPDGTTGEIEMKRGVKQGDPLSPVLFNIALDPLFCLVEKAGVPYELEDGT
PVSVAGYADDTMVVSNNKNDLQANINLVEEFCRAAKLKLNAKKSYAYTIRPIAKTYVVNC
GDQLRIEAEAITWIEPGDTAKYLGVEQSPWI
>R2_Ppand_Locus_17673_L326#LINE/R2
EIKSVTSRMKADTAAGPDKVKLDWLKKCDPRGKLIAALSNIFLLCGKVPDSIKANRSILL
PKSGDPHLEGNWRPLTIGCLMLRIYTKMLARRFSEFTPLNACQ
>R2_Ppand_Locus_20240_L806#LINE/R2
TKIKLVSIDKCSRRFVRKWLHLPECISDAFIHTKGADGGMGIPSMREEVPIYKIGEILRF
LGTECTRMQGIGQALGMEEKLVKTLNKWGIESPVLSLASLKRNRRKLMRNRWESQISQGP
RGKLWKGCKASNFWMRCNVLSERDYTVALQLRTNTYPTREAVHRGRTDGNISCRRCGTTI
ETLGHISGKCGSVKKERYRRHNRLCKGLKSMVSKKWEVLEEPHIKVAGNRTLIPDLVFLK
GDLAVVVDPTVVWDRD
>R2_Ppand_Locus_32848_L566#LINE/R2
PLNACQRGFVKGGSCSENIALVEGLIRDAKTRKTPLAVCFLDLSKAFDKISHHHVMRGLE
RFGASVQVVKIIKDLYTNVVTSFSIPQGSTGNIMMNRGVKQGDPLSPVLFNIAMDPLFCL
LEKEGTPYVFENGTEISVAGFADDTMVVSNDRDNLQKSINLCMEFCTNAHLQINSRKSFA
FVIRP
>Rex_Harful_Locus_20303_L1160#LINE/Rex-Babar
STNTALTLMVHNWLKFLDCRSSHYIRVLFIDFSKAFDSVEPALLVSKLASLDFPHWFVTW
SWNFLNCRSQRVRINSSFSDQVFVHRGIPQGTILGRTLFSLMINDLSSLDSTRSSLTKYA
DDQSLTHFVAKGQVDCMQYELDNVFSWCNGNGMFLNATKTKEMIIDFSKCPVNPAAVHIE
NTIIDRVNSYKLLGVIISKSLTWSLHINSVVNRSPSVLFLLRRLTRSYSFGSSEVVFLVR
SLLLPILSYGHPAWCNLSKGQLKRLEIMYRKALRIVHSTERQDELSTILNKQLLDFFCKC
LDTRHPLHHLIPKRTIRASRNRRNTIPILQTASSRFRNHFIVKGTHLYNTDV*TAYTNWI
YYVLLFSFSEFCIKTKCLLFLKPCVIF
>Rex_Harful_Locus_96356_L458#LINE/Rex-Babar
GVPQGTVMGPSLFSAMINDLTVVDEKRSEMVHYADDQTLSNFVAKGKPDHFREELVNVFH
WCNDNEMFLNVAKTSELTLTLSGKSSVSVEPIEINNVIICRVHNAKILGIIIDDRLTFLE
HASYVQHKCRSLLFMLRRLKRSARVP
>Rex_lepfin_Locus_37853_L998#LINE/Rex-Babar
KGQ*KVYMIYQLK*AGIKQKYLLRTYLSVIRSVLEYACPAWHTNFPKYSSDNIEIIQRRC
LRTIYPGCTYNDVLQMVNISTLNDRRNDLCKTYFCKMKHDECKLHKRLPSVRDMPYPLRA
CNELPIPRARTDRYRN
>Rex_Levpli_Locus_47311_L803#LINE/Rex-Babar
TSVPFKCLERFIL*KLSLQTEQELDHNQFAYRKHKSTEDAVLSCTNTIIKHLECSKSYVR
TLFLDFSSAFNTIKPNTLIDLLLKTGVTPSLCSFILDFLTDLKQRLRLENILSSVITINT
GWPQGYVNYVYMLIYYNNTNLLRSSFKNIHIVKYADDTVSIDLIHNNNTEDWTCCLQH
>Rex_Ppalm_Locus_31351_L781#LINE/Rex-Babar
SDWMHTNGSILQGTWFGPVAFIILVSDQLPSCWIHKFVDDVTFSESLMHPELSKMQSCVD
EVSSWCETNKMNANTSKTKEMIV*FTHDNRAFSALIIHGNDIEHVQEIKLLGVMLTSNLS
WSTHCEYIHGKASTKALLSATVK
>Rex_Ppand_Locus_16976_L876#LINE/Rex-Babar
VLSAVLFILYTNGLIAKHDNCYVIKYADDTAIIGLITENNETNYIREIDSVVKWCNDHNL
LLNVKKTKELIFDFRIHQDHHKQLTIAGSDVDITNSYKYLGTIIDDKLSWSLNTNAIYSK
CQQRLYFLRVLRSFGIDNTILSMFYSSVIQSVVSFNIIIWWSSAGKSQQETLNRIKKRAI
KLFRSDSDVPHINEIFNINVIKKVKSILDDQSHIFHNQYITMRSDRLRAISTRTMRYRSS
FVPNSIHIYNYNH
>Rex_Ppand_Locus_3324_L1236#LINE/Rex-Babar
NTGAPQGCVISPVLFTLYTNDCLSKHPCCEIIKYADDTAILGRLSKDQVGLTEYNSCIND
FTQWCQTNYLELNVSKTKELVFDFRKSKCNTLPTVIDGENVEIVNEYKYLGTIIDDKLNW
SSNIKRLFGKSQQRLYFLRKLHAFNVDRTIMKLFYMSVVQSIFTFCLGVYYGNANQKDLN
KLSRVIRQSQNLTGSPCLSLDCIYNSLCTAKVKLITGDDTHPLYHFYEYLRSGIRLKSLK
ARTNRFNNSFVPRSIKHFN
>Rex_Ppand_Locus_8300_L410#LINE/Rex-Babar
ENDYLNEVKGVTEWCNEHNLLLNVKKTKELLFNFRKHQVGHKQLSIAGSDVNIAHSYKYL
GTIIDDELSWSLNTENINSKCQQRLYFLRLLKSFGVDNTILKLCYMSIVKSVLSFNIIVW
WPSIGKGNQN
>Rex_Terlap_Locus_15134_L2555#LINE/Rex-Babar
GNNSVCEICDSATRQITVLQ*LSVLQKIQDAGAPSVIVRWCAAFLLNRQQSVKIGPHVSS
PLTLNGGTPQGTLIGPKAFIVHNNTFLPPGEINTVMYVDDTTITHVSNDPSDNAIQQCAD
YAVKWASDNDMRLNISKTKEIVVDFARTKRDLTPIVINGNRIERCSSSKLLGVIISHDLK
WNAHMDSIVLKANKRVFMIWHLKRAVVAAKDIVDIYLSTVRPILEYACPVWHTALPEYLH
NKLENVQKRVLRIIFGYRISYRELLTKCAIPTLRDRREHLCRSFYLGMADPDHKLHHLLP
QCRDLPYSIRSSRVRTIRTRTERYKNSFI
>Rex_Terlap_Locus_4846_L1371#LINE/Rex-Babar
KPKSDIPTTENATNFVNELNTFYARFDKYDFTHECVQALDDVHVGVYDRLYITDLDVLSA
LGSVKPGKAAGPDHICAKTVKLCKEQLVVPLMYLYQSSLDSTKIPTTWKTSEIIPVPKVK
SPIVNNDLRPVALTSILMKCFEKIIKKRIISYVDKYRDPYQFAYVSNRCVGDATAMLLHK
LYMHADQPSNYSRVMFVDFSSAFNTIQPHILLQKLCKMDVNPYIIRWIHDYLSNRVQYVK
LQSTVSDNIITSTGAPQGCVLSPLLFSLYTNDCISHADNCLLLKYADDTVIIGNIHQADE
CLYRTTVSRFVSWCEDNFLQLNVNKTKEMIVGFEKSNSYDDIYINDEKVDTVNNYKYLGT
IIDNRLTMSANIHKLYAKGVMRLNFLRILHKLRIDKSILTL
>Rex_The_Locus_25039_L673#LINE/Rex-Babar
LKRFKVIVEPYLDPAQFAYRNNRSTDDALDKVYHHLQGTRHGNSVRLMFFDFSSAFNTIQ
PHVLIDKLLKINVPKGIALWVLNYLTNRSQYVRLNTSVCSDMLNSNKGAPQGTVLAPFLF
TLYSHDCRSSTDKCPIVKFADDTAMLGLIEGTDDTVYNHELSLFVSYCDTNYLQLNVSKT
KEMLIDFRKQGETREPVMIKGCNVERTTEYKYLGVIIDNKLSWKSNTDYIIKKLNTRMYC
MRKLYFFDVDSTILSMFYNSVVAS
>Rex_The_Locus_62514_L472#LINE/Rex-Babar
DFSKNAAQVGPVIINDAEVVITHEYKYLGTTIDDKLNWSSHCKAVYSKTQQRRLYFLREL
SNFHYMTGNTIMSMFYKSVIESVISFCLLVYFGNSKQCDVLKLSRNVKKAGKLTKCQYVS
LEGMFTKFSTQKIANIMSDPTRPLFYCYDLLKSN
>Rex_The_Locus_63092_L390#LINE/Rex-Babar
YFLRKLNDFNVDRTIMKRFHMSVVQSVLTFCLSVYYDNANQKDLNKLTRIVRQTQNLTGI
P*CSLDTIYYSMCSTKLKLITGDQSHPLHNG*EYLRSGVRLKALKCRTNRFNMSF
>RTEX_Harcros_Locus_26266_L1196#LINE/RTE-X
FSMITTLLYADDTILLSDSAIDLQNSLNALHIYCQTWKLSVNTSKTKVIVFSRGKVRKIP
TWHFGSDIIESTDDYTYLGVTFNYNGSFGKSMSKQVNQAKRAMYGITSKVRKLQLPIDVQ
CQLFDSCVIPILLYGSEVWGFSDVSQLEVFHSLACKNMLYLHKNTANSIALGELGRQKLQ
YHITQRMLNYWARLVNGKDSKICHTVYKIIKKSFDAGTIQSRWLSKMKNALDNLGLTYLW
EADSFNPQWFKSIISVIGLDQQRQSWHDALANSSLCRSYNIFKGELKLQPYLLELDKKYR
VPLSRFRSGNHRLPITTGRYMGVDIRARICTLCHNNSVGDELHYIKSCPFFSSERHKLIA
PRFLIGDVNRGISKLFNTCDSRQLTNLAKFVNLIMIKFT
>RTEX_Harcros_Locus_36164_L776#LINE/RTE-X
MSTSPEKLQKQLDKLFQYCRKWHLIVNMTKSNIMIFNDKKKKNTNDFMYGGTMLERADSY
KYLGFILTSSHNDMFFEAYDQLCDKGRKAVYQSYSCCYQHIGRPDPRMALKLFDSQIRPC
LDYGCEIWGMNKGNKVEKLESIHLRYLKSMLGVRRQTTSAAVYADTGRVPLKVQWEIRAL
RYWERIVNLQESHILHKCYLKLSALEAAGQVNWCKSIKCLLNQLGVRYSRLWDTQTTCED
PKAIYTVIEPINRKYREQI
>RTEX_Harcros_Locus_7187_L1529#LINE/RTE-X
LYCCFIDFTKAFDYINRRALFYKLICNKVKGKSLQILMNLYEKAHSKVRVNSVLSEDIDS
MYGVLQGGVLSPKLFNTFLSDIDQYLDPDDGVNIYGMPVAYLLYADDLVLLATSPEDLQK
QLDRLFQYCRKWHLIVNMNKSNVMIFNNKKGNNRENFTYGDKSMEKVDSYKYLGYLLTSS
HKDIFYDAYGQLCDKGRKAVYQSYSCCYQHIGKPNPRLALKLFDSQIRPCLDYGCEIWGM
NKSRNIDKFETIHLRYLKAMLGVRKQTTTAAVYADTGRVPLKAQWETRALKYWERVVNLK
DSHILHRCYMKLYCLERTGQDNWCTNIRHLMNSLGARYSQLWNNQELPIDHKTISKATEP
IHNKYRVKIMNEISLAGEGNKLRTYKTFKSEFRLEHYLFSVKNQNYRTALAQYRLSSHNL
GIEIGRHCRPPKPPCDRICLYCPIGAIDDEVHFLTTCEFHNEPRTTFERYLDWKISNYHN
KPDMDKFTLVMKETDAGIINALAKFVYTAF
>RTEX_Lepcla_Locus_14910_L1664#LINE/RTE-X
LGKLFTALINQRLWDFLENNNPLGEEQTGFRNGYSTMDHVLTLHLIIEYFLTKRKRLYCA
FIDYCKAFDTVNRSHLWSKLLSTGISGKIFNIIVNTYNEAKSCVRHNGQISELFACSIGV
RQGENLSPLLFAIYLNDLEQYLCSTCNGTTIGEPGPDLDNYVKLFTLLYADDTILLSESE
QDLQVALDRLYVYCERWSLQVNETKTKVVVFSRGKVRKVPKWTFGKHEIETNFDYTYLGV
SFNFNGSFGKAIRKQITQAKRALYSLIAKFRKLDLPLDIQCHLIDSCVLPILLYGSEVWG
CTNLNHIEVFHNQVCKQILHLNRSTANCIVLGELGRYTMEHFVKQRMLNYWANLINGKHS
KISFTIYKLLRNLYDQGEYSSKWLSCIHSNLNEMGLGYLWDVEQFGANWFKHTIGQLSRD
TSNQSLRSSITDSGHCQTYRLFKTQTDFEPYLTLLDKKRAIALCRFRAGNHKLPITKGRY
HGVSREERLCTLCPKNKVGDEYHYVFECSHFDEKRYIYIDQYYREALIPCRMNHLFNTKD
VKQLSNLATFVYLIM
>RTEX_Lepcla_Locus_21771_L1400#LINE/RTE-X
LFHRFTSSIGVNI*GGITKFIDSNYGVLQGGIVSPSLFNLFLSDINEYLENTSGIEIGES
SVPYLLYADDLVLLSPTPEGLQLQLNNLLSYCSRWHLLLSLPKTKVMIFNNRTTSSPPSF
HFGQDRLEIVDCYRYLGLDLNSNTKNPLGTVQEQLTNKANSALYQLTGHIKTKIGCPPIK
LAIKLFNCQVRPILEYGTEIWGNISRSSHIQVEKMHLRFLKHNLGVRTQTSTAAVYAETG
QTPLLVRQKCQGIRYWAHVMSKPTTHILRQCYNSLKELDEVGKTNWCTAIKLNLFEAGHA
HAWLNEVYNQELVCKISRDIESLHATKYMDSISNPSLNNKLRTYKLFKKEYILEKYLTCI
THKQSRQALTQLRLSSHRLEIELGRHAKTTIPVEQRLCK*CHSSCIDDEIHFIMGCSANE
KLRENLFSCAQQAIPNFKDLAELDKFIEIMSSNDTNLIKVLAQFVYH
>RTEX_Ppalm_Locus_17660_Length_1395#LINE/RTE-X
YFLFINDMEHELRSHRVNGI*LGDLKLFMLLYADDAVIFAETVLQMALDALSWYCARWKL
ELNIAKTMIMVFRKAGHLKSNLIFTYHNQELENVTHLGIRFSTTGSFSATQQMLADQARK
ALFKVYQYRNSFVNNISSIVSMELFDKLISPILCYDSEELGFHTANNVENVHIIYCKSIL
GVRHST*NDMVRTELG*IDMYHTMLVNVMKYWLKVITANPKRYISCAYYVLLHNVVNGAR
NWTLLLQNLLFTMGMSGMFSAVIVLVMVK*FICIFRQRVKDDQRVTIFT
>RTEX_Ppand_Locus_697_L1032#LINE/RTE-X
RACRFFLGVGRYAPNAAVQGDMGWKPPTQRQWICVMRQWCRLVNMPEHRISKKVFGWAHN
KAVYGNTKNWVHYVIQYMNKINMQHLTNIENEHCIKETVADVDMVLTEINEIEWYAKIRR
DDAIRGSGRNKLRTYKTFKEEYKTEPYVYEIIPKHHRSALAKFRSGVAPLRIETGRYERN
AVPADQRKCFNCLDNVEDEFHVVMHCPVYNDLRQELLLKIDQVFNDRINMDDDALFKLIM
SHEDIVKFTASYLFNVLRNRRIAMS*SSNIIYVFKLFLFMSNIS*SLIALLERSGTINVI
MLYLMYIMFF
>RTEX_Terlap_Locus_1982_L4090#LINE/RTE-X
CGSTIVKSDYTKIYYNCVPMRPVSETWSEDADDFKNWIPGRQVHSLEGRRRSKFGRCSGG
LVVFVTEQITPGVHRIESSFEHGLLLRLDKEFFNFERDILLIFVYIPPEGSFVYNGKDLN
GIEQLQECLIDLTAVNNFDIVCCGDLNARCGNLCDYEEQDYIVVNTQPDYSNYDMDYFVA
SRNSKDKTINNFGKCLVELCNIHLLNGRMDGDQEGEFTCIAAGGFSVVDYFLCSTSVFEK
VINFEVLLEDCSTEGIDHFPIVCKLRTKTVLSSDHVVNMTAATQGRSSKIVWDPAKVTHF
QYLLNDELSEEMLKLYDEYCINGDCDMAVAILEQVLKRAASDMTKTVTLSEGKSKKLKQS
VAWWDAGLEHLKLKRNLCLREYKTGKNAIKLEEYKNCKRLFKNEYRRKEKLYQDSVYYKI
KRSVYGTDCCWSILKELKSKNSVNNDISASEWCEYFSTLLGEPDRMYDRNTLVNGVFPDA
WGKAIIHMLHKGGDVNNPSNYRGISLLSVMSKLFTKVINRRLIKWAESENIYRDEQAGFR
KGFGHDSNCNMCEQNCPDILNKSITEHEVTKVIKDLKNKKAAGVDGLVPEMFKAGNVVLV
PKLCVLFNKILERTIDQIFNLYALCEKYLSKGKGRLFIAFIDFSRAFDQVPHILLFNQLL
KTGIHGRVLKVLRSMYGILKSAVRTPHGLTDWFDCHIGTRQGCILSPFLFSMYLNEFTDM
LIREGSRGIQVSNTTDVSALLYADDMILCGDTVGDLQHKLNVLEKYCEDWGMMVNLKKSK
VIVFRNGGIVKRNEKWFYRNDPLEVVSHYKYLGLVMSSSCSWTQAHNSLARQGQKALIQL
YKLNKVCGGIPPKVFFDLFDKKVLPVLCYGAEVWGYERCERIERVHTKFCKTVLGVSFNT
SIMAVLGECGRFPLYCVYFSKLIKYWLKVVKMPENRLTYKCYILNKSLHDSGRRTWCSKV
KNLLSGYGFLHVWESQGVENNDIFLNLFKQRVQDCFSQEWHANILENSKLHLYSNIVNIF
ERALYLDVLREKKFISIMAKFRCSNHSLEVETGRHGPNFIPREERLCKYCKHTSNIEVVE
DEHHFFTDCPAYKDLRDNMLGPVFKTDIKSISHNSMYNLLRNKDE
>RTEX_The_1014_L1565#LINE/RTE-X
ISFLSWNIHGKKSILNDDALNYLRHFDVICLSETWTSHDSDMTGVLEDYKCYFLHGRRRH
RHGRSPGGVAVFVRKQLIHVFHCHKISEYGVYLKVNSEYTNAEKDIFIVCVYIPCEFSSF
YEQRTENNGIKELLDELTNEMSHGSQLILMGDFNARVSDVPDYIIDDSIAHLTLPDWWPT
DTFCSPRKSRDTVVNNFGKSLLDLCKQCSVHMLNGRSPTDVDGEFTYCSSTGQSVVDYII
VSTELIHNITDFKVSSRDESDHFPISCILFDVITRVRTPTHVVVEGQGRPLPVRYRWDPT
KREEFRGLLCDDVSSTQLHDFNLIVGRGEINEAVACIVNIVYRASESMKCRPKFMPHVKN
NKNNGRRTKHAEWWDDECDIAKSKKQIFLKLYR
>RTEX_The_13143_L2438#LINE/RTE-X
FNKLFNSLVLPILTYGAAIWGYKSYSCINFVFNRACRFFLGVGKYTPNAAVHGDIGWKLP
WQQQWLCIFRNWSRLCNMSDTRICKRVFMWAETLSNTKKNWVAQVKAYFNSIGLNHLCHI
NVSHGISDLNNFDRVISEVEETKWLDVINKQESVKQNGGRNKLRTYCLFKSSYCTENYVS
SILSKAHRSAFAKFRCGVAPIALETGRYSNTAVDQRICLQCNSNSIESETHVLLHCALYN
DIRDSLFTD
>RTE_Braseg_Locus_11121_L808#LINE/RTE
TRTPTVQNKDGQCLTEEQDILKRWTEFCSELYNYPTKGDPQVLCSRNSMLEDLPPILKDK
VVQAARSLKKGKLPGVDNIPAELIYAGSETMIDVLTNVCNKIWRTGVWPKSWTQSLVITF
PKKGNLQLYQNNQTISLISGPSKVLLMIAFNRLKKRVDEITAEEEAGFREGHSTVEQIFN
LPMLLEKY
>RTE_Braseg_Locus_29017_L653#LINE/RTE
IGGQLTDFFPVKVGVRQGCIMSPTLFNIFLDYIMREIKCLDEHLDLNSKMVTDIRYADDT
TFISAVFEKLQLATSQLVETCAKWGLKINPNKCAVLTNTENNRIEIDGNPVPNVDQFKFL
GSIVPECSKDIKSRISMASQAFGRLRSTIWKSRQISRKLKIRLYRTLILPIAIYGAETWN
TTVAEMNSLKVFEMKCLRAILGVSRRQRTRNSEVRNTL
>RTE_Braseg_Locus_4790_L1451#LINE/RTE
DCNNYRGISLLSVVGKIFARVLLKRLQRLAERIMPESQCGFRAGRSTADMVFTLRQLQEK
CREQRKPLYMAFVDLTKAFDTVSRQALYKVLKNIGCPPIILKLVISFHEDMNACIQFNGN
TSDSFKVRCGVKQGCVLAPTLFAIYFAALLHHAFRGSGDGVSLRSRFDGSLFNLKRLKSK
RLTTVVLTRELLFADAAAIVAHSEVVPQRLVDHLASACDLFKLTISIKKTEVMGQGTDSP
PEIKLNSETLKTVDRFVYLGSTITSTLSLDEELIGRIGKATASFERFGKRAWENDKLRIK
TKILIYQTCVLSTLLYGSETWTLYAGQERRLNSFHLRCLRKIFKIKWQDKVPDTEVLKRA
DMQSLYPILRSRRLRWLGHVTRMEDYRIPKQIMYGELSQGTRSVGRPKLRFKDQCKNSMM
EFSIDVENWETVAHDRVRWRAAVFTGAKNFEEKRIQCAIEARQRRKFPTADASTVFFYCG
CCQK
>RTE_Harful_Locus_13524_L959#LINE/RTE
QLREKCSEFQKPLCLAFVDYEKAFDSVETGAVLTSLAKQGIDQEYIETLNDIYKGGYSTT
TLHKESNKIPICKGVHQGDTISPKLFMASFKDTFRDLNWEHKGISLNGKMLSNWRFADNV
TLISSSLTELEINPSQ*ALGRK*EKRSEEQMDKTKVLKNVHVTPAVVKIGNHKIDQVSSY
M*AYLGQKVSLTNKDM*GEINRRIQAGWKSFNANKAILKSNIPLSLKNK*YNQCILLAIT
YASETWTMTKAMERRLAFAQRKMGSMIGITWEDHKTNEWIQNTTKVNDILEAVKQLKWTW
AGHVSRMSDERWTIVLTQW
>RTE_Harcros_Locus_61962_L941#LINE/RTE
FLSQKKRLYCAFVDYAKAFDTVDRSSLWLKLLRTNIDGKVFNVIKSVYRAAKSSVRAGNC
LSESFSCNVGVRQGENLSPLLFAIYLNDLESHFQDHCEGITCMGDDIESQVLLKLYILLY
ADDTILLSESGEDLQKMLHVLEEYCKKWKLSVNTSKTKVVVFSRGKVKKLPNFMYHGEPL
DVQYNYTYLGILFNFNGKFKQAINTQVTQAKRALFSLLSKARKLQLPLDIQCHLFDACIV
PILLYGCEVWGFSDLREVEKVQTFFCKYVLKLNSRTANCMALGELGRQRLSCVIKQRMVN
FWHKVVSGKTSKIS
>RTE_Lepfim_Locus_32540_L899#LINE/RTE
CATGAGGTGTCCTCGCCATCATTCCTGTATTTAGAACCTCGATCATAATTGTGAACCTCT
CAGGGCATCCGAACTTCCTCAGTAGCTGCCATATCTCGGTCCTTCCGACTGTATCAAACG
CCTCAATGAAATCGACAAATATCATGTACAGTGGTCGGTCCTGCTCACTTCACTTTTCTT
GTAGCTGTCAGGCAAAAATAKDDCRLLQKRTHALKGKLMRNEGRGTAESCRQNKMKGSYN
*LKEVWGLIINGPVHLKSTDVMETFSNSKRVVARWSEHFKKLLNIPGDINHEALNNIQQR
PTKTCLDEIQTMDKMATVIASLKDGRAPECDGIPAEVWKYRGDILFNRLHQLITNTWEDG
SVTTSMEGCQHCNHLQER*PNRLWELQRNFSSLQSREDLRQDPSQPTIYSQNTRCGSRDT
V*LQS*PEDCGYDIFA*QLQEK*SEQDRPLYMIFVDFIEAFDTVGRTEIWQLLRKFGCPE
RFTIMIEVLNTGMMAR
>RTE_Lepwil_Locus_17476_L1039#LINE/RTE
SPKLFSAALERIFRNIEWGEKGLCIDGEYLSHLRFADDIVITTSNAQEHMTLLQQLADES
AKTSLRMNIAKTKIMFGPLSQEQVVSVNNMAIECVEHYIYLGQRFTLAEEN*DGNTV*DK
RWVVSLRQEWRCSKEQSPGMPQKKKCQLMCFTSYDLWL*DMVISGHNG*QIGHITKKYGE
VCARHYVH*KEEKTWIRSQTKVEDITITIKRKKVMWAGHVGRMTDNRWTTQLTSWRPREG
HRHRGRPPKRWRDEIDSFCGGVNWFSSTANRQDWRERAKTFVQQWLN
>RTE_Pfiji_Locus_12594_L3408#LINE/RTE
AVWVYARKSICSIHYREVLRK*IYQLFCPFVDLEKAFDRASREVV*WSLRKLGVDEWLVK
GVKTKYGTSGKFKAKVGVHQESVRSSLLLVVVVEVLTSKVRDDLPWELLYADDLVLVAES
REELKEKMLRQTK*KRQKGRGIPAEQRYQGRTVEMLSEL*SVDSVVNGSTNTAQV*RSHL
GWLAILLCVKCFRVQEIDGDVQESMELVNGVCLDRVGTLFYHEDMLSGNGCVFSALWSRV
QCAWGKFRELLGILTNKEESLKLKEKVY*T*VRVH*CMIVRHGLRT*TDMMI*ANSLAMV
GWVCNTYLRDRMPCSKLRERMVIDSIKCVVKRN*LKWIGHVL*KDFDGEMKRSMLFEV
>RTE_Pfiji_Locus_28796_L1120#LINE/RTE
DKV*REVVCWVPRKLGLDEWSVKGVMTMYENVEQS*KQSIEPVKSLQ*RLGYIRDKIPVH
CYL*FF*NKMRDGLS*ERLYAYDLVLVTGSMELSKKVLRWRIKTKGLRMSVSKTKVMVSR
*DCGGDNEQTGKWSCAVCEKSIKGSSVKCRWCSGCVHKYCRGLKDLFSIVGDKVVCQVCR
RAMDGLDNVGNFCCLGDLLNEHQTHHTLDTDVRCTFTSKELPGMLTNKDMSLKLKGKVCV
MGAMRYGSET*ALHSEQIG*LEYTE
>RTE_Ppalm_Locus_14500_L1477#LINE/RTE
KHGISKCNSSGELLLALCSEFEMIVTNTMFKQKD*CKTT*MHPCSRHWHMINSIITRCRD
KIELHSTRGMHGANCWID*QTLRSKVTFRIRQKYNRQGTSKLTKLNSAKLSTIINRESFE
QDMNSALYKVRRRKTQHQTRNV*LCSRTYTKKPRHILASQRENTRTRSNPMTTSYSIINQ
AHHRVFQTISSRYTSLAYTNICRLLQIRIRTLKSDWWEMNALKL**AADRNNIKGF
>RTE_Ppalm_Locus_29854_L595#LINE/RTE
LFSIFLSAMLDEALRDMEGGIYIQSRQRVQHFRAKTKTTRILVRELLFKDDSALVTYSTE
*MQKIVDAFSDASKKFSLKINIKKIEVLYQLNSTRTKETRISWLMETS*TLFWNLPTSET
LYQIMNALMMKYRRGWPRLVHLFG*LCQRLWNNHCVSMRVKGKIYCAIVQSTLLYRADAL
TV
>Sola_Braseg_Locus_6166_L2309#DNA/Sola
LAALLRQTIQASGNVPCDNPTVVGEQCTESQQEDVMQIGDVRSPTARRKALSRAKSVLPH
SPRKYVQTVNDLMIKASPRKRAMFHSMKGHCMEQKIGQGLLCKLKSISNQRSKDVNYTRS
VLMSVFSKYKHSVRTSSSLLGVHRNTLTKCAARGHSMSLPSSHNTVRKQKLAEAETADFL
ETNACALPQKKLVLKKSGKSAAVLTRPLKDLYTEFMESKSTTPISFSHFAKCRPAHIRLM
RQSALRQCLCEYCTNVELKIRSLNVVASRINNTSRIRHVYHAVDIITCGREGGQWKRSCA
HQECGQCSKHQLDHHLKPLLQHQGTVTWMKWESQVSVVNGKQVNRKMLVRKQGMLQELVL
ELRTEVTFLAQHLFRADWQNRQFEAMRKSHPFPRRTIGMVLDFAENFTCANQDEVQAAHW
HHEQVTVHPIVCYYGCRGCHETICESLVFISEDKLHDHNAVFHFTKLAIEHLQLSRGLSL
NSIIQWTDGCSSQYKSKGPFSDISCALADFNCTLERHFFGSRHGKGPSDGESAVVKHHAA
TAVKSGTAVITKAKDLFDYCMNSKLNKQPSQECDHFRRSFFWVANGEVDRNRDRTAKTLK
GTRTMHTSPTARRKALSRAKSVLPHSPRKYVQTVNDLMIKASPRKRAMFHSMKGHCMEQK
IGQGLLCKLKSISNQRSKDVNYTRSVLMSVFSKYKHSVRTSSSLLGVHRNTLTKCAARGH
SMSLPSSHNTVRKQKLAEAETADFLETNACALPQKKLVLKKSGKSAAVLTRPLKDLYTEF
MESKSTTPISFSHFAKCRPAHIRLMRQSALRQCLCEYCTNVELKIRSLNVVASRINNTSR
IRHVYHAVDIITCGREGGQWKRSCAHQECGQCSKHQLDHHLKPLLQHQGTVTWMKWESQV
SVVNGKQVNRKMLVRKQGMLQELVLELRTEVTFLAQHLFRADWQNRQFEAMRKSHPFPRR
TIGMVLDFAENFTCANQDEVQAAHWHHEQVTVHPIVCYYGCRGCHETICESLVFISEDKL
HDHNAVFHFTKLAIEHLQLSRGLSLNSIIQWTDGCSSQYKSKGPFSDISCALADFNCTLE
RHFFGSRHGKGPSDGESAVVKHHAATAVKSGTAVITKAKDLFDYCMNSKLNKQPSQECDH
FRRSFFWVANGEVDRNRDRTAKTLKGTRTMHTVKCIEPYKLLTRQLSCFCQSCQTGTGEC
ANVAIVGPWSEKVLIPVPGPLQLTVQLPAQESDDQLPDQKIDDQLPAQEIDDQLSVQEIH
DQLPAPAIGEFVEAVVEGKYRTMTFFAKVLDVDEANGDLKLHYLTLKPGSTDVFVWADKS
WLSKGQITKIVPPPV
>Sola_Harcros_Locus_17574_L1727#DNA/Sola
LGKEKASSAEKDKEIASLSAQVTKLQTATQPVKPTKKAARRELIPPEAPDPDLCAVDAAT
LKRLEKVGRLYETITTGIRGLSRMQRLQLTRQFTSAAQLRKSRLTCQLAKDLNLDRRALL
KGRRSRKVSQYHQSYNLQKEDIVEFLCSPEHSYTMPGKKDTRTVRGVRRQKVMLTEFVGV
LHKQYLERYPGRQCGLSFFNGVRVMAGYILSVSHANTEVCLCVKHQNFTLRLRAVKDRRL
PDAVVRESTVEEFAQKLQDTIDSTEVVVSTWKDKLVPYGEPDKKTGKRKEVKKLRLVPST
HTKKDFIELMVQEFRTMSAHSFRAREQHRVVRILRQNLSAVECTIQMDFAENWNVSYPNE
PQAVYYAKEPVTLHPAIIHFKDAAGVTKHFSVALVTDDRKHDAGSILAFIECLHEVIREY
LPQCLTTIHYISDGPTSQYRNRSVFSMLCKHQQLFGLDASWTYFEAGHGKGPCDGVGAAA
KRHADLAVNRKQLIENAYDFAYSGNKREGNLLYIHVPEADVANARLRCAELTCPESMRVV
GTMQVHAAFTSIPAESIWVRSTSCFDPCCWERTHCN
>Sola_Harcros_Locus_21376_L1376#DNA/Sola
ARDTGLDRRALLTGRRARLLSEFHRLYKAQKKDIIAFLVDPEHSYTLPGKKETVTVNRVK
YQCVVLTEFIGPLHKMYLERYPGRKCSVSHFNQVRRSVGYIKSVAHSDTQVCLCVKHQNF
TLRLRAVKDSRLPDTVVREDTPEQFAQRLRHNISGPSVTCETWQNVAVEYGEVQEDGKRK
TVKKLRLKPDTLTKEAFITLMGTEFLTMKAHSFRAQQQHRAVRMLREQMRSCECTVQMDF
AENWLVSYPEEPQSVYYAKEPVTLHPVVIHYKDEDGVTQHISLALVTDDRRHDAGAILAF
LQVICKYIRDNLPGVTTVHYATDSPLNQYRNRFIFSILCRHTQLFGLDATWTYFEAGHGK
GPCDGVGAAAKRNADLAVRRKRKMENAADFADQGNALGGAVTYVHVPVEDVEFARLRLER
VVCEKKVKVPGTLELHCVVPVIAGETIAVRDTSCYQPCC
>Sola_Harcros_Locus_25725_L746#DNA/Sola
ITMPIIIIHTKIPHLKKVIYFSDGAASQYKNCKNIGNLFHHKDDFNVEAEWHFFATSHGK
NACDGIGGTVKRLAARASLQRPIDNQILTPKQLFDWASETIKGIQFFFISKKKVEANATK
LESRFSQAKTIPGTRSYHCFVPMADTLLAKRTSMDETGTKVHMDGSSSVQQDNAPNIGQY
VACVHDGHWWVGVVLQHSEENQDYSVKLMSPKGPLKSFRWLAREDIWWIPKTDILCAIPA
PTTTAGRTY
>Sola_Harcros_Locus_33799_L1523#DNA/Sola
RVTTQLSKDLLLDRRSLASGPRKEDVRKPQFGRRAELIVEFLKRPENSYTLAGKKDTKTI
NKVKYQKVMLTEFLEVLHEKFVEEYPDSQVSVSKFTKVRAEHSYIRLVEFNTTRVCLCQK
HQNFTLKLRAVGVLQQPDDVVRNSTLLEFTEKLENLPLPAMVVCEYWQKVDVTYGPSDDL
TTIKKLRLEPDRRSRADFIKHMAEEFMTMRDHSMRAQQQHRAVRLLRESMPESECTVQMD
FAENWLVSYDEEPQTVYYSKDPVTLHPAVIHYRMGGVTEHISVALVTDDRRHDAGAILAF
MEVLCALIKRTQPQIKVVHYASDSPSSQYRNRYIFSILCKHHTLLGLSATWTYFEAGHGK
GPCDGIGAAAKRNADLAVKRRYLIRDAAEFALRGNLQSATVDYICLPKEDVEAARRRIPE
LSCEKVVVGTMGFHAVIPVTEGHSLAVRGTSCFKPCCWEEGKSLRGCDGWEQRVLFRDAA
PAEVAAPVEVTVQAEVVAPAEVIVAAEE
>Sola_Harcros_Locus_36347_L1223#DNA/Sola
QRDSDSYYLPASETRLKVHAEYEAGAKLLGKEAVSLVTFRRFWSQLCPDVKILQPATDLC
DVCQDYSRSISRSGHLPEDAKLKLQERADAHVNGAKAERDYYNCQCRSQKEDVSHISFDY
AQQICYPYDCNQKASAYFKALMKCAIFGIAKDKVAKTEAEGKEYEEQVNYLIDEAEMMGK
GSNSVVSMLYHYLTNYWKPTPVLLFHADNCVGQNKNNTVIRFMMWHMMTSETEQIEVSFM
VSGHTKFSPDRHFGLLKKAYKSSLVDTMEDIGKVVQQSAPLKPNYNQVQLIRDTKTKEVL
VKWYKWSDFLEEPFGLQIPNITKYHHFRMGREKPGIVRCSATPDGPETEVKIMKKPFTLD
SSLLPEILQPIGLLPKRKKYLHEQITPLFSSKLAASVICPDPSEE
>Sola_Lepcla_Locus_66155_L1373#DNA/Sola
KKKLELYDVLTSSLKRLPTNKRLKVIKSVTSPTKLKELRATSQLAKDVGVDRRALVYRNS
RPSKKAIRSMDRKQLVIAFLTRAENSITLPGKKDTITIKKVKYQKVILTDFLSHLHEAYN
EEYPEKLVSLSFFAGVRRQERYIRLLRYHQTSVCLCSKHQNYALKLKALRTMGVPSVPEA
LVRDYTAQSLAEKLREADLPDCILFETWKRVDVPYGPPENQRTTKKLRLVDISSTKADFI
AAIVDEFPDMKDHIERAHAQHRAIRLLRNDMSEAECTIQVDFAENWMITYPDEPQSVYYS
KEPVTVHPVSFHYKEGGITKTRSVAIVTDDRKHDSGAILSFLRVLTDLVRKDMPNVTTVH
YASDSPSSQYRNISMFSVLCKHQLLFGLNATWLYFEAGHGKGPCDGVGAAAKRQADYAVK
RNILIRDAADFAAQGNRAGEVLYINVPQDDILKAREDI
>Sola_Ppalm_Locus_17785_L3674#DNA/Sola
KTYSDGNLSRIVVECTANELMDYMCMEHCFTKWMRADAHSKEMCTAQQIENDNKALLQVD
FCYTCLFQDRVQSAHWQQVEMILFTAAL*YQGSLHPIIKTSDNRTHSKDTVATYMDCLLE
EIPETVREVSIRSDGPASQIKNKYIAAALIHLQD
>Sola_Ppalm_Locus_9601_L1393#DNA/Sola
EIQKRYERLKKKTNHWSVATTETPSPRSKTRKLLQHLARNTKQKSAVVKTLNFHYALLSS
IREKYRKTKSERDKQKVWRYFCGKIMRKYKMMKIAEE*LPFSQKR*HIDPNENIFMRKSK
LTSVPTIVKDFFCRDVVSRMTTGVKNTITLHKVQMQRRLSDILLNLYRKFISENEAKISY
SYFYILRPFWIVEPTELDRHTCQCKLHENFRFVCDKLKSLNIIATSKIVCSKDEKNCAYG
VCNTCKGMKCPVNIPDDQQVSIQFTQWILK
>Tc_Braseg_Locus_48521_L1520#DNA/TcMariner
RKELSLQKKIELITSKERDGKSNQKLAEFYGIGKTTVQNILKRKAEYLSAYEDNDAPSRI
RICGRFDCGELENATWTWFKKARALNIPVSGPMVQEKALDFARQLHKYDFKASNGWLQKF
CSRHNITFCPIGGEPGEIAHTPVDDRITKLPDLIHCYAPYNIYNMGETGLFFRALPDKSL
SIKEEVFTGGKVSKNRLTVALCCNMTGQFETPLVIGNEARPRCFKNISMHNLPVKWCFNK
KAWMTTTLFEDWVNELNAKMQAQGRHILLVLDNAPSHPHNLITSNIILLYLPPNTTPKLQ
PLDQGIIRTIKTLYRKRLLRSVLAKIDISNSAIEASQSVSVLDACQWIASAVRECKASTV
VRSFAKCGFKQGGDPDGNDADEDIPLAQLLLELCPHIANPITTPQDYIAIDDSAPSTEEL
RDDWQETVFSDHGDSAAPDDSTSADADSEPSVQESNVKTFAECLLSVGDIKAFCLDKDLG
DMLQLVSTLEESLQAKAVDAKSKAKQT
>Tc_Harcros_Locus_16798_L470#DNA/TcMariner
NVNISRKQYTFKPEKIYKVDKTGLTTLQKLPKDIAQSGLNQVGQVTSAERGTLVTMCGCI
NAKGNSVSSMLIFPESIIRKLWVMVLHMKH*V*TRKNFEVFIQHFIKHSHATKENPVLLI
MDNHDSHISLRILDVAKENGVTLLTPPPHCSHKLQPL
>Tc_Harcros_Locus_22377_L1394#DNA/TcMariner
PLDYRRVLTSQMTLYLTDDARSNSSDDDLFMMGRARQAYEASFKLKVVDYVLAGNSKAKA
ASNFGINEKQVREWCKIRPQLMGSKKSMKRVPRAEVRCPERIALDGGIMAWVSAKRQEGH
AITGKLLQLQAQKMGKEADLPFKASNGWLNRFKRRNVLSTRTPTSLGQKIPPNHQEKVMA
FQRFVIDQRKQYEYEMEDIYNMDETPLTFDLPGGRTLAPQGDKSVIVRTTGNEKRGFTAI
LCVSASGKKLPPYLIFKGSRSLKTPVEGVVMEVNIKGYINTEKCIDWIRQNFKRQYGRPR
LMVWDSCSVHLTEEVRAALQRRNIQVAVIPGGLTPLLQPLDVCLNRPFKCHMRRSWETWM
MEAVPDLTARGNRRPPSRDLLAKWAKASWDAIPTQMVVKSFLKCGISNALDGSQDDAVWE
EADEDEAVMADLVQELERAEAEEPEGHEPVDQELESDSEGENDFM
>Tc_Harcros_Locus_26245_L708#DNA/TcMariner
RAGGEKRGFTAVLCISAQGEKQPPLLIFKGKRDLTIKVPGMDVTVQEKGYIDQDKCLFWI
RKNFPLNWPRRRLLVWDSCRVHLTALIRAALEARGIDIAVIPGGLTPLLQPLDVVINRPF
KVHMRSAWESWMVSGTPDYTKGGNRRAPSRELLTSWAAASWEKIPSEMIVRSFLKTGISN
SLDGEEDDLIWQDDDQAEAVLGQLQGAAEEAAAEQELPVPIFGDSDDDSDFEGFD
>Tc_Harcros_Locus_39175_L506#DNA/TcMariner
FKGKRALKEKVPGVVLAVQPKGYIDGEKAIQWVNLVFPTRGEKPKLLVWDSCRVHLTDSI
RELLNERNVHLAIIPGGLTPVLQPLDVCLNKPFKAGMRQRWEHWMVTDEGTFTAGGNRKA
PSRELLGKWVKAAWEDIPEDMIVRSFLKCGISNTLDGEEDEAIWDEPAA
>Tc_Harcros_Locus_4534_L1743#DNA/TcMariner
RGKKPKQRDFAYRLQWKGKDMQDAMKSVNEKKMTIRGAAKKFRVPYSTLKDRVHGRVKHG
TKPGVKTALSPEEEEDLVRYIRDMESAGFQMRCIDVRDRAGEILQLNHGHNSPYKDGSPG
HNWLAGFLKRHPGLEFKKAMNRSVIPSLQKQKAMCRRFFDVTSQAYKKHRLGHKPERVFT
VTEMRVNVFLDATILMCAAADGTQIPPFVIFRGQRLKLTSARDAYPDAFFTCSYDGRVND
VVLLWWFRDHFLKKIPAANNRPCVLFLSRSVGDVTFQLSQLAREERIHIVSIPPGISHLL
QPLDANLGNKIENAIAKKAKKWEDENAATPFTQKVLAQILQKVWRKGIDPVEITTNFAAN
GVFPCNSLAISNDRIIAACQALKEQQKSPSPSLMVRNNQFSGLSLLSALSSHEYASLEHL
YGTGDSPTKQATVVEVETYEIEEEVLEQIRHGKRKRDRHSDRDRQKRRVTQEIEKIIEEA
QDHTTDHIEKSVLATLMGEDMQTKSKRRSSQTEEEQPSLTQELLGAKENFEQINRAIESI
GGSIEQPSTSSHQARVITVEEVVEEDLVDSLNANMIKVYDQ
>Tc_Lepcla_Locus_61293_L869#DNA/TcMariner
IVDYTMASPVRRQTTPTRKCLTLHEKIKVIQTQEKCKSLVRKLAVKFGVGKTQISDILKN
KRQLQDLYESNCSGDCKRTRVTSPYDDLNATLYEWFCGLRSNNIPVSGPLISSKALSLAA
RMGLTDFKASSGWLTNWKKAHNIGQMKVCGESADVNNDLVADWQTRLGTMCEGYSAKDIF
NADETGLFF*AFPDKTLAVRGQQCKGGKSSKERLSVLLSVSMSGEKLTPWVIGKANQPRC
FKGLNIGDLPCVWRANKRAWMTSAIFLEYLRWLNRKMALQSRSILLFVDN
>Tc_Pfiji_Locus_28349_L1514#DNA/TcMariner
INVMLRQKRIELTLDKKVELIKSSEGKSHRQLADLYGIGRTQVGSILKRRTEFLTAFEEN
TEPSRKRLKCGIQYPDIDKLMWEWFQHARSLNITLSGPLLQERARQFAVLLGHADFKGSS
GWLDSFRYRHNIMSSAICNWKEKLTDICDGYDPRDVWNVGEMGVMFRALPDRELRGKRLK
DHLTVSLACNMAGEFDTPLVIGKAARPNAFHKLSHDQLPVTWHNNRRAWMTSSIFGKWLR
LFNSRMRVCGRNVLLFVESTLCHTHVTEPLSHVKVIFLPARAPSALQPLDQGIFQNVRQH
YRERLLRRLVTDVGACSSIAEVIKSTNVLDAVQLISSAVKDVRPSLVTRCFARAGFPIFI
DTLDDPEDDIPLAKLLLQVCHLLSLPDPITDPNDYMAIDSDIPVRETLCADWEESLVRDF
VYERNCSVPEEMDGDEDDYDSETDLKSDDDISIAEAIKLTSKVKTFCIQQSFDIWQSLAN
IEDELKAHMIQDNGSYKQTVLISHF
>Tc_Pgras21126_L599#DNA/TcMariner
KKQCLCEPGHEKQRFTVVLAYLADGSKLPPMVIFKRKTMPRKEVFPKGVIVHVQEKGWMD
DDGCIKWINEVWACRPRGLVNQRSLLVWDMFKSHLSGRVKNCVYRNNTDLAVIPGGLTSV
VQPLDLCLNKPFKDNIRKLWNEWMVSSNQSYTPAGNMRAASLSTVCQWVDDAWNQIKPET
IMHSFKKCSISNKLDGSEDD
>Tc_Ppalm_Locus_17326_L1007#DNA/TcMariner
LEYRHNGYIVTRVMMIRIQAIKFTRDEQCEIETGFKASLERCSRFMNRCVLTLRQRTHIA
QKLLKDHQYIIKQRKEMAFEFGQIGNMDETPMTFDMAGFRTVNKKGDKTVTVKTTGSEKA
HFTVILSCLVDETKLLAMVIFKRKTMPKDKLPSGIIVAVQEKVWVDKNLLQQWLKNVWDR
RLGALLKKKSLLVWDLFKAHLVDSVKKQLNKKKMTQAVIPGGCTSLLQPLDVCLNKSFKS
EMCKLWNT*MTEGDKPLTAAGNLKRPSIPLVIGWVKTTWGCIPEEMLRTSFLKCGISNKM
D*TEDDALYEDFHGECVAETEDVADSGGYGEYYDDS
>TX1_Braseg_Locus_45557_L497#LINE/L1-Tx1
FLTALNTHLQGNVNIILGGDLNFVENTSLDKIGGDHTLGMVGRKEIEKIKADSSLVDVFR
SKHSLERSFTYHGHNVQLRLDRFYTNTDLLPHVDSISVAPCTFSDHDLVVMRLGACGNRV
VGRGYWKCNTSVLNDENLVSEMGELWNFLKLEQSKDLQWWEHCKTC
>TX1_Braseg_Locus_4827_L2066#LINE/L1-Tx1
ECVTALKSMKDSKSPGIDGLPKEFYVKFFPLFGAEFTRIVNYSFEEGSLCPSQRKGVITL
ICKDRNRKQELSCWRPITLLTVDYKIISKVLSSRLSRVMASIVGEEQACAVPGRSVQDQL
HLIRSLFAYAEDRDMPGGILSLDQAKAFDRVSHEYLFLVLKKFNFGPDFIRWVKVLYTDI
TSSVLVNGHLSDELPIERSVRQGCGLSPLLYVLCVEPLTRRLCMSPRIRGTHVPGLDNEL
RVIQYADDISVMVRDETSVKATLDICASFQKASGAKLNKEKCQGMWLSQRRGRPSVAQGI
SFDRNQIKCLGIMFCKSSGDLGESNWPPIIERFGKTLRDWESRDLTFRGKSLISAVFACS
KLWYVGKVLFMDHKFLKKFESLMFKFIWSGQQDRVKRPVMFQDRARGGQNVVDISLKLKA
ARIAVLIKVIYHQHKDRWVAFAIYFVGFHLRRWNASFGSNSLLHADTVSPYYAAALKDLK
HFVASFPLQKLEGLTAKKIYQILLNKVCPPASICEKQENLLVDFKTVWGNVHCSFLCPKL
RDFNWRVAHNILPVNNKLHKQNLAISDKCPLCNTAVENLLHLFMLCDVSKLVLTTVQGLI
GDITGRVVLLEKNAITFNLLSQCNASELPIALLITSLYRWSVWQVRNKVKKENQRRGAKD
ILATFRSQLQYRFTCDLARMKKTTFSQYW
>TX1_Harcros_Locus_27235_L2414#LINE/L1-Tx1
RATLFRSKCNWSTLGERPTKYFLNLEKKNYLNKLISSLESEDGELIVGRKNILSAQKDFY
EKLYTENQDELDPIGEDCLFFPREGLPALSESQHDLINRPLTKQDFLNALKDLKNGKCPG
TDGLNAEFYKFFWADIGDLVCNSLLYSIDTDLLSTEQRRGVITLIPKKDKDRLRLSNWRP
ISLLNTDYKIYTKTLAKRIQPHLGSIIHGDQSGFMKNRFIGSNIRTVEDIISYTSLAKQP
AIAMAIDFEKAFDSIRWEFIYKALQAFGFGETYISWVRLIYTDISACTVNNGFTSEWFKL
SRGTRQGCCLSPFLFVIAVELLAHHIRSNVDIEGVTISGRVVKISQFADDTTCFFRTPAS
LPHLLDCLNRFRRYSGLKMNRYKTQHLALGGLDTSSPELAGIPWCEYLQILGITMCNNRS
EDQHYLWNFKPQIDKLLHVSSGWRHRNLSLKGKTTIVNSLMLPCVFYTASVSSTPPRVIT
EVNRIVDRFLWNSSKNRIASCVVKGEIKEGGLALADLRAKIVVSNIGWIKRIYRDPEGIP
AAYLRHLLQVESDLDIYLSTKSETGVSYASDPFYHQVLRDWHGFYNVLLCKENEVRCEIL
WDNKFITSCKKPLNWHSWKDAGILRVNDILERGVFMSDTQISHKYGVQCNFLQALQIRKS
VPPMWREAITETSYCVPDNCIWIVNNTPDIVNLFSIGSKELYWIVKKRDSNRPPAGERRW
TRMYPSVNFNCEYWKSLYTYTYRITRETKLQAFQYKIFHCIITCNKYLHNIRVKDYSNCL
YCDERQDTLPHFFVHCPRVSYFWNS
>TX1_Harcros_Locus_29170_L1073#LINE/L1-Tx1
SKGVAILFNRMCSYKSLEKIVDVDGRYIVMHVELEGCEYLLCNIYAPTQNFEAQQILFLD
SLRGIIDKFECENVIIGGDFNEVLDPALDRRNSSNTTQNNRKYREQILDVMGSLSLSDVW
RCKFPRLRRYSFHRREQASRLDYWLVPEHMLGLVHAADIKFGTLSDHSRVTLSIGPAPQV
RGPSLWKFNNTLLADTAYVKLLKEMIANFKGDNADLDPARKWELLKYEIRKFTMKHSKKC
KAEFNKIENQLEVDMRRLSSALDAGECVHVELESVRRELREIELSRARATLFRSKCNWST
LGERPTKYFLNLEKKNYLNKLISSLESEDGELIVGGKNILSAQKHFYEKLYTENQDEL
>TX1_Lepcla_Locus_10063_L3353#LINE/L1-Tx1
WGGDVIFCNGTSGSRGVAILFSRGLSYKCVKSIIDAEGRYIIAQIEVDNTEYILCNIYAP
TQCNESEQLLTLDRITQTLKDFESENYLIGGDLNEVLVPSLDRKNPQRLQCRSRKYRSAI
LDVMEQYGLTDVWRTRHPTTRRYSFHRAGQASRIDYWLISEHLSNFITKVNVEVGTLSDH
SRVLLDINHTQISRGPGLWKFNSALISDSQYVEQLNELLEEKKQEYANYDPSKKWELIKY
EIRKFSIRYGKNAKIKARKYEKDLQSQLSRLVSDADRGETLTDLDEINGIKRELEEVEIS
RARAIIFRSRCNWSQNGEHPTKYFLGLEKKNYLNKVISQLQGDNDSVITGHRNILRAQQE
YFQNVYCEKRTELDELDDSCPFTTVEGLTTLTELQREVINRPLSKQEFFSSLKELKQGKT
PGSDGLTVEFFRTFWEGVGDLVTDSLIYSTKSGKLDTDQRRGVITLIPKKDKNRLLLKNW
RPISLLNTDYKLFTKTLARRVQPFLPDIVHTDQTGFIKNRYIGINIRTVQDVITYMNMAR
YPGILMSIDFEKAFDNIRWDFVIEALRVFGFGDDFISWVRLIYTDVVACVVNNGFTSKWF
GLYRGTRQGCCLSPFLFVLAVELLAHNIRMNRNIEGIYMVRREIKISQYADDTTCFLSSA
QAMKHLLDCLERFRRYAGLKINRYKTQYMAVGGFDSASLPGLNWHDELTILGIVVGVNMN
DSHNYLKNFKDRIDKVRNICMDWRKRDVSLKGKVTLINSLIMPMILYPASIMYTPERVIL
EVNKIVYEFLWNSSQSKIAKTTMCAPIQQGGLALGDLETKIFVSNLNWIKRMFLNMDCVP
SILVEYLLEQSMDVRSFIGAKTDLNVDRDPFYRKAFCNWHEMYNKTLMTELEIRNEVLWN
NKFITINKKPIFWKAWRAAGILKVQDVLEGGTFMSETQITQKYKIKCNFLQALQIRKSLP
GQWREVITKNNIQLEKNCLYITDRFPKAVNMLTVASKELYWIVRDFVSPKLTSQKGWKKS
YPDLELMSERWDLLYKYPYRVTRETKLQSFQFKVFHRIITCNKYLFNIRIRDSPECLYCG
DQQDTIVHFFVTCQKVVPFWKSILRWLEAVVGITTENI
>TX1_Lepcla_Locus_14571_L2714#LINE/L1-Tx1
LWAMNSETLKLCSLNVNGLRSRIKRKSIFMKMREGQWDIILLQETHSDDSCFSLWKSEWG
GKAFFAHGTSASRGVAILFKRGLDCEVLDTVRDIGGRYLIINISIADQCLWIGNIYAPTQ
QEEPQQISNLNLIEEVLVRGDQDTIFLGGDFNIQLDPHLDRKNVSYPIVAARYRSCLLDM
IDRLGLVDIWRVNNPNLRRYTFHRKIQASRIDLWLIPECISANARKTSILPGIFSDHSII
TLEISLGDVARGPGWWKFNSTLLRDKGYVDEIKNIMEEMTSVKELDPNDLWDFTKFKIKG
LSIKYSKKKRNEEKKEERELEKKIVELIYRLDEGENVEEELRSYKRELEVRKGMEAQAAI
LRSRVNWASHSERPTKYFLNLEKVRALEKKITAIETKDGIITTDFQGIMNTLKDFYEELY
SSVANESYRAALESALNKSKIPQISDRQKDALDRELSEDEFYKALCSMKSNKSPGSDGLT
VEFYKFFWQDIKHLLIQSFKFSCNNGILSKEQRRGIIRLIPKKATNKQKLSNWRPITLLN
TDYKILTKALANRLKIHLKDIIYSDQTGFMKGRYIGTNIRLAEDLIEHSIIEEDQPWLLA
LDFNKAFDSVSWECVIETLELFGFGENFIQWIRVIFSGAQTCITNNGYNTSWFSPARGAR
QGCCLSPFLFVIVVEVLAIMVREEETIRGIMLGTREIKISLFADDVTCYCRSKSDLFRIL
DCLERFRRYSGLTVNKHKTKILPLGKENSFVEGNMPFEIVESLVLLGVRIGKVCDEGIRY
KWNFEEKLKRCERICQDWNNRNLSIKGKVVVINSLLVPILLYPTTITFTPKRVFDEFKKL
ICSFI
>TX1_Lepcla_Locus_33292_L1244#LINE/L1-Tx1
EDVYDELQSYSQELRARQRLDAQAAILRSKANWANYSERPTKYFLNLEKKRALEKQITAI
ENKEGALITDSQEIMSTLRLFYNDLYSGRPRESYEDIWHDIVDKYAIPQLSDRQQETLDK
DLTEEELNRALCKMKNNKSPGTDGLTAEFYQFFWEDIKGLLMSSFHYSFDCGFLSKEQRR
GVIRLIPKKAVNKHKLSNWRPITLLNTDYKILTKTLACRLKLYLKDIIYADQTGFISGRY
IGTNIRLAEDVIEYTSLDEEASWLLALDFHKAFDSVSWECIIETLSLFGFGTKFLTWIKA
IYNKVEACVTNNGFNTAWFSPTRGTRQGCCLSPFLFILVAEILAITIREAGTIKGINMGG
REVKVSLFADDVVCYCRSKNDLFRILDCLERFRRYSGLTINRYKTKILQLGRETF
>TX1_Pfiji_Locus_25478_L1527#LINE/L1-Tx1
SDHKFVVIFFEIFNQAAFGKSFWKCNVKILKDDQLKNDIEALFRADTPADSDVGWWERMK
TEIKKVIILHCRRRARDDRAREVFLERQLAEYQRCQVFLPGAFRDEISYLEAELRSLTAS
RLEGAMIRSRARLIRDLDRPSSFFLRKERQHREKKMIRSLVVDGALITETEKIVSACQNY
YHELLTAEAIDSDLAEYFLDGLPRLTTEQMGLCEGPITKEEIISALKLMKDNKCPGSDGL
PKEFYTQFIHLFLDRFTDLVNLHYNNNILSPSQREGIITLLCKNKDHPELLNNWRPISLL
NVDFKIISKVLSLRLGRVLPYIIGLDQTCAVKGRSIQDNVHLLRNVVDYCNGKNMGCML
>TX1_Pfiji_Locus_2625_L959#LINE/L1-Tx1
SFWKCNVKILKDEQLRKDIEALFREETPTTTLDGWWESMKVDIKKTIIFHSRRRAKDNRA
REVFLERQLAEYQRCQVFLPGAFGDEISYLKAELRSLATFRLEGAMIRSRAKLVKDLDRP
SSFFLRKERQHREKKTIRSLMVDGTVITQTEKIISATQNFYSNLLAVEDIDSDLAESFLE
GLPRLTPEQMGLCEGPITKEEIISALKLMKNNKCPGSDGLPKEFYTEFIHLFIEKFTKQI
NEYFNNSLLSQSQREGIITLLCKNKDHPELLNNWRPISLLNVDYKIISKVLSLRLGRVLP
YIINLDQTCAVKGRSIQDN
>Tx1_pfiji_Locus_26261_L2429#LINE/L1-Tx1
WVQTLYTSCRSRVEVGGFLSEAFPVTRGVRQGCSLSPLLYVICVEAFAHRIRSDPQIRGL
RLPTVGEEVRIIQYADDSTLVLTDYNSPKKAFRTAELYGRASGASLNIDKCKGLWLDSWR
GNVYQPLSIQWTPDVLRFYGILFGSENLEKENKNSAMQKFAKAIDQLNSRGLNLVTKPPI
INLFACSRLWYTLSVLPLDEAFNKRLDRGGL
>TX1_Ppalm_Locus_27226_L734#LINE/L1-Tx1
NLRCYSLNVRGMKSDQKRNKRIRYLYLTHSNQNTPSIIVMQETQNTIEVDTMWDGKSSSR
VSPQEENKWQFNDGRYIIPKIECCSSKYVLTDVHAPTQDEENEQIILIDTLQNKLVIFEG
ENIIIGGDFNIPLDPKVDKK*GSNDLNKSTRYRTALNNFLHCFDLCDIWRLNNTNKHMFT
LCNRKNKIYCRLVYWFVADRLASVVIKQTNILPSIRFDNNIIGMSLTNLGSKTHGPGYWK
IQYRL
>TX1_Ppalm_Locus_34747_L626#LINE/L1-Tx1
GRYVMIDLTVCDRQMTIVNSYAPDNDDSYFVRGIINVVEKSDTDDKDFNCVLNVIKDKKR
WSYCTF*QKYERVNCLIHKKGRFSRSMEKTTSV**SVYISRLDYFLVSFGFSNLVESSFI
LP*ILTDHSLIKITMCIDNKPRGPGMWKFNCPLLHYQD*VLNVKQAIRETLIIEEGLNAG
LLWEAIQLRLRAGTISYSALKKRSKNNTL
>Zat_Harful_Locus_24341_L1850#DNA/Zator
GDQKAVTYSGPTYVAIRSGKHDKSTAYSHGEDLCTLIEDLDVFAPFVKVHDGGVKPVVII
TSDGGPDENPRYRKVLEVAAQHFLEYNLDAIFVATNAPGRSAFNPVERRMAPLSHDLAGL
ILPHDHYGSHLDGSHNTTDEALERKNFEKAGELLAEVWSKTVIDTQPVHAAFIRPSEQES
RYQSATPPTEEWLAKHTRQSQYFLQIVKCDTKTCCSPVRSSIKAVLPTGFLPAPVPIVQT
LHGLVAPEPEESVDSKAFGSLYMQMTLAGIVPKAATAYKHLPYDIYCPTVATRLNNRICQ
TCGLYMSSIKALKLHSKVHKGKKTVNTAQLKPTTIVRQEGNEVLIKVGGQLEWVDIADVD
MSTAVRQPSRRDRIPVIQSVREWVQSPW
>Zat_Harful_Locus_9328_L2506#DNA/Zator
DSFEWS*AKCSESK*IKSK*VSRKRQLN*MCDEFPEV*AKLKVHESVGRPRIEEDHPELL
EVIKDLALHGSGADNRRRTEKIRSIKTLSELTQELNLMGYDISRSGVYLRLIPRTSNSRE
GKSHIATAPVKLLRTGNNDHQNHQDGAFCKATNNHIEEIAALLGPDEVTFISQDAKAKVL
IGITGITKQSPLLMHVEYQVRLPDHDFIKAPAYKLVPDVYAGICISNTGEDYGSPKSVGY
SGPTYIAIRSAKHSTSTAFEHLHDLQQLEEIPEFASIMKDRHNQIKAVRIITCDGGPDEN
PRYEKTIACAIDQFINRELDALFVATNATGRSAFNRVERRMAPLSKELAGLLLPHDNFGK
HLDNQGKTIDEELEKLNFKHAGEVLAEIWSDVLIDDHPVLASYVEGNSEYIPEQKSPSWK
ADHVRESQYMIQIVKCKNRECCSEPRSSYFTIIENRFIPGPLPLEHTPDAGLKVSIGRGR
FASLFVTMALSKDILPRSAKNFPSGIPYDFACPGVQDKLKQRTCSCGLNHASVKSGTAHQ
RFCTKQQKPQKAHRREKENKCENNRPAPRERPVGVAAKRHRELL
>Zat_Harreg_Locus_12283_L4707#DNA/Zator
DSGRSNQYISEADPKTPAQLQIKDKVSELKKEITGFYQKKGMGLLNS*GITLLRDKENRL
KDLKKQLRRLESNCESQKKVRKTRKRMLAEAFNEHPELKKKMKIYDGPGPPR*EIDQSGL
LSAIADIALHECAADERRNSEKITMGYTLSESAFYLQLLPRNFNTTLSCVNCSCKIDKNQ
YCLLYCIDPSVRRNCLHPWARRSNVPSVDGKA*VPIVITAAKKQASLLMNSEYKVNLLDH
DFVKAPGHKFIPDVYSGINISGDGTDYGSTKSLGYSRPTYIAVRSAKHTSSTAFVRRATR
IHQHYAKLSLCNKTH*NNHL*WWARRKPQIQKNHQLCC*AVLQQ*FRCHIRRYKCPGHST
FNRVERRMAPLSKEQCGVILSHECYGSHLDSQGTATVPVLEKKKLFPCRGDAGQNMSDLT
IDGYPMVSTYVEEQAAHTLTSKDSEWKTQHVRESQYMLQNVKYKDRTCCTEPCSSYFSLM
EEFVPGLLPLATSPDRSLHVTASEKYPSLFINVALQKDVLPRSAANFKTV
>Zat_Harreg_Locus_9393_L3632#DNA/Zator
KPVVIIFTDGGPVEKPRYSNVLQLAAQHFIEYNLDGLFVATNASGCSAFNPVERCMAPPL
AMTWQASYCLMILMDFIWTPHRTVDEELEIENFTKAREILDEVWSATTLENHSVVAVLSL
HWMNH*YTKHWYL*QRNGRPSMCVRASIACKSSSALI*HVHLFHSSLKSILHGFLPVPVA
IK*TNHGLIAPEPEESYDPSTHFGSLFQHLAISSVMPKEGAQFKKVSYDLYCLSVARKHC
DRTCTTCGWFTASEKALSLHSAIHKGKARPTTKKTKVTMLFVRKEVRIKSGGELEWVDVS
DVDLSQV
>Zat_Harcros_Locus_28015_L436#DNA/Zator
NFTQEEETLAKIWSNLKTDGYPMVSTYVDERQAFMLQIVKCKDHTCCTEPCSCNISLLED
FVPLGSSPDMSFHVTASGKYPSLFISVALTDVLPKSAAH*KNSLPYDFVCPGIQDKLAQR
V*KKCGVYHASMKSMNSHKKTCGHA
>Zat_Harcros_Locus_69517_L962#DNA/Zator
PTPRQTELQKELGIKRASIINLHKKRDFGMMSDIDRKELEQENKSVLKLEQDLIKAKANQ
DRQRQFRDDRKRVMAGLDDETKKKLKMSIDGTKGRPEIVENNDALLEAIAEIAISGSAAD
EKRRSTMVRSVKTLDDLTEALQQQGYNLSRSAVYLHLKPRDGTTIEGKRHVKSCPVKLAR
SDNSQHAKHVDTSFAKANISNLEELASILGPKEVIFHSQDDKCCVAIGVTAAKKQAPLLM
HMDYQVRLPDHDFVVAKAHKLIPSVIAACAIEANSITSAAVTYSGPTYVAVRSAKHDSST
ALRHLEDMKRVHDLPEFQNDM
>Zat_Harcros_Locus_70843_L533#DNA/Zator
HAKTTHYCFQIKKCSRMDCAYCIMHPPRLGDDFQDMHFLPDPMPDASKDSYLHFDELYGQ
VTTDTHRPSAEKSSNFEDENVEEDKAHKDLLKAVKVRGIIKCVECEKPRCVFSARKLTHD
QENKLEKEREESWFVCGDKLPEGSELYTRRSLHCSSPVEVVYYNSPNHPPACYHCGSE
>Zat_Lepcla_Locus_49793_L670#DNA/Zator
GVVLLHDLYGYHLNSQGHTTDETLEAANFAHAGKVLEDVWSSVVIDGYPVKAEYIKPTEI
ITELEIKPAEWNNVHVRESQYMLQVVKCNNRECCQPHRSSYLMINEDIFLPGPLPLRQTK
ENGLTVSLNDPVARYPSVFVRKALIKDILPRSAAKFSAGLPYDFVCPTVQDMLSSRMCKV
CGLYHASIRSLKDHKKSCKAKVSDHKKSAKGSD
>Zi_Lepfim_Locus_16677_L3300#DNA/Zisupton
RRFLLCRLDCATSRRSHYHCLCGRITRLQSVASCHSRVCSYNVKLASHCTKRLVLSGSTA
GRVDSGSTAGRVDSGSTAGPVVSDSMEEPFVSASAEGSVGSDNTMLVGSDNTDGPVGSDT
TEGPVGSDSRVAGRVDSGSTAGPVVSDSMEEPFVSASAEGSVGSDNTMLVGSDNTDGPVG
SDTTEGPVGSDSRVVCADKAAGIYMVEDSVEPVHVTARLYDGDICVQCSVKECSLMTDSL
STGQQNFVCNHILSTFNAANTIIMEELPDIENVNMSKEMKRTVTNMREEASRKKKALLIK
WPDTTFALYYSVYTGVVKYWCPFGRTIVSAKTSGLHCPCSGSKVNCVHKAAVRWKLGNVA
GNEESVPSSVQHTDDLLQDIKWSSKVELLKPEETCCPWCGYCKLILRIASRHGWVVDHRF
IKKDVQIMFKQCPQCDHCVYYRNNINMDNHIILTLAFCRWLRCSLKNRIPLSAELNKLEE
FNGFRYPSHDHIMKGYLKYEALCQHSYTFTCVECGIYPPVIITDVNKKCCFKLNTDEVHG
SRTARDMVNQKCFWNTVQNDIITGKKAKDAISPSYDYWAPFVGSASAGDEVYNMEYCKVS
SQVEDMDVVLSEDYLIKHMTEKKLDEIKQVCRSLNLSDEGMRMECLQRLKAALSSTESCS
KVLNKISQFSGGLLCACCPHGVVYGLKFLLGGESPRDHVDLILSFAHQPTLIVCDIPSFV
ANHGNERKRNMFHPNKGRFAEDNEENLRKAKQRQLTVHIPELDVANIVFVDTKPDHSYAE
TTHLLTHPTVHYCGYGKCCERNTTADVESLRCLDIVPECTTINIQVVEELFSYLNQSGCF
LTQTSPHHHIFIIRLLCQFNNQRVNERSQDAL
>Zi_Pgras219523_L650#DNA/Zisupton
IKFAGSSGGLLCACCPHGVVYGIKFLLRGESPRDHVDMLLSFTYQPTLAICDIPSFVARH
GNKRRQNMFYPNEGRFCGEAGNTISRQKEGTLKVSVPELDMSRLLFTSSSMDHSYAQPDH
PLTHTSNHYSAYDRFHEDNCTVDVERLRRLDIVPECSLINSQVVEEFFSWIDKSRYFLSQ
MSPIHHIFVIRLLCHLNNEKINQVIEKNILRHVQTNL
>Zi_Thebra_Locus_39925_L974#DNA/Zisupton
VLQPSFNFWAPFIGATAAGDDVVNTEYCKVKSSLQTPDEEDQGNTLTEDLLIELMIERKL
DDIRRICRSVKVSDKGIKIECLQRLREKMSSKDSYKKIVKFVGSSGGLLCACCPHGIVYG
IKFLLHGERPRDHVDLLLSFLHQPTLTVCDIPDFVARHGNNRKDNMFHPHDGRFVEETEE
NIRKVLDGQLKENKPELDIANHILHPKDVDHTYGKSLHPLTNTADHYCGYDRFHEGNSTS
VTEKLRRLDIVPQCSGINSQVLEELFSWINKSQYFLVQMPAIQHVFVIRLLIHLYNTNRN
T
