# Supplementary material for: Comparative genomic and transcriptomic analyses of transposable elements in polychaetous annelids highlight LTR retrotransposon diversity and evolution
Source: Mob DNA. 2021 Oct 29;12:24. doi: 10.1186/s13100-021-00252-0 (PMC8556966; doi:10.1186/s13100-021-00252-0)
Supplement: Supplementary file 15 — Additional file 15. Categories of transposable elements used and their correspondence in the referenced databases. (.xls) [file 13100_2021_252_MOESM15_ESM.xlsx]

## Sheet: TEs types
Element Types	Repeatmasker library annotation									Browse RepBase subsets
Transposons
Academ	DNA/Academ-1	DNA/Academ-2	DNA/Academ-H							Academ
Crypton	DNA/Crypton-A	DNA/Crypton-C	DNA/Crypton-F	DNA/Crypton-H	DNA/Crypton-I	DNA/Crypton-R	DNA/Crypton-S	DNA/Crypton-V	DNA/Crypton-X	Crypton
Dada	DNA/Dada									Dada
CMC	DNA/CMC-EnSpm	DNA/CMC-Transib	DNA/CMC-Chapaev							EnSpm/CACTA
Ginger	DNA/Ginger-1	DNA/Ginger-2								Ginger1	Ginger2
Harbinger	DNA/PIF-Harbinger	DNA/PIF-HarbS								Harbinger
hAT	DNA/hAT-Blackjack	DNA/hAT-Charlie	DNA/hAT-hAT5	DNA/hAT-Ac	DNA/hAT-Tip100	DNA/hAT-hATw	DNA/hAT-hATm	DNA/hAT-Tag1		hAT
IS3EU	DNA/IS3EU									IS3EU
ISL2EU	DNA/PIF-ISL2EU									ISL2EU
Kolobok	DNA/Kolobok-Hydra	DNA/Kolobok-T2	DNA/Kolobok-E	DNA/Kolobok-H						Kolobok
Maverick	DNA/Maverick									Polinton
Merlin	DNA/Merlin									Merlin
MULE	DNA/MULE	DNA/MULE-F	DNA/MULE-NOF	DNA/MULE-MuDR						MuDR
P	DNA/P									P
PiggyBac	DNA/PiggyBac	DNA/PiggyBac-A	DNA/PiggyBac-X							piggyBac
Sola	DNA/Sola-1	DNA/Sola-2	DNA/Sola-3							Sola
TcMariner	DNA/TcMar-Fot1	DNA/TcMar-Pogo	DNA/TcMar-Tc2	DNA/TcMar-m44	DNA/TcMar-Mariner	DNA/TcMar-Tc1	DNA/TcMar-Tigger			Mariner/TC1
Zator	DNA/Zator-1	DNA/Zator-2	DNA/Zator-3	DNA/Zator-4						Zator
Zisupton	DNA/Zisupton									Zisupton
Helitron	RC/Helitron									Helitron
LINEs
CR1	LINE/CR1	LINE/CR1-zenon								CR1
I	LINE/I	LINE/I-Jockey								I	Jockey	Vingi	Ingi	Outcast
L1-Tx1	LINE/L1	LINE/L1-Tx1								L1	Tx1
L1-Nimbus	LINE/L1 with name of the element starting with Nimb or Nimbus; and I-1/2/3_DR, CiI, I-1_AA, I-1_BM, I-1_SP, I-1_Nvi, I-3/4_AC, I-3_Spur elements									Nimb
L2	LINE/L2	LINE/L2-Hydra								L2	Kiri
L2A	L2-24_NV	L2A-1_SK	CR1-34_HM							L2A
L2B	LINE/L2 with name of the element starting with L2B; CR1-1_AG and CR1-1a_AG elements (checked to be L2B according to Repbase)									L2B
L2-Crack	LINE/L2 with name of the element starting with Crack									Crack
L2-Daphne	LINE/L2 with name of the element starting with Daphne; CR1 elements annoted with RBRM:Daphne (checked to be Daphne according to Repbase)									Daphne
Proto2	LINE/Proto2									Proto2
R2	LINE/R2	LINE/R2-Hero	LINE/R2-NeSL							R2	NeSL	Hero
Babar	LINE/Rex-Babar									Rex1
RTE	LINE/RTE	LINE/RTE-RTE	LINE/RTE-BovB	LINE/RTE-ORTE						RTE
RTEX	LINE/RTE-X									RTEX
Penelope	LINE/Penelope									Penelope
Retrotransposons
BEL/Pao	LTR/Pao									BEL
Copia	LTR/Copia									Copia
Gypsy	LTR/Gypsy	LTR/Gypsy-Cigr	LTR/Gypsy-Troyka							Gypsy
DIRS	LTR/DIRS									DIRS
Ngaro	LTR/Ngaro									DIRS
