# Supplementary material for: Comparative genomic and transcriptomic analyses of transposable elements in polychaetous annelids highlight LTR retrotransposon diversity and evolution
Source: Mob DNA. 2021 Oct 29;12:24. doi: 10.1186/s13100-021-00252-0 (PMC8556966; doi:10.1186/s13100-021-00252-0)
Supplement: Supplementary file 16 — Additional file 16. Annelid transcripts that potentially contain a TE fragment (.fas) [file 13100_2021_252_MOESM16_ESM.fas]

>Alvinella caudata-Academ_DN10983_c0_g1_i1
TTGAGGCCATGTATCCAACACTGCCACCAAGAAATGATCGCGTGGATTTGGGCAGATTCA
GAAATCCAGGTTTTCTTTGTGCTGAGCCAGAAGTAGCAGTAGTGCCTTTTGCTGAAGCAT
GTTTGTATTTGTTCAAACTGCCTTTGGTTCGGCTTTTTCCTCGAGTGGCTGTACTGGAGT
CCTTTTCAGCAGCTCTTTGGCGCTTGGCTTTTGGTGCACCGCCTCCATAATGCTTTCTTT
TACCACGTTGTTTCTTACCCTTGAAGCCTCTCCTAGCACTGAATGAAGTGCTTGGTTCAT
GTTGCATAAAATAGGAACTCTTGTTCTCTTCATCTGAACTGAATCCATCTTCCTTAAATG
CATTAGAATCAGTATCATCATCTAGAGTGGCTAGTATCGCTGTATACTTCATGGTGATGT
CTAAGAACTGGATAAACTCTTGCTTGTATCGCTCCAGTTTATAGGCTGTCACGCCACTGA
CACTGTGCAGGACCTCATCCAGTGTGACTGGCAGGTGTTTGGCAAGGTCACGAAGTAGGA
ACTCGGGAAAGATGTTTGAGTAGTTTGTATTGTACCTTCGACCGATGTCCTTGGCCAGAT
CGAGCAGCTCGGCGTAGCAATCCATCTCCACCCTGACCCGTGGCGACGTGCTCTGCGCCT
GGCTCTGCGACTCGGCCACCCGAGTCCGGCCGCTGGACGTCTGGAACCTGACCCGGAGCC
TGCCCTGGAGCAGGTCGTCGGCGCGCCGCCCGATCCGGACGTAGCAGACCGTGTGGTCGG
CGGCGGTGATGTGCAGCTCCTCGTCGAGGATGGCGTCGACGACGAGCTGACGGAAGAGCC
TCTCCACGTCCGTCCGCTGGTACTTCTGCCCGAGGCCGTACATCCGACACCTGTTGTGGC
CGGAGTCCATGACCTTGCTGCTCTGTGAGCCTTTAAAGACTTCTATAAAGTGTAACAAGG
TGTAGCCTTGACCTCGCCTTCGGTTCTGTAGTATTTCCTTTATACACAGTACTATGGTCT
TAGCCGTATCCGTGATATCTTCCACAACATACTTCACCTCGGACGAACAGTTGTCGCACA
CCGCTCCAGGGAAGTCTGTACAGTGGGCCCTGTCGAAGCGCTCGCCGAAGTACTCGAGCT
GCTGAGATCTGCGACAGTCCATCTTGTTCTCACAGTAATGGACCATACGGTAGAGATTGT
CCAGGTGAACCTTCTTACCCTCGTAGTTGGCATTCTGGTCCGTTTCTATCATCCTGCGTA
TCCGAGCCACGTCGCTGTACGTGTAATACAGCACACAGGTGGCTAGCAGGTTGTCTCGGC
CAGCGCGACCAGATTCCTGGTAATAGCCTTCTATTGACTTCGGCAGCGAGTAATGCATCA
CAAATCGTACGTCTGGCTTGTCTATTCCCATGCCAAAGGCTATCGTGGCGCACACAACCT
TACAACGATCTTCATTGATCCAACGTTCTTGTACTTCTATTCTTTTGGAATCGCTCAAAC
CTGCGTGATATGGTTCGGCATGGATGTTGCTAGCTCTCAATTCCTGCGCTACCTGATCAC
ACTCACGCCTTGACAAACAGTAAACTATTCCAGACTGGTTCTTGAATTCATTCTGGATCT
TCTCAATGATGACCTTTGTTAGTCCCTTTGGTTTCTTTGCTATGACTTGATATTTTAGGT
TTGGTCGGTTGAAGCTCTGCACAAACCATTTTGGTTGGTTCATTGAGAGTTGATGTAGTA
TGTCTTTCCTAACTCTGATGTTGGCTGTTGCAGTTAAGGCCATTATTGGAACTCCGGGAT
ATTTACCTCTCAGAGTATTCAACTTCTTGTAGTCTGGACGGAAGTCGTGGCCCCACTGGC
TTACACAGTGGGCCTCGTCGATAACAAATCTAGAAAGCAAATTCCGTTTGTACAAGTTCT
C
>Alvinella caudata-Academ_DN52885_c0_g1_i1
CTATGCCCATACCAAATGCAACAGCTACAACAACCTGTACATCATCATTAATAAAATCTC
TGTGGGCCTGGTTTCTTATTTTCATACTCAAACCAGCATGATATAAAGCTGATTTCACCC
CAAGAACTTTGACAACCTGGTGGACATTTTCTGCTGCCTTCTTCGTAGGACAATAGATAA
TTGTTGGACCAGTAAATGTATACATGTTGTGCTTTGTGCCTTCCACATTCATCTGTTTCT
TTAAGTCACTGAATATGTCATTACTTTTAACAGACACACTGAGGTACAGATTTGGTCTGT
CAAAGTCTGTACAGG
>Alvinella caudata-Academ_DN5117_c0_g1_i3
AATGATACGGCGACCACCGAGATCTACACTCTACGCAACACTCTTTCCCTACACGACGCT
CTTCCGATCTGCCCAGCAGCCACTGAAAAAATCATGTTTGCTCTGAAATGCAACCTCAGA
AACAAGTGTTGTTCAGATCTGATCCTTTTATTTCAGCTGGAAATCGCCAACCAAGTTCAT
GACGCTTCAGGCCGTCAGCTGAGTACAAATCCTGATGCTTTACCTAATGGATGGTGTCAC
CCTCATCACCGCTGTCATCTATCATAATGCAGCTGTCCTTGGTTTCCTTCCTTGTAACTT
TCTTCTGTCTCTTTTCCAGTGCATCATGATTAAAATCACCGAAGTCCGAATTATCACTAG
TGTCACTATCTACAACGAAGGCTCTTTTCTTTGTCCGTTTGGATTCTTGTCCTCCCTCTG
TCTGTTTTGACTTGTTGCTACTCTGTGTGTTGTCAGTGGATGACTTTTTTGGGGGTTTAC
ACTTTGATGATTCTATTTTTGATTTTGTGACATTCCCTCTGGTGCTGCTCCCCGGTGAAG
TGTGTAGAATTAGCTGAATCTTGTGATCGGGTGAGTGCAGCAGGTGTGCTTTTGGACCTT
TAAGCAGGTAGCTGATTGTGGTGTAGGCTGTGAAGTGGAAGTCTTCACGAAGATACCCAT
TGAGGAGCATGTGTACAAGAACTCTCTCCACGTTGTGCTGACACTGGCCGGGCGAGCCAA
CGCTCTTCACTCTGAGAATCGAAGCACCTCGACCCATGGTCGACTCCAACAGCTTCAGAG
CCGTGATCCTCTGGTCCTTCTTTTTGGCATTGTCCACAATGGTGATGATGTCTCGACATA
AATCTGTTACATCTTGTTGACAAGAGGCAGCTGTTTCAGGTCCTGAATTGCAGTGATCAC
ACATCCTTTTGCACTTTGATGAGTCCCACTGTTCACCAAAATGACGTGCTATTAGCGTCC
TCCGACAGCTTCCAAGGTCATAGGCATACTCCACTATGCCATAGAGTTTTTCGAGACCAG
TCTGTTCTGTAAAGACCATTGTACTCTGACGAGAAATATCTGTGAATCCAATGTACAAGA
TACAATAAGCCTTCTTATCATCACGTCCTGCTCTTCCACTCTCCTGATAATAATTCTCCA
TGCTTTTGCTCAGTGAGTGATGTATTACAAATCTCACATCTGATTTGTCTATTCCCATGC
CAAATGCAATTGTTGCTATAACAACCTGAACATCATTGCTTATCCAGAGTGTGTGTGTTT
TGCTTCTCTGCTTGGCATCCATGTTGGCATGGTAACAAGCAGCATTTATACCACGCTGCT
GCAGTTCACGTGCCACTTCTTCTGTATCTTTCTGTGTTAGGCAATAAATGATGCCTGACT
GGCCACTGAATCTTGAACTAATGAGCTTCTGAATATCATCAACGGAATTCTTCAGTCCTG
ATGGCTTTGTGCGTACTTCATAAAACAAATTTGTCCGATTGAAAGAAGCTCTGAAGACAA
GACATCCTTCAATGCCAAGAATCTTCTTCACATCATGCAGCACATTGCTGGTTGCTGTGG
CTGTCAGACCCAGAATTGGGACTCCAGGAAACTGGCGACGCATTACTCCGAGGAATTTGT
AATCAGGTCTGAAGTCATGACCCCACTGGGAACAGCAGTGGACTTCATCTATGACGAGAC
GTGAGAACAGACCAGCTTCATACATCTTCTCCAGCTTTGACATGAACCGTTTACTTTTGG
CCAGCTTCTCTGGTGTCACATACAGCATCTTGAATGGAGACTGTGGATTTGTCATGTTGT
CCTGTACATACTTCACATGTTCCTTGCTACTTGATGCATTTAGTAAGGCAGCTTTCACCT
TGTATCTTTCAAGGGCCATCACTTGGTCCTCCATCAGAGAGACTAAAGGTGAGATTACTA
AAGTAATACCTTTAGAAATGAGAGCTGGCAACTGGAAACAGAGACTCTTACCACCTCCAG
TTGGCATGATTAGTATACAATCCTTACCAGACAGTGTGGCATTCATTGTCTGCAGTTGGA
GGGGTCGGAAAGTGTTGAAACCAAATACATTTGAACACACCTCTTTCAGCTTCTTGGACC
AGGGGAACTCTGTTTTTTTCCAGTCCTTAGATCTATCTTGTTTGGCATCATCCTGTATCA
TCTGTTTTAGTTGGGCTTTCTTCTGGAGCAGTTTGCTCTGGACTTCTATTAGGTTCTGGA
TTTGCTGTTCCACTTGTTCAAGCTCCTGGCAAACCTTAGCTAGCTCATGGCTTGGATCTG
ACATTTTATTGTTGGTAACTAGTATTTACTTCCAGAACAGTCTTCCACCTATCACCTTCA
GAGCTGGCTTGTTTCTGATGATAGTTTCCCTGCCAAACTGGACGGAACAGTTTGGACAGA
TTCCCTTTTCCTTGGTGTAGTCTTTTGCTATTCTGTGTAAGTGTATCTTGACTAGCTGAC
CCTTGCCACCTTTTTTGTAACTGAGCAGAAGTGTGCGACAATTCTTACAGAACACTTGTA
TGATGTGGTAATTCAAATGTGGTAGCATGCTGACACAGTTTAGCACTCATTTGTCGAAAT
GAAATTAACATCAGACGTGTCGTGCAATACTGACATTAAATAACTGATTAAATAAATCTA
CAACGACCGATTGCCTGCCATCCCTAATATCGCCGGCGTATGAGATCGGAAGAGCACA
>Alvinella caudata-Academ_DN5117_c0_g1_i4
AATGATACGGCGACCACCGAGATCTACACTCTACGCAACACTCTTTCCCTACACGACGCT
CTTCCGATCTGCCCAGCAGCCACTGAAAAAATCATGTTTGCTCTGAAATGCAACCTCAGA
AACAAGTGTTGTTCAGATCTGATCCTTTTATTTCAGCTGGAAATCGCCAACCAAGTTCAT
GACGCTTCAGGCCGTCAGCTGAGTACAAATCCTGATGCTTTACCTAATGGATGGTGTCAC
CCTCATCACCGCTGTCATCTATCATAATGCAGCTGTCCTTGGTTTCCTTCCTTGTAACTT
TCTTTCTCTTTTCCAGTGCATCATGATGAAAATCACTCAAATCCGAATCGTTACTGGTGT
CACTATCTATAACGAAGGGTCTTTTCTTTGTCCGCTTGCATTCTTCTCCTCCTTCTGTCT
GTTTTGACTTGTTGGCATCAACGTCCAAGTTATGGTGAAGTAGTTTAGATCGCTCTCTGT
TGCTAGCCACTGCGTTCTCAGTCGACGACCCTTTTGAAGGTTTACGCTTTGATGATTCTA
GTTTTGATTTTGTCGCGTTCCCTCTGGTGCTGCCCCCTGGTGAAGTGTGCAGAATTAGCT
GAATCTTGTGATCGGGTGAGTGCAGCAGGTGTGCTTTTGGACCTTTAAGCAGGTAGCTGA
TGGTAGTGTAGGCTGTGAAGTGGAAGTCCTCACGAAGATACCCATTGAGAAGCATGTGTA
TAAGAACTCTCTCCACGTTGCGCTGACACTGGCCAGGGGAACCAAGGCTCTTGACTCTGA
GTATGGAAGCACCTCGACCCATGGTCGACTCCAACAGCTTCAGAGCCGTGATCCTCTGGT
CCTTCTTTTTGGCATTGTCCACAATGGTGATGATGTCTCGACATAAATCTGTTACATCTT
GTTGACAAGAGGCAGCTGTTTCAGGTCCTGAATTGCAGTGATCACACATCCTGTCACACT
TTGACGAGTCCCATTGTTCACCAAAATGGCGTGCTATTATGGTCCTCCGACAGCTTCCAA
GGTCATAGGCATACTCCACTATGCCATAGAGTTTTTCGAGACCAGTCTGTTCTGTAAAGA
CCATTGTACTCTGACGAGAAATATCTGTGAATCCAATGTACAAGATACAATAAGCCTTCT
TATCATCACGTCCTGCTCTTCCACTCTCCTGATAATAATTCTCCATGCTTTTGCTCAGTG
AGTGATGTATTACAAATCTCACATCTGATTTGTCTATTCCCATGCCAAATGCAATTGTTG
CTATAACAACCTGAACATCATTGCTTATCCAGAGTGTGTGTGTTTTGCTTCTCTGCTTGG
CATCCATGTTGGCATGGTAACAAGCAGCATTTATACCACGCTGCTGCAGTTCACGTGCCA
CTTCTTCTGTATCTTTCTGTGTTAGGCAATAAATGATGCCTGACTGGCCACTGAATCTTG
AACTAATGAGCTTCTGAATATCATCAACGGAATTCTTCAGTCCTGATGGCTTTGTGCGTA
CTTCATAAAACAAATTTGTCCGATTGAAAGAAGCTCTGAAGACAAGACATCCTTCAATGC
CAAGAATCTTCTTCACATCATGCAGCACATTGCTGGTTGCTGTGGCTGTCAGACCCAGAA
TTGGGACTCCAGGAAACTGGCGACGCATTACTCCGAGGAATTTGTAATCAGGTCTGAAGT
CATGACCCCACTGGGAACAGCAGTGGACTTCATCTATGACGAGACGTGAGAACAGACCAG
CTTCATACATCTTCTCCAGCTTTGACATGAACCGTTTACTTTTGGCCAGCTTCTCTGGTG
TCACATACAGCATCTTGAATGGAGACTGTGGATTTGTCATGTTGTCCTGTACATACTTCA
CATGTTCCTTGCTACTTGATGCATTTAGTAAGGCAGCTTTCACCTTGTATCTTTCAAGGG
CCATCACTTGGTCCTCCATCAGAGAGACTAAAGGTGAGATTACTAAAGTAATACCTTTAG
AAATGAGAGCTGGCAACTGGAAACAGAGACTCTTACCACCTCCAGTTGGCATGATTAGTA
TACAATCCTTACCAGACAGTGTGGCATTCATTGTCTGCAGTTGGAGGGGTCGGAAAGTGT
TGAAACCAAATACATTTGAACACACCTCTTTCAGCTTCTTGGACCAGGGGAACTCTGTTT
TTTTCCAGTCCTTAGATCTATCTTGTTTGGCATCATCCTGTATCATCTGTTTTAGTTGAG
ATCGGAAGAGCACACGTCTGAACTCCAGTCACCAATAGCCATCTCGTATGCCG
>Alvinella caudata-Academ_DN5117_c0_g1_i2
CAGATCTGATCCTTTTATTTTAGCTTGAAGTTGCCAGCAGGTACACGACAATTGAGGCCC
ATCAGCTGAGCACGAACTCAGATGCTTTACCTAGTGGATGATCTCACTGTTATCACCGCT
ATCATCTATCATAATGCAGCTGCCGTTGGTTTCCTTCCTCGTAACTTTCTTTCTCTTTTC
CAGTGCATCATGATGAAAATCACTCAAATCCGAATCGTTACTGGTGTCACTATCTATAAC
GAAGGGTCTTTTCTTTGTCCGCTTGCATTCTTCTCCTCCTTCTGTCTGTTTTGACTTGTT
GGCATCAACGTCCAAGTTATGGTGAAGTAGTTTAGATCGCTCTCTGTTGCTAGCCACTGC
GTTCTCAGTCGACGACCCTTTTGAAGGTTTACGCTTTGATGATTCTAGTTTTGATTTTGT
CGCGTTCCCTCTGGTGCTGCCCCCTGGTGAAGTGTGCAGAATTAGCTGAATCTTGTGATC
GGGTGAGTGCAGCAGGTGTGCTTTTGGACCTTTAAGCAGGTAGCTGATGGTAGTGTAGGC
TGTGAAGTGGAAGTCCTCACGAAGATACCCATTGAGAAGCATGTGTATAAGAACTCTCTC
CACGTTGCGCTGACACTGGCCAGGGGAACCAAGGCTCTTGACTCTGAGTATGGAAGCACC
TCGACCCATGGTCGACTCCAACAGCTTCAGAGCCGTGATCCTCTGGTCCTTCTTTTTGGC
ATTGTCCACAATGGTGATGATGTCTCGACATAAATCTGTTACATCTTGTTGACAAGAGGC
AGCTGTTTCAGGTCCTGAATTGCAGTGATCACACATCCTGTCACACTTTGACGAGTCCCA
TTGTTCACCAAAATGGCGTGCTATTATGGTCCTCCGACAGCTTATTTTAAAATTGAGGCA
AGCAGTTTTCCATAATTCTGACTAATATACTGATCTCCGGTATTATGGTCTTCCAAGGTC
ATAGGCATACTCCACTATGCCATAGAGTTTTTCGAGACCAGTCTGTTCTGTAAAGACCAT
TGTACTCTGACGAGAAATATCTGTGAATCCAATGTACAAGATACAATAAGCCTTCTTATC
ATCACGTCCTGCTCTTCCACTCTCCTGATAATAATTCTCCATGCTTTTGCTCAGTGAGTG
ATGTATTACAAATCTCACATCTGATTTGTCTATTCCCATGCCAAATGCAATTGTTGCTAC
AACAACCTGAACGTCATTGCTTATCCAAAGTGTGTGTGTCTTGCTTCTGTGCTTGGCGTC
CATGTTGGCATGGTAGCAAGCTGCACTTATGCCACGTTGCTGTAGTTCACGTGCCACTTC
CTCTGTATCCTTCTGCGTCAGGCAGTAAATGATACCTGACTGGCCACTGAATCTTGAACT
AATGAGCTTCTGAATATCATCAACGGAATTCTTCAGTCCTGATGGCTTTGTGCGTACTTC
ATAAAACAAATTTGTCCGATTGAAAGAAGCTCTGAAGACAAGACATCCTTCAATGCCAAG
TATCTTCTTCACATCCTGCAGCACATTGCTGGTGGCTGTGGCTGTCAGGCCCAGAATTGG
GACTCCAGGAAACTGGCGACGCATTACTCCGAGGAATTTGTAATCAGGTCTGAAGTCATG
ACCCCACTGGGAACAGCAGTGGATTTCATCTATGACCAGACGTGAGAACAGACCAGCTGC
ATACATCTTCTCCAGCTTTGACATGAACCGTTTACTTTTGGCCAGCTTCTCTGGTGTCAC
ATACAGCATCTTGAATGGAGACTGTGGATTTGTCATGTTGTCCTGTACATACTTCACATG
TTCCTTGCTACTTGATGCATTTAGTAAGGCAGCTTTCACCTTGTATCTTTCAAGGGCCAT
CACTTGGTCCTCCATCAGAGAGACTAAAGGTGAGATTACTAAAGTAATACCTTTAGAAAT
GAGAGCTGGCAACTGGAAACAGAGACTCTTACCACCTCCAGTTGGCATGATTAGTATACA
ATCCTTACCAGACAGTGTGGCATTCATTGTCTGAAGTTGCAAGGGTCGGAAAGTGCTATA
TCCAAACACCTCTGAACACACCTCCTTCAGCTTCTTGGACCAGGGGAACTCTGTTTTTTT
CCAGTCCTTAGATCTATCTTGTTTGGCATCATCCTGTATCATCTGTTTTAGTTGGGCTTT
CTTCTGGAGCAGTTTGCTCTGAACTTCTATTAGGTTCTGTATTTGCTGTTCCACTTGTTC
AAGTTCCTGGCAAACCTTAGCTAGCTCATGGCTTGGATCTGACATTTTATTGTTGATAAC
TAGTATTTACTTCCAGAAGAGCCTTCCACCTATCACCTTCAGAGCTGGCTTGTTTCTGAT
GATAGTTTCCCTGCCAAACTGGACGGAACAGTTTGGACAGATTCCCTTTTCCTTGGTGTA
GTCTTTTGCTATTCTGTGTAAGTGTATCTTGACTAGCTGACCCTTGCCACCTTTTTTGTA
ACTGAGCAGAAGTGTGCGACAATTCTTACAGAACACTTGTATGATGTGGTAATTCAAATG
TGGTAGCATGCTGACACAGTTTAGCACTCATTTGTCGAAATGAAATTAACATCAGACGTG
TCGTGCAATACTGACATTAAATAACTGATTAAATAAATCTACAACGACCGATTGCCTGCC
ATCCCTAATATCGCCGGCGTATGAGATCGGAAGAGCACA
>Alvinella caudata-Academ_DN5117_c0_g1_i1
CAGATCTGATCCTTTTATTTTAGCTTGAAGTTGCCAGCAGGTACACGACAATTGAGGCCC
ATCAGCTGAGCACGAACTCAGATGCTTTACCTAGTGGATGATCTCACTGTTATCACCGCT
ATCATCTATCATAATGCAGCTGCCGTTGGTTTCCTTCCTCGTAACTTTCTTTCTCTTTTC
CAGTGCATCATGATGAAAATCACTCAAATCCGAATCGTTACTGGTGTCACTATCTATAAC
GAAGGGTCTTTTCTTTGTCCGCTTGCATTCTTCTCCTCCTTCTGTCTGTTTTGACTTGTT
GGCATCAACGTCCAAGTTATGGTGAAGTAGTTTAGATCGCTCTCTGTTGCTAGCCACTGC
GTTCTCAGTCGACGACCCTTTTGAAGGTTTACGCTTTGATGATTCTAGTTTTGATTTTGT
CGCGTTCCCTCTGGTGCTGCCCCCTGGTGAAGTGTGCAGAATTAGCTGAATCTTGTGATC
GGGTGAGTGCAGCAGGTGTGCTTTTGGACCTTTAAGCAGGTAGCTGATGGTAGTGTAGGC
TGTGAAGTGGAAGTCCTCACGAAGATACCCATTGAGAAGCATGTGTATAAGAACTCTCTC
CACGTTGCGCTGACACTGGCCAGGGGAACCAAGGCTCTTGACTCTGAGTATGGAAGCACC
TCGACCCATGGTCGACTCCAACAGCTTCAGAGCCGTGATCCTCTGGTCCTTCTTTTTGGC
ATTGTCCACAATGGTGATGATGTCTCGACATAAATCTGTTACATCTTGTTGACAAGAGGC
AGCTGTTTCAGGTCCTGAATTGCAGTGATCACACATCCTGTCACACTTTGACGAGTCCCA
TTGTTCACCAAAATGGCGTGCTATTATGGTCCTCCGACAGCTTCCAAGGTCATAGGCATA
CTCCACTATGCCATAGAGTTTTTCGAGACCAGTCTGTTCTGTAAAGACCATTGTACTCTG
ACGAGAAATATCTGTGAATCCAATGTACAAGATACAATAAGCCTTCTTATCATCACGTCC
TGCTCTTCCACTCTCCTGATAATAATTCTCCATGCTTTTGCTCAGTGAGTGATGTATTAC
AAATCTCACATCTGATTTGTCTATTCCCATGCCAAATGCAATTGTTGCTACAACAACCTG
AACGTCATTGCTTATCCAAAGTGTGTGTGTCTTGCTTCTGTGCTTGGCGTCCATGTTGGC
ATGGTAGCAAGCTGCACTTATGCCACGTTGCTGTAGTTCACGTGCCACTTCCTCTGTATC
CTTCTGCGTCAGGCAGTAAATGATACCTGACTGGCCACTGAATCTTGAACTAATGAGCTT
CTGAATATCATCAACGGAATTCTTCAGTCCTGATGGCTTTGTGCGTACTTCATAAAACAA
ATTTGTCCGATTGAAAGAAGCTCTGAAGACAAGACATCCTTCAATGCCAAGTATCTTCTT
CACATCCTGCAGCACATTGCTGGTGGCTGTGGCTGTCAGGCCCAGAATTGGGACTCCAGG
AAACTGGCGACGCATTACTCCGAGGAATTTGTAATCAGGTCTGAAGTCATGACCCCACTG
GGAACAGCAGTGGATTTCATCTATGACCAGACGTGAGAACAGACCAGCTGCATACATCTT
CTCCAGCTTTGACATGAACCGTTTACTTTTGGCCAGCTTCTCTGGTGTCACATACAGCAT
CTTGAATGGAGACTGTGGATTTGTCATGTTGTCCTGTACATACTTCACATGTTCCTTGCT
ACTTGATGCATTTAGTAAGGCAGCTTTCACCTTGTATCTTTCAAGGGCCATCACTTGGTC
CTCCATCAGAGAGACTAAAGGTGAGATTACTAAAGTAATACCTTTAGAAATGAGAGCTGG
CAACTGGAAACAGAGACTCTTACCACCTCCAGTTGGCATGATTAGTATACAATCCTTACC
AGACAGTGTGGCATTCATTGTCTGAAGTTGCAAGGGTCGGAAAGTGCTATATCCAAACAC
CTCTGAACACACCTCCTTCAGCTTCTTGGACCAGGGGAACTCTGTTTTTTTCCAGTCCTT
AGATCTATCTTGTTTGGCATCATCCTGTATCATCTGTTTTAGTTGGGCTTTCTTCTGGAG
CAGTTTGCTCTGAACTTCTATTAGGTTCTGTATTTGCTGTTCCACTTGTTCAAGTTCCTG
GCAAACCTTAGCTAGCTCATGGCTTGGATCTGACATTTTATTGTTGATAACTAGTATTTA
CTTCCAGAAGAGCCTTCCACCTATCACCTTCAGAGCTGGCTTGTTTCTGATGATAGTTTC
CCTGCCAAACTGGACGGAACAGTTTGGACAGATTCCCTTTTCCTTGGTGTAGTCTTTTGC
TATTCTGTGTAAGTGTATCTTGACTAGCTGACCCTTGCCACCTTTTTTGTAACTGAGCAG
AAGTGTGCGACAATTCTTACAGAACACTTGTATGATGTGGTAATTCAAATGTGGTAGCAT
GCTGACACAGTTTAGCACTCATTTGTCGAAATGAAATTAACATCAGACGTGTCGTGCAAT
ACTGACATTAAATAACTGATTAAATAAATCTACAACGACCGATTGCCTGCCATCCCTAAT
ATCGCCGGCGTATGAGATCGGAAGAGCACA
>Alvinella caudata-Academ_DN7968_c0_g1_i1
CTTGCAATTAAACTAACACATCAAATATGAACTTGGATGAAAATTCTAAATGAATAATAG
TTACTTTCCTTACTGAAATTTAATGAAAGTGTTAAAACTAACTCATACAAAGGTTGGTCA
ATTTGAGAATTGAACAGACATAAGTCACAAGATTTCTCTTTGTTTATGCATGATTACACT
TCACATGTTTTTTTAAGCAAAACTAATTTGACATATAAACAGTAAAATGTCCTACTCATC
AAATAAATCAAGCACTTATCAAATGTATTATGTCCTATTTATTCTAGGGATTACAATTAT
TTTTGATATATAAATGCATTTAAAAATGAACACATTAGGTAATAAGACATTCTACTTAAT
CCTGTACACCGTAATATTTTACGACACAAGACAGCCATTTAAATGCTCAACTGTAGAATT
TATAATGAAAACAAGCTATTTTTCCTTTTCTTTTTACATTTTTCCTGTTTTGGTGCAGAC
ATCCAATCAGGTAGTTTACGTTTTCCTTCTTGTGTTGATGCTGTTTGTTTATATGATGAT
GTCATACTCTCACTACTTGAATCTTTCCCTGCTTGGTAGGAGCTGCTGGCTGCTATTACA
GGTGAAACGCTTGTTTGATGCTTGTTGTATAGGTTCCCTGAGTCTTTTATAAAACTGCTA
CTACATTCTTCAAGACAGTCACCTTTCACACCAAACTCATATTGTAAAATCGCCAAAACT
ATCTTTATTTGATTGAAGTCAATGGAGTCAGGTAACTGTTGCTTGATTGGAGTCAGACGG
CTTATGTCTGAATTGATTGGAGGTTTTCTGACGACATTTGTTATCATATCAATTATCTGA
GGTGTGACTCCAGCTCTCTGTGTGTCCACAGGTAAACCAACAGTAATACATTTGGCAAGG
TGAGTGATGATGGTTGATGTCTTTAAAGACCGATGGTAGGCTACATCTGACAGTGTCATC
TTTTGGTGTTCAAACATTAAGTAACTTTGTCTGTAAGTCTCTGGCAGTCCACCCAATATT
TGATCATGTTTACTGTTCAACTTAACTTCTGGGGTCACTTCCTGTTGCATGACATTGGTA
GACCAGTTATTTTGATCACAGTAATTTTTTATCTCCTCTATAAATTCCTTGCCATGTCGA
CGTGCCCTCTGTTCGGCTACTTCCTCCAGTGACATCAGATTCTCAAACGTTGTTGGCCTG
TATTTGGCCATGTCCAGAAGACATTTGTTGCTGAAGATAAAATTTGGTTGGACATCCAGC
TCATGACTTAGTCGGTTACGTAGAATGATCAATCTACGGTAGAGTTCCATCTGATGCTTT
TCATCTTCTGGGCTTATTATCTGCCGCTGAAGGATCTGCCCAGTTGACTGCCATTTGTTG
AGGGGAACTGTAGGTAGCACAACTCTCTCAAAAGTTGGTATAACGTTTGACTTCCTAGCT
GTCTGCATTTCTGAGTTTGGCTGAATCATCAACTTTGGTTTTGAGTATCTATTTGACTCT
AACCAACTTTGACCTTTGGTTGAAAGCTCCACAGTTGAACCAAAACCACCATGGATTTGT
CTCTCTTCAAGGTAACCTTCATTGATAAGCTGACGAGCAAAGGATTTCCACCATTTTTCG
GAGCGATATTTAGCTTTGCCATGTTGAGGATGATCATGATATTGAACTGGTAACTTCTTT
GCTTTGGATCCAATCATAAACAAAATGGGAACGCCAAGTCCAAACCGGGATCCAGTGATC
TCAACTGCTTCCATTAAGTCTTTAGCTTCTCTGCCAAAATCTTCTTCAACAACCGAGATG
CTGCTGTCTTCATTTCTCTCTAACCTTGTTGTACAGTTGTCACAACAGAAATCATTTCCT
CCTACATTTGTGACATCTTTGTTCTCAAAATGTGAAAGAATCGCTCTTCTTCTGCATTTC
ACTGTGGTACAGTATGACTCCATTTTCTTCAGCATCCTCTTTTTGTGTTCAAGGAACTTG
GGACTCTTTATGTCTTGGAGAAAATATCTGCTGGTACAGAAGTCACCAGTAGAGTAGTAT
ATGTGACAAGTACTGCGTTCCCCATCACGTCCTGCTCTACCTATCTCCTGGTAATAAGAC
TCTATGTCCTTTGGTGCTCCATAATGTATCACCTGTCTGACATCTGGTTTGTCTATGCCC
ATACCAAATGCAACAGTAGCTACAACAACCTGTACATCATCATTAATAAAGTCTCTGTGG
GCTTTCTTCCTTGCTGTCATATTCAAACCAGCATGATATAAAGCTGACTTCACACCAAGA
GCTTTGACAACATGATGGACATTTTCTGCTGCCTTCTTTGTAGGACAATAAATAATTGTT
GGACCAGTAAAAGTGTATGTGTTGTGCCTTAAGCCTTCCACCTTCATCTGTTTCTTTAAG
TCACAGGATATGTCATTACTCTTAACAGACACACTGAGGTACAGATTTGGTCTGTCAAAG
TCTGTACAGGTGATCAGTGGAGAACGGAGTTTAAGTGATTGTATTATGTCCTTCCTGACT
TCTGGCGTTGCTGTTGCTGTTAAGGCCATTAAAGGCACCTTTGGAAGAATGTTTCTGACA
TTACCCAGACTTCTGTAAGCACTTCTGAAGTCATGACCCCATTGACTAACACAGTGAGCT
TCATCTATAGCTATCAGATCGATGCCAATACTTCTGTCCATTTCTTGCAGCAGATTACTT
CCAACTTCAACAAACTCTGGAGTCATGTAGACCAGACGGTACTGGCCCCTGAGAACGTCC
CTTCTGATATTAGCAGTGTCCTTCTGAGCAGAACCAAGAAAACATGCCTTAACATTAACA
GTACTTAGTGCAATTACCTGATCTTCCATTAGCGAGATCAAAGGTGATATAATAATACTT
GTACATCCAGTGTACACAGATGGAAACTGATATGTCAGACTCTTTCCATAACCTGTTGCC
ATGATGACTAAGTTATCCCTCTTCTCGTTTAACACAGAGTTAATTATCTTCCACTGTAGT
GGCCTAAACTTTCCATAACCAAAGTATTTCTTCAGCACTTCATTGTATTTCGGATTTGAT
GGCTGGTGCAATGAATCATCTTCTTCATTGTCTTCTTGTTCTGTTTTACTCATTTCTTTT
TCTTCCTGCACAGACTCCTCTTCAATATAACTCTTCTCGGCTTCTTCAATTTTCTCAAGG
ATATCTGTATCAAAGTTATCATCAAAACCATCATCTCTTTTTATGTCCAAAGGCCGAGTT
TCATTTTCAATTCTTTTGCTATCATTTTCCTCTTCAAGGTCGACAGTAGCATCTGAGGCA
CAGTCATCATCATCATCACCACTCTGGCCTTGACCTTTGTCTTGATCTTTCTGTAGTCCT
AGCCTCAGTTTCTGCAGCAGCCCCTCATCCACATCACAGTCATCATCTTCATCATCTGAC
TCGGGCAAACAGCCATCAAACTGTTCAGGTATTGGAACAGACTGAAGTTCTGTGACAATC
TTGCTGATTCTGTTTATGGTGCTCTGTGCAATTCCTAGCGACCTGCTATGATGGCTCCCC
ACAACATCTTCTTCATTGTCTTCTTGTTCTGTTTTACTCATTTCTTTTTCTTCCTGCACA
GACTCCTCTTCAATATAACTCTTCTCGGCTTCTTCAATTTTCTCAAGGATATCTGTATCA
AAGTTATCATCAAAACCATCATCTCTTTTTATGTCCAAAGGCCGAGTTTCATTTTCAATT
CTTTTGCTATCATTTTCCTCTTCAAGGTCGACAGTAGCATCTGAGGCACAGTCATCATCA
TCATCACCACTCTGGCCTTGACCTTTGTCTTGATCTTTCTGTAGTCCTAGCCTCAGTTTC
TGCAGCAGCCCCTCATCCACATCACAGTCATCATCTTCATCATCTGACTCGGGCAAACAG
CCATCAAACTGTTCAGGTATTGGAACAGACTGAAGTTCTGTGACAATCTTGCTGATTCTG
TTTATGGTGCTCTGTGCAA
>Alvinella caudata-Academ_DN7968_c0_g1_i5
ATCATTTCTTTGACCTTCTGTCAATTTACCTATCAATCCATCTTTGTTTTGTATGTCCAC
TTGTCATACTCACCCATACTGCCGACTTACCTTGTTGTATAGGTTCCCTGAGTCTTTTAT
AAAACTGCTACTACATTCTTCAAGACAGTCACCTTTCACACCAAACTCATATTGTAAAAT
CGCCAAAACTATCTTTATTTGATTGAAGTCAATGGAGTCAGGTAACTGTTGCTTGATTGG
AGTCAGACGGCTTATGTCTGAATTGATTGGAGGTTTTCTGACGACATTTGTTATCATATC
AATTATCTGAGGTGTGACTCCAGCTCTCTGTGTGTCCACAGGTAAACCAACAGTAATACA
TTTGGCAAGGTGAGTGATGATGGTTGATGTCTTTAAAGACCGATGGTAGGCTACATCTGA
CAGTGTCATCTTTTGGTGTTCAAACATTAAGTAACTTTGTCTGTAAGTCTCTGGCAGTCC
ACCCAATATTTGATCATGTTTACTGTTCAACTTAACTTCTGGGGTCACTTCCTGTTGCAT
GACATTGGTAGACCAGTTATTTTGATCACAGTAATTTTTTATCTCCTCTATAAATTCCTT
GCCATGTCGACGTGCCCTCTGTTCGGCTACTTCCTCCAGTGACATCAGATTCTCAAACGT
TGTTGGCCTGTATTTGGCCATGTCCAGAAGACATTTGTTGCTGAAGATAAAATTTGGTTG
GACATCCAGCTCATGACTTAGTCGGTTACGTAGAATGATCAATCTACGGTAGAGTTCCAT
CTGATGCTTTTCATCTTCTGGGCTTATTATCTGCCGCTGAAGGATCTGCCCAGTTGACTG
CCATTTGTTGAGGGGAACTGTAGGTAGCACAACTCTCTCAAAAGTTGGTATAACGTTTGA
CTTCCTAGCTGTCTGCATTTCTGAGTTTGGCTGAATCATCAACTTTGGTTTTGAGTATCT
ATTTGACTCTAACCAACTTTGACCTTTGGTTGAAAGCTCCACAGTTGAACCAAAACCACC
ATGGATTTGTCTCTCTTCAAGGTAACCTTCATTGATAAGCTGACGAGCAAAGGATTTCCA
CCATTTTTCGGAGCGATATTTAGCTTTGCCATGTTGAGGATGATCATGATATTGAACTGG
TAACTTCTTTGCTTTGGATCCAATCATAAACAAAATGGGAACGCCAAGTCCAAACCGGGA
TCCAGTGATCTCAACTGCTTCCATTAAGTCTTTAGCTTCTCTGCCAAAATCTTCTTCAAC
AACCGAGATGCTGCTGTCTTCATTTCTCTCTAACCTTGTTGTACAGTTGTCACAACAGAA
ATCATTTCCTCCTACATTTGTGACATCTTTGTTCTCAAAATGTGAAAGAATCGCTCTTCT
TCTGCATTTCACTGTGGTACAGTATGACTCCATTTTCTTCAGCATCCTCTTTTTGTGTTC
AAGGAACTTGGGACTCTTTATGTCTTGGAGAAAATATCTGCTGGTACAGAAGTCACCAGT
AGAGTAGTATATGTGACAAGTACTGCGTTCCCCATCACGTCCTGCTCTACCTATCTCCTG
GTAATAAGACTCTATGTCCTTTGGTGCTCCATAATGTATCACCTGTCTGACATCTGGTTT
GTCTATGCCCATACCAAATGCAACAGTAGCTACAACAACCTGTACATCATCATTAATAAA
GTCTCTGTGGGCTTTCTTCCTTGCTGTCATATTCAAACCAGCATGATATAAAGCTGACTT
CACACCAAGAGCTTTGACAACATGATGGACATTTTCTGCTGCCTTCTTTGTAGGACAATA
AATAATTGTTGGACCAGTAAAAGTGTATGTGTTGTGCCTTAAGCCTTCCACCTTCATCTG
TTTCTTTAAGTCACAGGATATGTCATTACTCTTAACAGACACACTGAGGTACAGATTTGG
TCTGTCAAAGTCTGTACAGGTGATCAGTGGAGAACGGAGTTTAAGTGATTGTATTATGTC
CTTCCTGACTTCTGGCGTTGCTGTTGCTGTTAAGGCCATTAAAGGCACCTTTGGAAGAAT
GTTTCTGACATTACCCAGACTTCTGTAAGCACTTCTGAAGTCATGACCCCATTGACTAAC
ACAGTGAGCTTCATCTATAGCTATCAGATCGATGCCAATACTTCTGTCCATTTCTTGCAG
CAGATTACTTCCAACTTCAACAAACTCTGGAGTCATGTAGACCAGACGGTACTGGCCCCT
GAGAACGTCCCTTCTGATATTAGCAGTGTCCTTCTGAGCAGAACCAAGAAAACATGCCTT
AACATTAACAGTACTTAGTGCAATTACCTGATCTTCCATTAGCGAGATCAAAGGTGATAT
AATAATACTTGTACATCCAGTGTACACAGATGGAAACTGATATGTCAGACTCTTTCCATA
ACCTGTTGCCATGATGACTAAGTTATCCCTCTTCTCGTTTAACACAGAGTTAATTATCTT
CCACTGTAGTGGCCTAAACTTTCCATAACCAAAGTATTTCTTCAGCACTTCATTGTATTT
CGGATTTGATGGCTGGTGCAATGAATCATCTTCTTCATTGTCTTCTTGTTCTGTTTTACT
CATTTCTTTTTCTTCCTGCACAGACTCCTCTTCAATATAACTCTTCTCGGCTTCTTCAAT
TTTCTCAAGGATATCTGTATCAAAGTTATCATCAAAACCATCATCTCTTTTTATGTCCAA
AGGCCGAGTTTCATTTTCAATTCTTTTGCTATCATTTTCCTCTTCAAGGTCGACAGTAGC
ATCTGAGGCACAGTCATCATCATCATCACCACTCTGGCCTTGACCTTTGTCTTGATCTTT
CTGTAGTCCTAGCCTCAGTTTCTGCAGCAGCCCCTCATCCACATCACAGTCATCATCTTC
ATCATCTGACTCGGGCAAACAGCCATCAAACTGTTCAGGTATTGGAACAGACTGAAGTTC
TGTGACAATCTTGCTGATTCTGTTTATGGTGCTCTGTGCAATTCCTAGCGACCTGCTATG
ATGGCTCCCCACAACATCTTCTTCATTGTCTTCTTGTTCTGTTTTACTCATTTCTTTTTC
TTCCTGCACAGACTCCTCTTCAATATAACTCTTCTCGGCTTCTTCAATTTTCTCAAGGAT
ATCTGTATCAAAGTTATCATCAAAACCATCATCTCTTTTTATGTCCAAAGGCCGAGTTTC
ATTTTCAATTCTTTTGCTATCATTTTCCTCTTCAAGGTCGACAGTAGCATCTGAGGCACA
GTCATCATCATCATCACCACTCTGGCCTTGACCTTTGTCTTGATCTTTCTGTAGTCCTAG
CCTCAGTTTCTGCAGCAGCCCCTCATCCACATCACAGTCATCATCTTCATCATCTGACTC
GGGCAAACAGCCATCAAACTGTTCAGGTATTGGAACAGACTGAAGTTCTGTGACAATCTT
GCTGATTCTGTTTATGGTGCTCTGTGCAA
>Alvinella caudata-Academ_DN7968_c0_g1_i7
CTTAACTTCTGGGGTCACTTCCTGTTGCATGACATTGGTAGACCAGTTATTTTGATCACA
GTAATTTTTTATCTCCTCTATAAATTCCTTGCCATGTCGACGTGCCCTCTGTTCGGCTAC
TTCCTCCAGTGACATCAGATTCTCAAACGTTGTTGGCCTGTATTTGGCCATGTCCAGAAG
ACATTTGTTGCTGAAGATAAAATTTGGTTGGACATCCAGCTCATGACTTAGTCGGTTACG
TAGAATGATCAATCTACGGTAGAGTTCCATCTGATGCTTTTCATCTTCTGGGCTTATTAT
CTGCCGCTGAAGGATCTGCCCAGTTGACTGCCATTTGTTGAGGGGAACTGTAGGTAGCAC
AACTCTCTCAAAAGTTGGTATAACGTTTGACTTCCTAGCTGTCTGCATTTCTGAGTTTGG
CTGAATCATCAACTTTGGTTTTGAGTATCTATTTGACTCTAACCAACTTTGACCTTTGGT
TGAAAGCTCCACAGTTGAACCAAAACTACCTTGGATTTGTTGCTCTTCAAGGTAACCTTC
ACTGATTAGTTGGCGAGCAAAGGATTTCCACCATTTTTCGGAGCGATATTTAGCTTTGCC
ATGTTGAGGATGATCATGATATTGAACTGGTAACTTCTTTGCTTTGGATCCAATCATAAA
CAAAATGGGAACGCCAAGTCCAAACCGGGATCCAGTGATCTCAACTGCTTCCATTAAGTC
TTTAGCTTCTCTGCCAAAATCTTCTTCAACAACCGAGATGCTGCTGTCTTCATTTCTCTC
TAACCTTGTTGTACAGTTGTCACAACAGAAATCATTTCCTCCTACATTTGTGACATCTTT
GTTCTCAAAATGTGAAAGAATCGCTCTTCTTCTGCATTTCACTGTGGTACAGTATGACTC
CATTTTCTTCAGCATCCTCTTTTTGTGTTCAAGGAACTTGGGACTCTTTATGTCTTGGAG
AAAATATCTGCTGGTACAGAAGTCACCAGTAGAGTAGTATATGTGACAAGTACTGCGTTC
CCCATCACGTCCTGCTCTACCTATCTCCTGGTAATAAGACTCTATGTCCTTTGGTGCTCC
ATAATGTATCACCTGTCTGACATCTGGTTTGTCTATGCCCATACCAAATGCAACAGTAGC
TACAACAACCTGTACATCATCATTAATAAAGTCTCTGTGGGCTTTCTTCCTTGCTGTCAT
ATTCAAACCAGCATGATATAAAGCTGACTTCACACCAAGAGCTTTGACAACATGATGGAC
ATTTTCTGCTGCCTTCTTTGTAGGACAATAAATAATTGTTGGACCAGTAAAAGTGTATGT
GTTGTGCCTTAAGCCTTCCACCTTCATCTGTTTCTTTAAGTCACAGGATATGTCATTACT
CTTAACAGACACACTGAGGTACAGATTTGGTCTGTCAAAGTCCGTACAGGTAATCAGTGG
AGAACAGAGTTTAAGTGACTGTATTATGTCCTTCCTGACTTCTGGCGTTGCTGTTGCTGT
TAAGGCCATTAAAGGCACCTTTGGAAGAATGTTTCTGACATTACCCAGACTTCTGTAAGC
ACTTCTGAAGTCATGACCCCATTGACTAACACAGTGAGCCTCATCTATAGCTATCAGATC
AATACCAATAGTTCTGTCCATTTCTTGCAGTAGATCACTTCCAACTTCAACAAACTCTGG
AGTCATGTAGACCAGACGATACTCTCCCCTGAGAATGTCCTTTTTTATATTAGCCATGTC
CTTCTGAGCAGAACCAAGGAAACATGCCTTAACATTAACAGTACTTAGTGCA
>Alvinella caudata-Academ_DN7968_c0_g1_i3
TTTGATCAGGTTTACTGTTCAACTACAAAAACAATATGATTGTCCTTTATAATTCATTTG
ATGTTATTTTGTGACAAAATGTATTACCAATTTCATCACTATCTACGAAAAGTCAAAGAC
TGTGTTTCAGCATGTCCAAAGAACAATGTTTAGATAAGTCATAATTATATACAGTAACAA
TTTGTTAATCTCGAGTTGAAGGAGCCTTCATAATCATCTTTAAAGAAAGCAATCGTTTTA
AACTCACTTTAAGATCCTTTTAAGAAGAAATGAAATATTTCTTCTTTAGGTAACCATCTA
ACCTCAAGTAAACCTTAGTACTACCACTACTCATGAATAAATCTTACTACAACTAGATGT
ATACAAGACCGACCTTAACTTCTGGGGTCACTTCCTGTTGCATGACATTGGTAGACCAGT
TATTTTGATCACAGTAATTTTTTATCTCCTCTATAAATTCCTTGCCATGTCGACGTGCCC
TCTGTTCGGCTACTTCCTCCAGTGACATCAGATTCTCAAACGTTGTTGGCCTGTATTTGG
CCATGTCCAGAAGACATTTGTTGCTGAAGATAAAATTTGGTTGGACATCCAGCTCATGAC
TTAGTCGGTTACGTAGAATGATCAATCTACGGTAGAGTTCCATCTGATGCTTTTCATCTT
CTGGGCTTATTATCTGCCGCTGAAGGATCTGCCCAGTTGACTGCCATTTGTTGAGGGGAA
CTGTAGGTAGCACAACTCTCTCAAAAGTTGGTATAACGTTTGACTTCCTAGCTGTCTGCA
TTTCTGAGTTTGGCTGAATCATCAACTTTGGTTTTGAGTATCTATTTGACTCTAACCAAC
TTTGACCTTTGGTTGAAAGCTCCACAGTTGAACCAAAACCACCATGGATTTGTCTCTCTT
CAAGGTAACCTTCATTGATAAGCTGACGAGCAAAGGATTTCCACCATTTTTCGGAGCGAT
ATTTAGCTTTGCCATGTTGAGGATGATCATGATATTGAACTGGTAACTTCTTTGCTTTGG
ATCCAATCATAAACAAAATGGGAACGCCAAGTCCAAACCGGGATCCAGTGATCTCAACTG
CTTCCATTAAGTCTTTAGCTTCTCTGCCAAAATCTTCTTCAACAACCGAGATGCTGCTGT
CTTCATTTCTCTCTAACCTTGTTGTACAGTTGTCACAACAGAAATCATTTCCTCCTACAT
TTGTGACATCTTTGTTCTCAAAATGTGAAAGAATCGCTCTTCTTCTGCATTTCACTGTGG
TACAGTATGACTCCATTTTCTTCAGCATCCTCTTTTTGTGTTCAAGGAACTTGGGACTCT
TTATGTCTTGGAGAAAATATCTGCTGGTACAGAAGTCACCAGTAGAGTAGTATATGTGAC
AAGTACTGCGTTCCCCATCACGTCCTGCTCTACCTATCTCCTGGTAATAAGACTCTATGT
CCTTTGGTGCTCCATAATGTATCACCTGTCTGACATCTGGTTTGTCTATGCCCATACCAA
ATGCAACAGTAGCTACAACAACCTGTACATCATCATTAATAAAGTCTCTGTGGGCTTTCT
TCCTTGCTGTCATATTCAAACCAGCATGATATAAAGCTGACTTCACACCAAGAGCTTTGA
CAACATGATGGACATTTTCTGCTGCCTTCTTTGTAGGACAATAAATAATTGTTGGACCAG
TAAAAGTGTATGTGTTGTGCCTTAAGCCTTCCACCTTCATCTGTTTCTTTAAGTCACAGG
ATATGTCATTACTCTTAACAGACACACTGAGGTACAGATTTGGTCTGTCAAAGTCTGTAC
AGGTGATCAGTGGAGAACGGAGTTTAAGTGATTGTATTATGTCCTTCCTGACTTCTGGCG
TTGCTGTTGCTGTTAAGGCCATTAAAGGCACCTTTGGAAGAATGTTTCTGACATTACCCA
GACTTCTGTAAGCACTTCTGAAGTCATGACCCCATTGACTAACACAGTGAGCTTCATCTA
TAGCTATCAGATCGATGCCAATACTTCTGTCCATTTCTTGCAGCAGATTACTTCCAACTT
CAACAAACTCTGGAGTCATGTAGACCAGACGGTACTGGCCCCTGAGAACGTCCCTTCTGA
TATTAGCAGTGTCCTTCTGAGCAGAACCAAGAAAACATGCCTTAACATTAACAGTACTTA
GTGCAGTTACTTGGTCTTCCATCAGTGAGATCAAGGGAGATACAATAATACTTGTACATC
TAGTGTATACAGATGGAAACTGATATGTTAGACTCTTACCATAACCTGTTGCCATGATAA
CCAGGTTATCCCTCTTTTCATTTAACACAGAGTTAATGATCTTCCACTGTAGTGGCCTAA
ACTTTCCATAACCAAAGTATTTCTTTAGTACTTCATTGTATTTAGGATTTGATGGCTGGT
GTAATGAATCTTTTTACTATAGATGCAAGCAGTTCTTGAATAATTTCATACATGGTTCAT
CTGATCAATTCAATTTTGGAATATTTTGGTTGTCCCAGGAAACAACATCTTCTTCCTCTT
CTTCTTGTTCTGTTTTACTAATTTCATGCACAGACTCATCTTCAATGTAACTCTTCTCTG
TGTCTTCAATTTTCTGAAGGATATCTGTATCAAAGTCATCATCAAAACCATCATCACTTA
TTACATCCAAAGGCTGAGTTTGATTTTTAATTCTTTCACTATTATTTTCCTCTTCAAGGT
CAACAGTAACATCTGAGCCACAGTCATCATCATCATCAACACTCTGGCCTTGATCTTTGT
CTTCATTTTTTTGTAAACTTAGCCCCATATTATGCAGCAGCTCATCATCAACATCACAGC
AATCGAAGTCATCATCCTCACCACCTGACTCAGGCAAACAGTCATCAAGCTGTTCAGGTA
TTGGGACAGACTGAAGATTTGTGATGAGCCCATTGATCTTGTCTATGGTGCTCTGTGCAT
ATCCTAGTGGTCTGCTGCTGTTTACCTGTGAGAACTGATCTGCCAGTTGACTTAACCGCT
GACTCAAGTCTCTCAACTGCTCTGATATTGCCATCTTCAGACAGTTGCTCAGTTTGCAAG
GGAAAAATACAGTCGAAACAGAAATACACCAACATATCATACAATCGTCGGGATACCGC
>Alvinella caudata-Academ_DN7968_c0_g1_i8
CTTGCAATTAAACTAACACATCAAATATGAACTTGGATGAAAATTCTAAATGAATAATAG
TTACTTTCCTTACTGAAATTTAATGAAAGTGTTAAAACTAACTCATACAAAGGTTGGTCA
ATTTGAGAATTGAACAGACATAAGTCACAAGATTTCTCTTTGTTTATGCATGATTACACT
TCACATGTTTTTTTAAGCAAAACTAATTTGACATATAAACAGTAAAATGTCCTACTCATC
AAATAAATCAAGCACTTATCAAATGTATTATGTCCTATTTATTCTAGGGATTACAATTAT
TTTTGATATATAAATGCATTTAAAAATGAACACATTAGGTAATAAGACATTCTACTTAAT
CCTGTACACCGTAATATTTTACGACACAAGACAGCCATTTAAATGCTCAACTGTAGAATT
TATAATGAAAACAAGCTATTTTTCCTTTTCTTTTTACATTTTTCCTGTTTTGGTGCAGAC
ATCCAATCAGGTAGTTTACGTTTTCCTTCTTGTGTTGATGCTGTTTGTTTATATGATGAT
GTCATACTCTCACTACTTGAATCTTTCCCTGCTTGGTAGGAGCTGCTGGCTGCTATTACA
GGTGAAACGCTTGTTTGATGCTTGTTGTATAGGTTCCCTGAGTCTTTTATAAAACTGCTA
CTACATTCTTCAAGACAGTCACCTTTCACACCAAACTCATATTGTAAAATCGCCAAAACT
ATCTTTATTTGATTGAAGTCAATGGAGTCAGGTAACTGTTGCTTGATTGGAGTCAGACGG
CTTATGTCTGAATTGATTGGAGGTTTTCTGACGACATTTGTTATCATATCAATTATCTGA
GGTGTGACTCCAGCTCTCTGTGTGTCCACAGGTAAACCAACAGTAATACATTTGGCAAGG
TGAGTGATGATGGTTGATGTCTTTAAAGACCGATGGTAGGCTACATCTGACAGTGTCATC
TTTTGGTGTTCAAACATTAAGTAACTTTGTCTGTAAGTCTCTGGCAGTCCACCCAATATT
TGATCATGTTTACTGTTCAACTTAACTTCTGGGGTCACTTCCTGTTGCATGACATTGGTA
GACCAGTTATTTTGATCACAGTAATTTTTTATCTCCTCTATAAATTCCTTGCCATGTCGA
CGTGCCCTCTGTTCGGCTACTTCCTCCAGTGACATCAGATTCTCAAACGTTGTTGGCCTG
TATTTGGCCATGTCCAGAAGACATTTGTTGCTGAAGATAAAATTTGGTTGGACATCCAGC
TCATGACTTAGTCGGTTACGTAGAATGATCAATCTACGGTAGAGTTCCATCTGATGCTTT
TCATCTTCTGGGCTTATTATCTGCCGCTGAAGGATCTGCCCAGTTGACTGCCATTTGTTG
AGGGGAACTGTAGGTAGCACAACTCTCTCAAAAGTTGGTATAACGTTTGACTTCCTAGCT
GTCTGCATTTCTGAGTTTGGCTGAATCATCAACTTTGGTTTTGAGTATCTATTTGACTCT
AACCAACTTTGACCTTTGGTTGAAAGCTCCACAGTTGAACCAAAACCACCATGGATTTGT
CTCTCTTCAAGGTAACCTTCATTGATAAGCTGACGAGCAAAGGATTTCCACCATTTTTCG
GAGCGATATTTAGCTTTGCCATGTTGAGGATGATCATGATATTGAACTGGTAACTTCTTT
GCTTTGGATCCAATCATAAACAAAATGGGAACGCCAAGTCCAAACCGGGATCCAGTGATC
TCAACTGCTTCCATTAAGTCTTTAGCTTCTCTGCCAAAATCTTCTTCAACAACCGAGATG
CTGCTGTCTTCATTTCTCTCTAACCTTGTTGTACAGTTGTCACAACAGAAATCATTTCCT
CCTACATTTGTGACATCTTTGTTCTCAAAATGTGAAAGAATCGCTCTTCTTCTGCATTTC
ACTGTGGTACAGTATGACTCCATTTTCTTCAGCATCCTCTTTTTGTGTTCAAGGAACTTG
GGACTCTTTATGTCTTGGAGAAAATATCTGCTGGTACAGAAGTCACCAGTAGAGTAGTAT
ATGTGACAAGTACTGCGTTCCCCATCACGTCCTGCTCTACCTATCTCCTGGTAATAAGAC
TCTATGTCCTTTGGTGCTCCATAATGTATCACCTGTCTGACATCTGGTTTGTCTATGCCC
ATACCAAATGCAACAGTAGCTACAACAACCTGTACATCATCATTAATAAAGTCTCTGTGG
GCTTTCTTCCTTGCTGTCATATTCAAACCAGCATGATATAAAGCTGACTTCACACCAAGA
GCTTTGACAACATGATGGACATTTTCTGCTGCCTTCTTTGTAGGACAATAAATAATTGTT
GGACCAGTAAAAGTGTATGTGTTGTGCCTTAAGCCTTCCACCTTCATCTGTTTCTTTAAG
TCACAGGATATGTCATTACTCTTAACAGACACACTGAGGTACAGATTTGGTCTGTCAAAG
TCCGTACAGGTAATCAGTGGAGAACAGAGTTTAAGTGACTGTATTATGTCCTTCCTGACT
TCTGGCGTTGCTGTTGCTGTTAAGGCCATTAAAGGCACCTTTGGAAGAATGTTTCTGACA
TTACCCAGACTTCTGTAAGCACTTCTGAAGTCATGACCCCATTGACTAACACAGTGAGCC
TCATCTATAGCTATCAGATCAATACCAATAGTTCTGTCCATTTCTTGCAGTAGATCACTT
CCAACTTCAACAAACTCTGGAGTCATGTAGACCAGACGATACTCTCCCCTGAGAATGTCC
TTTTTTATATTAGCCATGTCCTTCTGAGCAGAACCAAGGAAACATGCCTTAACATTAACA
GTACTTAGTGCAGTTACTTGGTCTTCCATCAGTGAGATCAAGGGAGATACAATAATACTT
GTACATCTAGTGTATACAGATGGAAACTGATATGTTAGACTCTTACCATAACCTGTTGCC
ATGATAACCAGGTTATCCCTCTTTTCATTTAACACAGAGTTAATGATCTTCCACTGTAGT
GGCCTAAACTTTCCATAACCAAAGTATTTCTTTAGTACTTCATTGTATTTAGGATTTGAT
GGCTGGTGTAATGAATCATCTTCTTCCTCTTCTTCTTGTTCTGTTTTACTAATTTCATGC
ACAGACTCATCTTCAATGTAACTCTTCTCTGTGTCTTCAATTTTCTGAAGGATATCTGTA
TCAAAGTCATCATCAAAACCATCATCACTTATTACATCCAAAGGCTGAGTTTGATTTTTA
ATTCTTTCACTATTATTTTCCTCTTCAAGGTCAACAGTAACATCTGAGCCACAGTCATCA
TCATCATCAACACTCTGGCCTTGATCTTTGTCTTCATTTTTTTGTAAACTTAGCCCCATA
TTATGCAGCAGCTCATCATCAACATCACAGCAATCGAAGTCATCATCCTCACCACCTGAC
TCAGGCAAACAGTCATCAAGCTGTTCAGGTATTGGGACAGACTGAAGATTTGTGATGAGC
CCATTGATCTTGTCTATGGTGCTCTGTGCATATCCTAGTGGTCTGCTGCTGTTTACCTGT
GAGAACTGATCTGCCAGTTGACTTAACCGCTGACTCAAGTCTCTCAACTGCTCTGATATT
GCCATCTTCAGACAGTTGCTCAGTTTGCAAGGGAAAAATACAGTCGAAACAGAAATACAC
CAACATATCATACAATCGTCGGGATACCGC
>Alvinella caudata-Academ_DN8378_c0_g1_i4
GAATCCAGAGTTTAGGCCGGTTGTATAGCGTGAACTTGTCGTGTACTGAAGTGCTCAAGA
AAATTGTCGAGTTAGAAAGACTGAGATAGTGTGTTCCAGGCCGTTTTGTTCCAACATTCC
CCCTGAAATCACTCGCCATGGAAGAAGAACTAAACGAGATAGCACACTCCGTCTTGAATG
CAGTTTTTAAACATGATAACTTTAAGTCAGACCTGCAGGAGAAAGCCGTCAAAGCAATAA
TAAAAGGAGATTCAGATGTGTTTGTATCAATGCCAACTGGCTCCGGGAAATCGCTGTGCT
ACCAGCTGCCAGCAGTTGCCACAGATGGAGTTACAATCGTTGTGTCACCTCTGATTGCGT
TAATGCAGGACCAGTTGGAACACCTGCGAGCTCTTGAAATACCTGCTGAGACACTGAATT
CCAAAATGACTGCACAGGGACGTCGGGATGTTTTGGATGACTTGAATAGCAGCTCACCAA
GAACTAAATTGCTTTATATAACTCCGGAACAGGCAGCTACACCCACGTTCAACACCCTTA
TCACTATACTGAAGAAGAAACGACTGCTGAGTTACTTTGTTGTTGATGAGGCCCACTGTG
TCTCACACTGGGGTCATGACTTTCGACCTGATTATCTGAAGCTTGGTGAATTCAGAAAGA
AGATACCTGATATCCCATGCATTGCTCTCACAGCTACAGCCACTCCACATGTTGTTGAAG
ATATCATATCATCACTAAAGTTAAAGCAACCACTACTTAAGTTTAAGACTCCTTGCTTCA
GATCCAACCTATTCTACGATGTCCAGTACAAGGACTTGTTGGATGATCCTTACCAAAACC
TGAAAGAATTTGCTCTCAAAGCACTTGGTGTTCAAAAACATGAGAATACAGAGGATATTG
ATTGGAACACCAAAGGCTGTGGCATAGTGTACTGTCGTACTCGTGATGGCTGTGCTGAAG
TGGCCAGTAGGTTGACAAGGAAAGGTGTTCCAGCCAAGCCCTATCATGCTGGTCTGGGTA
ACAGCAATCGAACTGGTGTACAGGATGAGTGGATGGCAGGAGAGGTTCCAGTCATCGTAG
CAACAATAAGTTTTGGAATGGGTGTGGACAAGGCTAATGTCAGGTTTGTAGCTCACTGGA
CCATGCCAAAGTCAATGGCTGCATTCTATCAGGAGTCTGGCAGGGCAGGTAGAGATGGCA
AGCAATCTTATTGTCGACTGTACTATTCTAGGCAGGACAGAGACCAGGTGGCCTTCCTCA
TCAAAAAGGAATCCACTAGATCTAGTCATAAAGCTGTCAGCAAGGAGCAAGGAAGGTCTG
CAACAGCAGGATTTGATGCTTTGGTTAAAATGGTGGAAGAGACTCAATGCAGACATGGTG
CTATAGCAGCATATTTCTCTGACCCAAAGCCAGACTGTAAACAGTCTTGTGATTTCTGCA
AGAATCCAACTAAAGTGCAGAGAGAAACAGAAATGTTGAAACGTGGTGTTTATGGTTTGA
ATCATCCCAAAAGAAAAGATGGCCACACTGCTATATACCATGAAACTGGGGATCCTGACA
ACAGTTTGTATGGTGGAGGAAGAAAAGGAGCAAAGGTCGAATGGGAAGACATTGATGATG
ATGATGATGAAAGTTATCAAAGGAGGGCACGAGCAGAGGTAGAAGAAGAAAAAGAAAAAA
AGGCTAGAACCAGAATGATAATGCAGGAATTTAAGAAGCGAAAAAATGGGAATCTATCTA
GTAATGAATGGATACCTCCAGATGAGAACTGTCCTTTGCGAGAAGCTGCATCACAAAGAA
TACCTAAGCTTACTGTTAAGGTGAGGGAATTCAATTTTGAGTGTCTAAAAGAAGCACTGA
CAGAAAACTTCAGGTATTTCTATGGCAATGATCCAGACAGACTTGCTGCCATTGATTATG
AGCCTCGTATTCGTGCCATTGATGCCGAGTTGAAGATTTTCCGAGGCAGTAAAGTTGTCA
TGTCATATCGACTCAATGTTAATAAATATGTCAAGGAAATTGAAGCATTCACAGCCAGAA
AAGAGCTGCACCCCTTTCTGGATCCTGACAGTGGCATGAGCCCATCATCAGAATTGTCTA
ACACAATCACCATTCTTGAGGAGGATAATATGATGAACAGAGCCTTGGAAAGGGCTAGCA
GTAGTAATGGGACACTAGACAAATGGCTGATTCCTGCATCTAAAAAGTCTCAAAGCAACA
CCTCTGATAAGGGGGCGGAATCTGCAGATGCTGATGAACACAGTGACTTAGTTGTGGATT
CTGAGGCCAAGACCAGTGAGACTACTCAGTTAAAAGAACCAGTAACTAGCACTGTGTCTA
CAGAAAACTGTGATCAGAGTGACAGTGCTATACAAACTGACATAATAAGTAGTTCTTCAG
CACCAGCTGAAGATACAAAGATTTCTGCCAGACATAACACCCCCAGTGACAGCTGTGTGT
TTAAAAAACAGCTGCCAAAGATCAAATACTTCTTTGAACGGGATAAAGATGAAATAGAAG
CAGAGACCAGCAAAGGGCCTGTTAGTAATGAGTCCTGTGATACAAGTACTCCAAATGAAA
TAACCTCACTGTCCATGAAAGACATAAAAACAGAGAAGAGACCAGCAGAGTACAATATAG
CAGAACCATCGCACAAAAAACACAAGCAAACATCAGGACATCATCATTCTGAGCAGACCA
ACAAACCCCACAGTCACCACAGTCACAAGGCTAAGAAGTCGGCCTCAGCAGGCAAAGAAT
CTAGGCATGCATCTGAAAAACAGTGTCAAAGCAACCACAGTATCAAGGCAGCTAACACTA
GGACGAAAGCAGACAGCAGTCATTCACATTCCGATGGCAGTCATTCAAAATCAGTAACAA
AAGAAGTGTTGAAGCGTTCAGCTGACATAACCGTTAAATATCTGACGCCCTACTTCAAAA
GTGATAGATTTACTTCCAAGGATCTCTTCAAGGAGGTAGCAAGAATACTGTCACATGCAG
TGGCAGAGAAAATGCCATCTGGAACTCCAGATGATAAATTGAAGAAAAAAGCAAAAGATC
TTGTCAAGATGATTTTTACAAAGATCAGAATGGTAACATCTGAAGCTGATGTGAAAAAGC
TTATTACTTGATATGCTATGAATTGTTCCAGTGATTAAGAACTTTTGGAATATAATAAGA
TCAGTCTTTTCTGGTTAATTTTACTGAGATGACTTGCTATAAGAAGTATGGCTTATTGTT
GATAAAAGTAAGTTTTAATTAAAAAAATCCTATCTAGAACAAAGAGTACCAAACATACAT
TTAGAAGTAATTACACAATTCATAATAACGTGGCCAAATTCTCATATTGGCTATACATAT
AACTCATTACCTTGCCCAATTACAAAATCATATGATGACATAAACCAGCGTCTTACTCAT
GCAGTATGCCAAATGTGTTTCCCAATCTGTGATAGCAGGTTACCTCTGTACATTCGAC
>Alvinella caudata-Academ_DN8378_c0_g1_i6
GAATCCAGAGTTTAGGCCGGTTGTATAGCGTGAACTTGTCGTGTACTGAAGTGCTCAAGA
AAATTGTCGAGTTAGAAAGACTGAGATAGTGTGTTCCAGGCCGTTTTGTTCCAACATTCC
CCCTGAAATCACTCGCCATGGAAGAAGAACTAAACGAGATAGCACACTCCGTCTTGAATG
CAGTTTTTAAACATGATAACTTTAAGTCAGACCTGCAGGAGAAAGCCGTCAAAGCAATAA
TAAAAGGAGATTCAGATGTGTTTGTATCAATGCCAACTGGCTCCGGGAAATCGCTGTGCT
ACCAGCTGCCAGCAGTTGCCACAGATGGAGTTACAATCGTTGTGTCACCTCTGATTGCGT
TAATGCAGGACCAGTTGGAACACCTGCGAGCTCTTGAAATACCTGCTGAGACACTGAATT
CCAAAATGACTGCACAGGGACGTCGGGATGTTTTGGATGACTTGAATAGCAGCTCACCAA
GAACTAAATTGCTTTATATAACTCCAGAACAGGCAGCTACACCCACGTTTAGCACCATTA
TCGATATACTGAAGAAGAAGCAATTGCTGAGTTACTTTGTCATTGATGAGGCCCACTGTG
TCTCAAACTGGGGTCATGACTTTCGACCCGATTATCTGAAGCTTGGTGAATTCAGAAAGA
AGATACCTGATATCCCATGCATTGCTCTCACAGCTACAGCCACTCCACATGTTGTTGAAG
ATATCATATCATCACTAAAGTTAAAGCAACCACTGCTGAAGTTTAAGACTCCCTGCTTCA
GATCAAATCTCTTCTATGATGTTCAGTACAAGGACTTGTTGGATGATCCTTACCAAAACC
TGAAAGAATTTGCTCTCAAAGCACTTGGTGTTCAAAAACATGAGAATACAGAGGATATTG
ATTGGAACACCAAAGGCTGTGGCATAGTGTACTGTCGTACTCGTGATGGCTGTGCTGAAG
TGGCCAGTAGGTTGACAAGGAAAGGTGTTCCAGCCAAGCCCTATCATGCTGGTCTGGGTA
ACAGCAATCGAACTGGTGTACAGGATGAGTGGATGGCAGGAGAGGTTCCAGTCATCGTAG
CAACAATAAGTTTTGGAATGGGTGTGGACAAGGCTAATGTCAGGTTTGTAGTTCATTGGA
CAATGCCAAAGTCAATGGCTGCTTTCTATCAGGAGTCTGGCAGGGCAGGTAGAGATGGCA
AGCAATCTTATTGTCGACTGTACTATTCTAGGCAGGACAGAGACCAGGTGGCCTTCCTCA
TCAAAAAGGAATCCACTAGATCTAGTCATAAAGCTGTCAGCAAGGAGCAAGGAAGGTCTG
CAACAGCAGGATTTGATGCTTTGGTTAAAATGGTGGAAGAGACTCAATGCAGACATGGTG
CTATAGCAGCATATTTCTCTGACCCAAAGCCAGACTGTAAACAGTCTTGTGATTTCTGCA
AGAATCCAACTAAAGTGCAGAGAGAAACAGAAATGTTGAAACGTGGTGTTTATGGTTTGA
ATCATCCCAAAAGAAAAGATGGCCACACTGCTATATACCATGAAACTGGGGATCCTGACA
ACAGTTTGTATGGTGGAGGAAGAAAAGGAGCAAAGGTTGAATGGGAAGACGTTGATGATG
ATGATGAGGAAAGTTATCGAAGGAGGGCACAGGCAGAAGCAGAAGAAGAAAAAGAAAGAA
AGGCTAGAACCAGAATGATAATGCAGGAATTTAAGAAGCGAAAAAATGGGAATCTATCTA
GTAATGAATGGATACCTCCAGATGAGAACTGTCCTTTGCGAGAAGCTGCATCACAAAGAA
TACCTAAGCTTACTGTTAAGGTGAGGGAATTCAATTTTGAGTGTCTAAAAGAAGCACTGA
CAGAAAACTTCAGGTATTTCTATGGCAATGATCCAGACAGACTTGCTGCCATTGATTATG
AGCCTCGTATTCGTGCCATTGATGCCGAGTTGAAGATTTTCCGAGGCAGTAAAGTTGCCA
TGTCATACCGGCTGAATGTTAACAAATATGTCAAAGAAATTGAAGCATTCACGGCCAGAA
AAGAGCTGCATCCCTTTCTAGATCCTGACAGCAGCAGCCCACCATCAGAATGGTCTAACA
CAATCACCATCCTTGAGGAAGACAATGTGATGAACAAAG
>Alvinella caudata-Academ_DN8378_c0_g1_i2
GAATCCAGAGTTTAGGCCGGTTGTATAGCGTGAACTTGTCGTGTACTGAAGTGCTCAAGA
AAATTGTCGAGTTAGAAAGACTGAGATAGTGTGTTCCAGGCCGTTTTGTTCCAACATTCC
CCCTGAAATCACTCGCCATGGAAGAAGAACTAAACGAGATAGCACACTCCGTCTTGAATG
CAGTTTTTAAACATGATAACTTTAAGTCAGACCTGCAGGAGAAAGCCGTCAAAGCAATAA
TAAAAGGAGATTCAGATGTGTTTGTATCAATGCCAACTGGCTCCGGGAAATCGCTGTGCT
ACCAGCTGCCAGCAGTTGCCACAGATGGAGTTACAATCGTTGTGTCACCTCTGATTGCGT
TAATGCAGGACCAGTTGGAACACCTGCGAGCTCTTGAAATACCTGCTGAGACACTGAATT
CCAAAATGACTGCACAGGGACGTCGGGATGTTTTGGATGACTTGAATAGCAGCTCACCAA
GAACTAAATTGCTTTATATAACTCCGGAACAGGCAGCTACACCCACGTTCAACACCCTTA
TCACTATACTGAAGAAGAAACGACTGCTGAGTTACTTTGTTGTTGATGAGGCCCACTGTG
TCTCACACTGGGGTCATGACTTTCGACCTGATTATCTGAAGCTTGGTGAATTCAGAAAGA
AGATACCTGATATCCCATGCATTGCTCTCACAGCTACAGCCACTCCACATGTTGTTGAAG
ATATCATATCATCACTAAAGTTAAAGCAACCACTACTTAAGTTTAAGACTCCTTGCTTCA
GATCCAACCTATTCTACGATGTCCAGTACAAGGACTTGTTGGATGATCCTTACCAAAACC
TGAAAGAATTTGCTCTCAAAGCACTTGGTGTTCAAAAGCATGAGAATACTGAGGACATTG
ATTGGGTAATTATGCTTGATGTTTCTATGCAAAGTATTTACTTTTCTGTCATGTATAAAC
AGGACATTTTGCATATATATTTATATATATCACATGTAAAAAATAGGAATAAAATAAGAT
CGGAAGAGCGTCGTGTAGG
>Alvinella caudata-Academ_DN8378_c0_g1_i8
GAATCCAGAGTTTAGGCCGGTTGTATAGCGTGAACTTGTCGTGTACTGAAGTGCTCAAGA
AAATTGTCGAGTTAGAAAGACTGAGATAGTGTGTTCCAGGCCGTTTTGTTCCAACATTCC
CCCTGAAATCACTCGCCATGGAAGAAGAACTAAACGAGATAGCACACTCCGTCTTGAATG
CAGTTTTTAAACATGATAACTTTAAGTCAGACCTGCAGGAGAAAGCCGTCAAAGCAATAA
TAAAAGGAGATTCAGATGTGTTTGTATCAATGCCAACTGGCTCCGGGAAATCGCTGTGCT
ACCAGCTGCCAGCAGTTGCCACAGATGGAGTTACAATCGTTGTGTCACCTCTGATTGCGT
TAATGCAGGACCAGTTGGAACACCTGCGAGCTCTTGAAATACCTGCTGAGACACTGAATT
CCAAAATGACTGCACAGGGACGTCGGGATGTTTTGGATGACTTGAATAGCAGCTCACCAA
GAACTAAATTGCTTTATATAACTCCAGAACAGGCAGCTACACCCACGTTTAGCACCATTA
TCGATATACTGAAGAAGAAGCAATTGCTGAGTTACTTTGTCATTGATGAGGCCCACTGTG
TCTCAAACTGGGGTCATGACTTTCGACCCGATTATCTGAAGCTTGGTGAATTCAGAAAGA
AGATACCTGATATCCCATGCATTGCTCTCACAGCTACAGCCACTCCACATGTTGTTGAAG
ATATCATATCATCACTAAAGTTAAAGCAACCACTGCTGAAGTTTAAGACTCCCTGCTTCA
GATCAAATCTCTTCTATGATGTTCAGTACAAGGACTTGTTGGATGATCCTTACCAAAACC
TGAAAGAATTTGCTCTCAAAGCACTTGGTGTTCAAAAACATGAGAATACAGAGGATATTG
ATTGGAACACCAAAGGCTGTGGCATAGTGTACTGTCGTACTCGTGATGGCTGTGCTGAAG
TGGCCAGTAGGTTGACAAGGAAAGGTGTTCCAGCCAAGCCCTATCATGCTGGTCTGGGTA
ACAGCAATCGAACTGGTGTACAGGATGAGTGGATGGCAGGAGAGGTTCCAGTCATCGTAG
CAACAATAAGTTTTGGAATGGGTGTGGACAAGGCTAATGTCAGGTTTGTAGCTCACTGGA
CCATGCCAAAGTCAATGGCTGCATTCTATCAGGAGTCTGGCAGGGCAGGTAGAGATGGCA
AGCAATCTTATTGTCGACTGTACTATTCTAGGCAGGACAGAGACCAGGTGGCCTTCCTCA
TCAAAAAGGAATCCACTAGATCTAGTCATAAAGCTGTCAGCAAGGAGCAAGGAAGGTCTG
CAACAGCAGGATTTGATGCTTTGGTTAAAATGGTGGAAGAGACTCAATGCAGACATGGTG
CTATAGCAGCATATTTCTCTGACCCAAAGCCAGACTGTAAACAGTCTTGTGATTTCTGCA
AGAATCCAACTAAAGTGCAGAGAGAAACAGAAATGTTGAAACGTGGTGTTTATGGTTTGA
ATCATCCCAAAAGAAAAGATGGCCACACTGCTATATACCATGAAACTGGGGATCCTGACA
ACAGTTTGTATGGTGGAGGAAGAAAAGGAGCAAAGGTCGAATGGGAAGACATTGATGATG
ATGATGATGAAAGTTATCAAAGGAGGGCACGAGCAGAGGTAGAAGAAGAAAAAGAAAAAA
AGGCTAGAACCAGAATGATAATGCAGGAATTTAAGAAGCGAAAAAATGGGAATCTATCTA
GTAATGAATGGATACCTCCAGATGAGAACTGTCCTTTGCGAGAAGCTGCATCACAAAGAA
TACCTAAGCTTACTGTTAAGGTGAGGGAATTCAATTTTGAGTGTCTAAAAGAAGCACTGA
CAGAAAACTTCAGGTATTTCTATGGCAATGATCCAGACAGACTTGCTGCCATTGATTATG
AGCCTCGTATTCGTGCCATTGATGCCGAGTTGAAGATTTTCCGAGGCAGTAAAGTTGTCA
TGTCATATCGACTCAATGTTAATAAATATGTCAAGGAAATTGAAGCATTCACAGCCAGAA
AAGAGCTGCACCCCTTTCTGGATCCTGACAGTGGCATGAGCCCATCATCAGAATTGTCTA
ACACAATCACCATTCTTGAGGAGGATAATATGATGAACAGAGCCTTGGAAAGGGCTAGCA
GTAGTAATGGGACACTAGACAAATGGCTGATTCCTGCATCTAAAAAGTCTCAAAGCAGCA
CCTCTGATAAGGGAGCAGAATCAGCAGCTACTGACGAACACAACAATGTGGTTGTATATT
CTGAGGCCATGACCAATGATGAGACAAACCAGTTAAAAGAACCAGTAACTAGCACTGTGT
CTACAGAAAACTGTGATCAGAGTGACAGTGCTATACAAACTGACATAATAAGTAGCTCCT
CAGCACTAGCTGAAGATACAGAGACTTCTGCTAAACATAACACCTCCAGTGACAGCTATG
CATTTAAAAAACAGCTGCCAAAGATCAAATACTTCTTTGAACGGGACAAAGATGAAATAG
AGGCAGATACCAGCAAAGGACCTGTTAGTAATGAGTCCTGTGACACAAGTACTCCAAATG
AAATAACCTCACTGTCCATGAAAGACATAAAAAGTGAGAAAAGACCAGCAGAGTACAATT
TGGAAGATGTATCACACAAAAAACACAAGCAGATGTCAGGACATCATCATTCTGAGCAGA
ATCCTAGTGGCACCCACAACCTTTCCTCCAGATCTCAGACTAACAAACCACACAGTCATC
ACAGTCACAAGGCTAAGAAATCAGCCTTGACAAGCAAAGAAACTAGGCATCCATCTGAAA
AACACTCTGAAAGCAACCACAGCATCAAGGCAGCTAGCACTAAGATGAAGAGATCGGAAG
AGCGTCGTGTAGGGAAAGAGTGTTGCGTAGAGTGTAGATCTCGGTGGT
>Alvinella caudata-CR1_DN30531_c0_g1_i1
CAGTCAACAGTTGAGTAACACAGGAGCGACCTTTGATGAAGCCATGTTGGCATTTTGTGA
GATGTTTTTCGACCATATGTTTCATGATATGATCCCTGATGATCGACTCTAGAGTTTTAC
ATATTATTGATGCTAGGCTTACCGGCCTGTAGTTCTTGGCCTGGTGTCTGTTTCCCTTCT
TGAAAATGGGGGAGACTAGCCCCATCTTTCAGCTGACTGGTAATTTTCCCAGATCAAGTG
ACTGCCTGAAAATCAGAAATAATGGCTCAGCTATGATTTCTTGTAACTCCTTCAATACTC
TGGGTGCAGCGCCATCAGGTCC
>Alvinella caudata-CR1_DN30531_c0_g2_i2
CGATCTCCAGAAACAAAATGAGAAAAAAAGACCATTATATATGACAGCAAAGGCTAGAGA
GAAGGTAAAATGGAAGAAAGCTGCCTTTTCCACCTGGAGACGCACCAGAAGTGGACGAGA
CTATAAAGAATACACAAAAGCAAGAAATCAGGCACAATGGGAATGTCGTAAAGCACAAAA
GGTTTTGAAAAGAAACTAGCACAGGAAAGTAAGACAAACCCAAAAGCCTTCTATAAATAT
GCACAATCTAAGCTTAAAACAAGAACAGGCATTGCACACCTAATCAGAGAAGATGGAAGC
CTCACGACAACAGATAAACAGAAAGCAGATGAGCTTAACAACGTTTTCTCTTCTGTATTT
ACAAGAGAAGATACAAATAACATGCCAGATAATTTCACAAGCCGTACAGACAGTATATTG
ATGGATATAGATTTTACACAAGAAGATGTAGCCAAGAAGCTATTAAAAATGAACCCAAAA
GATCGGAAGAGCACACGTCTGAACTCCAGTCACCAATAGCCATCTCGTATGCCG
>Alvinella caudata-CR1_DN12991_c0_g1_i6
TGGTACACCTTGTACTAGCAAGTACTGTGATTCCTGGTTTATTGTGTAAACCTTAACAGC
CTTTAATTGTCGACCTTCGCGGTATCTGGCACGTGTTAAGCAGAATTCCTTCTTCATATG
ATGTTTCTTCACGGTGGTAGCCATGTTCAAGTGGCTTCCCGAAATCATACTCACTCACTC
ATACTCATCCGCTTCTGATTTTGGTTAGGCTACATAGCCTGTATCAGGTCGAGGCCTGTC
TAAATTTGACTTAATTAAATTATAGGCATCATGTACCGAGTGCTGGCTATATCGATACTG
CCGCCAGTGTTTGTCCAATCGGTTTTTGAACGCATTTAAAGAAGGCGCATTGACTACTTC
AGCCGACAGCATATTCCAGGAGTTTGTTATTCTATGGCTATAATATTGCTGTCTGACTAT
CTTCATTGACCTTTCTTTCTTCAGCTTGAAGCTATGACCCCTAGTGTTTGTTTCATCTAA
TTTGATGTACCCAGCCTCTACTGTATACAAGCCAGACATGTGCTTGTAAGCCAGACATCA
ATACGATACATTGTTTAATAGAAATTCAGTTCTCAATTAAAGCCAGTAGGCACCGCTCTC
ATACGTGACCTTTATTCGTCCTTGGAGATCGGA
>Alvinella caudata-CR1_DN12991_c0_g1_i3
TGGTACACCTTGTACTAGCAAGTACTGTGATTCCTGGTTTATTGTGTAAACCTTAACAGC
CTTTAATTGTCGACCTTCGCGGTATCTGGCACGTGTTAAGCAGAATTCCTTCTTCATATG
ATGTTTCTTCACGGTGGTAGCCATGTTCAAGTGGCTTCCCGAAATCATACTCACTCACTC
ATACTCATCCGCTTCTGATTTTGGTTAGGCTACATAGCCTGTATCAGGTCGAGGCCTGTC
TAAATTTGACTTAATTAAATTATAGGCATCATGTACCGAGTGCTGGCTATATCGATACTG
CCGCCAGTGTTTGTCCAATCGGTTTTTGAACGCATTTAAAGAAGGCGCATTGACTACTTC
AGCCGACAGCATATTCCAGGAGTTTGTTATTCTATGGCTATAATATTGCTGTCTGACTAT
CTTCATTGACCTTTCTTTCTTCAGCTTGAAGCTATGACCCCTAGTGTTTGTTTCATCTAA
TTTGATGTACCCAGCCTCTATTAATGCTTGTATAGAAAACAAACAAATGTCTGATTTTAT
TTTATTCATAATCTATGTCCATAAAAATACAATACATAAAATACATATTGTAACATTAAG
C
>Alvinella caudata-CR1_DN12991_c0_g1_i7
GAGATCTACACTCTACGCAACACTCTTTCCCTACACGACGCTCTTCCGATCTGGCCTGTC
TAACTTTGACTTAATTAAATTATAGGCATCATGTACCGAGTGCTGGCTATATCGATACTG
CCGCCAGTGTTTGTCCAATCGGTTTTTGAACGCATTTAAAGAAGGCGCATTGACTACTTC
AGCCGACAGCATATTCCAGGAGTTTGTTATTCTATGGCTATAATATTGCTGTCTGACTAT
CTTCATTGACCTTTCTTTCTTCAGCTTGAAGCTATGACCCCTAGTGTTTGTTTCATCTAA
TTTGATGTACCCAGCCTCTACTGTATACAAGCCAGACATGTGCTTGTATGTTTCAATCAT
GTCTCCTCTAGCACGTCTGTAGTAGAGACTGGGTAAATCCAGGGCTGCAAGTCTGTCAGT
ATAAGGCAAGTCCCTCAACGCCGGGGCTAATTTTGTAGCTCGCCGTTGAGCATTCTCTAG
CAACTCATGAAATACTGGACACCAGGCTGTATTACCGTATTCCAGATGTGGCCTGACAAG
GGAGTGTTTTATGTTTACACGTAGAATTCTGTATTATTTATATTAATACAAGTTGTGTTG
TTATTTGGCTACAGTCTTTGCGCGTCCAACTTAAGTGCGTCTCAACTGACTTCTGTTCAA
CAGATGTGGTCGTAAATATTGTACAAAAGGATTGGGCACTTAAATTTACCTTTAAAAATG
TCCCCTCATGTGTTTTCTAAAGCCAGACTGCGCTATATTCAGATGTTGGCACAGGAATAT
TGATCTGACGTTTGATGTGTTACGATGAGTTAATATTCTGAGAGTATTTTATGATAATAT
TTAAGCGCTACATGTTGTTCATTACCATCCTACTGTAACACTGCAAATAATGTGTGTGTG
TTTTAACTCTCACACATGACAACTCACCGACGTATATGATAGCACACACAAGTGTACATA
AAAAGTATACAAACAGATGTTCAGTTGTAGTTGTCTGGTTGATATATGCCTTCGTACCTA
ATTTTGCATGTTTATCAGAGAATTTAACATTTATTCCAAGGAGATAACGGTATGAGTGTT
TTGGTAAATGTGTGAGACATTATAGCTTCATTAGGGCCACATTAGAAATCAGTGTTCTTC
ACTTTGTTTTGATATCCTGGTATTATAATGTATTTATATATTTTTACTATTATAGCTACT
AACTTCATTATAAAAAAATATTTGTATTGACCTTACTCAACAAATCATTTGGAGGTAATA
TTGATTTTATTGAAAACATTTTCCAACAACATTTGTTACATTTTTTAAATTGTGATCTTC
ATTTCATACACAACTGCTCAGTGGTTGTTGAAGAGAATTCCATAAATCGTGGACGTGTTT
TGTATTTACATCACCGTACTGTTTTGTGTTAGGGTAGCAATAGTCAACATTTTGTGCATG
TAAACTACACGTAGCTGCTTCCGCTTTCATTCTAAAACAAACCTGCTAGTTTAGACAAAG
ATAATTTTGTTGTGTGATGACCTTGACATGTGTATCCCAGAGATCGGAAGA
>Alvinella caudata-CR1_DN12991_c0_g1_i18
TGGTACACCTTGTACTAGCAAGTACTGTGATTCCTGGTTTATTGTGTAAACCTTAACAGC
CTTTAATTGTCGACCTTCGCGGTATCTGGCACGTGTTAAGCAGAATTCCTTCTTCATATG
ATGTTTCTTCACGGTGGTAGCCATGTTCAAGTGGCTTCCCGAAATCATACTCACTCACTC
ATACTCATCCGCTTCTGATTTTGGTTAGGCTACATAGCCTGTATCAGGTCGAGGCCTGTC
AAAATTTGACTTAATTACATTATGGGCATCACGTACCGAGTGCTGGCTATATCGATACTG
CCGCCAGTGTTTGTCCAATCGGTTTTTGAACGCATTTAAAGAAGGCGCATTGACTACTTC
AGCCGACAGCATATTCCAGGAGTTTGTTATTCTATGGCTATAATATTGCTGTCTGACTAT
CTTCATTGACCTTTCTTTCTTCAGCTTGAAGCTATGACCCCTAGTGTTTGTTTCATCTAA
TTTGATGTACCCAGCCTCTATTAATGCTTGTATAGAAAACAAACAAATGTCTGATTTTAT
TTTATTCATAATCTATGTCCATAAAAATACAATACATAAAATACATATTGTAACATTAAG
C
>Alvinella caudata-CR1_DN12991_c0_g1_i1
TGGTACACCTTGTACTAGCAAGTACTGTGATTCCTGGTTTATTGTGTAAACCTTAACAGC
CTTTAATTGTCGACCTTCGCGGTATCTGGCACGTGTTAAGCAGAATTCCTTCTTCATATG
ATGTTTCTTCACGGTGGTAGCCATGTTCAAGTGGCTTCCCGAAATCATACTCACTCACTC
ATACTCATCCGCTTCTGATTTTGGTTAGGCTACATAGCCTGTATCAGGTTGAGGCCCGTC
TAAATTTGACTTAATTAAATTATAGGCATCATGTACCGAGTGCTGGCTATATCGATACTG
CCGCCAGTGTTTGTCCAATCGGTTTTTGAACGCATTTAAAGAAGGCGCATTGACTACTTC
AGCCGACAGCATATTCCAGGAGTTTGTTATTCTATGGCTATAATATTGCTGTCTGACTAT
CTTCATTGACCTTTCTTTCTTCAGCTTGAAGCTATGACCCCTAGTGTTTGTTTCATCTAA
TTTGATGTACCCAGCCTCTACTGTATACAAGCCAGACATGTGCTTGTATGTTTCAATCAT
GTCTCCTCTAGCACGTCTGTAGTAGAGACTGGGTAAATCCAGGGCTGCAAGTCTGTCAGT
ATAAGGCAAGTCCCTCAACGCCGGGGCTAATTTTGTAGCTCGCCGTTGAGCATTCTCTAG
CAACTCATGAAATACTGGACACCAGGCTGTATTACCGTATTCCAGATGTGGCCTGACAAG
GGAGTGTTTTATGTTTACACGTAGAATTCTGTATTATTTATATTAATACAAGTTGTGTTG
TTATTTGGCTACAGTCTTTGCGCGTCCAACTTAAGTGCGTCTCAACTGACTTCTGTTCAA
CAGATGTGGTCGTAAATATTGTACAAAAGGATTGGGCACTTAAATTTACCTTTAAAAATG
TCCCCTCATGTGTTTTCTAAAGCCAGACTGCGCTATATTCAGATGTTGGCACAGGAATAT
TGATCTGACGTTTGATGTGTTACGATGAGTTAATATTCTGAGAGTATTTTATGATAATAT
TTAAGCGCTACATGTTGTTCATTACCATCCTACTGTAACACTGCAAATAATGTGTGTGTG
TTTTAACTCTCACACATGACAACTCACCGACGTATATGATAGCACACACAAGTGTACATA
AAAAGTATACAAACAGATGTTCAGTTGTAGTTGTCTGGTTGATATATGCCTTCGTACCTA
ATTTTGCATGTTTATCAGAGAATTTAACATTTATTCCAAGGAGATAACGGTATGAGTGTT
TTGGTAAATGTGTGAGACATTATAGCTTCATTAGGGCCACATTAGAAATCAGTGTTCTTC
ACTTTGTTTTGATATCCTGGTATTATAATGTATTTATATATTTTTACTATTATAGCTACT
AACTTCATTATAAAAAAATATTTGTATTGACCTTACTCAACAAATCATTTGGAGGTAATA
TTGATTTTATTGAAAACATTTTCCAACAACATTTGTTACATTTTTTAAATTGTGATCTTC
ATTTCATACACAACTGCTCAGTGGTTGTTGAAGAGAATTCCATAAATCGTGGACGTGTTT
TGTATTTACATCACCGTACTGTTTTGTGTTAGGGTAGCAATAGTCAACATTTTGTGCATG
TAAACTACACGTAGCTGCTTCCGCTTTCATTCTAAAACAAACCTGCTAGTTTAGACAAAG
ATAATTTTGTTGTGTGATGACCTTGACATGTGTATCCCAGAGATCGGAAGA
>Alvinella caudata-CR1_DN7259_c0_g1_i7
TCAGAATCAGGAAGTTGTACCTACAGGACGTGGTTTAATCAGATGTTCTTGAGTGAATTA
GACCTGTGTCACAATCGGGCAAGTAATAATATCAAGGTTATCGGCTATAAGTTGCTGAGC
GCTTATGTCTTACTTGCTTACTTATCCTCTTCTGCATATAGTTTAGGCTTATAGCCTGTT
AGCAGTTAGTGACCTACCTAGGGTCACACTGTCATATTGAAAAAACGCGTTTACCGGTTG
TTGGCTGAATTTCCATCGACTCCATGCTTTATCTAACCTTGATTTAAAGGCATTTAGACT
TGGGGCATTAACCACTTCGGCCGGGAGTTGATTCCACGCATTTGTTGCTCTAATGGCCTG
GGACTAGCTTAGTGGCGCGTCTTTGAACATTTTCAAGTATGGTAGTATCTTTGTTGTACA
GGGGCCTCCAGGCAGCAGTGTCATATTCGAGGTGGGGACGAACCAGTGACGTGTATAGTC
TGGTCACAGACTCAGCATCAAAATAAGAATAAGTTCTTCTTATCAAGCCCAGTATTCGGT
TTGCTTTATTGACCTGCTTTTCACAATGTTGGCTGAAATTTAGTTCAGGATCTATATGAA
TACCCAGATCTTTTTCTAGTTTGGTCACTTGTAATTCTATTTGTTTTCCAGATTGACTCA
TACAATACATTTGGTTTGGATTTTTCCCTCCTAGGTGCATTACTTTGCATTTGTCAGAAT
TAAATTTCAATTGCCATTTGTCACTCCACTCTTGCAATGCAGACAAGTCTTTCTGGAGAA
CCAATGAGTCTTCTGCACTATTTACAGTTCTGAACAGTTTTGTATCGTCCGCAAACATCC
TGATCAGACTCCCTACTACTTCGGGCATGTCATTGATAAAGGTTATGAATAAGAGTGGTC
CCAGAACACTGCCCTGTGGTATGCCGCTTAGGACCTCTGCCAATAGGGAGTACACACCAG
CTATAGAAACTCTCTGTCATCTACCTATGAGGAATGACTTGACCCATGTGATGAGTTTGC
CTCTGATACCATAGCCATACACTTTTCTTAGTAGCCTCTGGTGGGGAACAGAGTCAAAGG
CCTTAGCAAAGTCGAGATAGATGCAGTCCATGGAGTCATCATTATCTAATACCTCAGTCC
AATGGTCTAGTACATCTAGTAATTGAGTGACGCAAGATCTCCCCTTGATAAAACCATGTT
GACAGTCTGCTCGGAGTCCATGTAGGTCCAAGTGTTTCGTTTTGGTGTCTCTAACTATGT
GCTCCAGCATTTTGCACGGGATTGAAGTTAGGCTGACTGTACGGTAGTTAGAAGGCGTTT
GCTTGTTTCCTTTCTTGAATATTGGGGCTATGATTCCCATTTTCCAGTCTTCAGGGAGGT
CGCCAGTGTCCAGTGACTTCCGAAAAATGTGGTACAATGGTTCCGCTATGTGCTCTCGTA
GTTCACATAGGACTCTGGTGTGAAGACCGTCGGCACCTGGAGATTTAGTTGGTCTTAAAT
TCTTCAACTTTTTCTCAATGTCTTCTACTGTGAATGCCACATCTAGGGCTGGCTCCTTAA
AGTTCCTGTTGGGAAATGTTGTGATTTTATCGCATGCTTCCTGAGTAAACACAGACGAGA
AAAAATTATTTAAAAGGTCTGCCTTTTCTTTTGGTGCTGTATGTAGGGTTCCGTCCGATG
CTTTCAGGTCTGCTATTCTAGCTTGGGTCTTCAGTTTTGATTGTGCATACTTGTAGAATG
CCGTGGGGTTATGTTTCGCCTCTCTGGATATTTTCTTCTCAAAGTCTTTTTCTGCTTGGC
GGCAGGCCCACTTTGCTTGGTTCCTCTTCCTTGCATAAATGTTGTAATCAGGCCCGTCTC
TAGTATCTCTCCATTTGCTGAATGCTTTTTTCTTTTCCTTCACCTTCTCTGCAACTTTTT
TTTGTCATGTAGTTTGGCCTCTTCTTTTTGTTTCTTTGGCTTGGTTTGGTTTTGGGAATG
TGTTTATCAATGAGTTCTAATATGTTGTTTTTCAAATAATTCCAAGACGTCTCTAGGTCA
TCATTTGAGTGCCAGTTTATCTCTTCTGCTTCCAGTCTCATGGCATCATAATCTCCTCTG
TGGTATATGTGTTTAGGCTTCTGGGTTGGCTGTTCCGGTGTGTAACAGTTGAACATAAAA
TTTATACAGACATGGTGACTTTTACCAATTGGAGCTGACAGTACCATGTGACTGATCATT
TCCTCCTCATTTGTAATGACAAGGTCCAGTGTGTTTGGGTTTTGTGTGCCTCTATAGTGT
GTCGACAACATCACATGCTGATGCAAATATGCTTCACGTAGAGTCTCAAGAAACCTAGTG
GCTGGATTTCTCATGTCAGGAGGAGATGTACCTAGTCTCCAGTTGATGTCCGGGTAATTA
AAATCTCCCATTAATAAGAAGTGATTTGGTTTCCTTTCTGTTGCTTTATTGATGAGGTTT
TGTAGAAGTAGATGGTTATCGGCACTACTGTTTGGAGATCTATATATAGTTCCAACTTAC
AAGGTATCCTTCTCCTGAAGGTTAATCTCACACCAGACAGATTCCTTGAATTTTTCTTGT
CCTGCTATGTACACTTTAGTTGCTCGGAAATATTCCTTCACATATATGGCTACCCCTCGA
CTAGCATTATCAGTTAGATTGGTGAATAAATCGTATCCTTTCAACTGAAAGTATTCTTCA
TTTATTTCTGCATTTTCATATTTGGGTAGAATTTCTGTCAAACTAATAAGATCTGGTTGG
TGCAGGGACATCAAGGTGCGTAACTCCGTGGTTTTATTTAACAAGGTGTCTGTGTTGGTG
TATAAACATGTAATACCTGTGCCTTTGTGTGCAACTGTACATTGATTTTTGTTTATTGGT
TTTCTTGAGTTTCTGTCCTGTCCTGTGTTGCTGTCTTCCTGGCAGTATTTATTATGTTCC
AGTCATAACACTGTATTTTGCAACTGTGGGTGCATCATACCATGCGCTCACACGTATAAG
GTGTATTACCCTCGGTAATCGACTATATTGCCACACAATATTACTTAATCGGTCTTAGTC
TAAGGGAAACGGCCACCATGCGTGTATTCGTACCTGACAGCCTACTGGTTTCGATATATT
CTATTAAAAATAACTGGCCGTTTCTTCAACATTAGCCACACCCGCTCGTTTACACGACTG
TGGATATAAATATATCTTCCATGCGTGTCATCTTTACGTGGCGAAGTGTGTGTGTGTGTG
TGGTGTCATCATATTAAACACTGAATTGTGCTCTGTTTTGAAGACCTTTTACTTGGAATT
CTCTATTTTGTCATGTTCACACAATGTTCAGGTCTCGTATCAGATTGTACCAAGGTTTTG
TAGTACCGAAACAATTTTACAGGTAACTTGGGGGGACCACGCCAAGATATACAGTCGATC
ATAACGATCTGTCATACTGCAGCACGATATTAATAAATCGATCATAGTCTAAGGGAAACA
GCTATCATGAGTCCATTCGTACCAGACATCGTACTGTTATTGATGTCTTTTATTAAATAA
GTGATTTATTTATCCACTACGAGCCACACCTGCTTGTACACACAACTGAGGAGTTTTAAA
ATGTCATTACTTGAAACACTAAATTGTGCTCAAGTTTTTTCGAATCTGTTTTCTCCTATT
CACTCAACATTGTTTTATTATCAGATTGCACCACAGTTAAACAGGCAGTTGTTTTAGTGT
TAAAACAGTCTTATAAATACTGGGAGGGAGGTCTGAGATACAAACTATATTCTCACCGAA
AGTAGACTTAACTGTATGCTAAACGAAATCAAATCTAGGTTATGAAGACAGGAAAAAATA
GTGATGAATATTTGCTAGTTCTTGAAAATATTTCAGTAATCACACGCATACACACATGTA
TTTCTTTATTTCAGTAACATTTCATTATGGCTTACCCGGCACCGACTGGTCCAGTTATAA
ATCAGCCACAAGGAGGACCCACTGCCCAGTGGATGGCGGCACCGTC
>Alvinella caudata-CR1_DN7259_c0_g1_i6
TCAGAATCAGGAAGTTGTACCTACAGGACGTGGTTTAATCAGATGTTCTTGAGTGAATTA
GACCTGTGTCACAATCGGGCAAGTAATAATATCAAGGTTATCGGCTATAAGTTGCTGAGC
GCTTATGTCTTACTTGCTTACTTATCCTCTTCTGCATATAGTTTAGGCTTATAGCCTGTT
AGCAGTTAGTGACCTACCTAGGGTCACACTGTCATATTGAAAAAACGCGTTTACCGGTTG
TTGGCTGAATTTCCATCGACTCCATGCTTTATCTAACCTTGATTTAAAGGCATTTAGACT
TGGGGCATTAACCACTTCGGCCGGGAGTTGATTCCACGCATTTGTTGCTCTAATGGTGAG
AAACTTTTGTCGTACCCTTTTATTTACGCGTTCTTTGACCAGTTTGAAAGAATGCCCTCC
GGTGGTTGGTGACTGGTCTAATTTTATGTACTTTGCATCAATGTGATACATACCATGCGT
GTAAAGTATCGTACCTTTACCACGACACACAAGATAACTCGAACAACAGGTGCGTCGTGT
AGCTGGTTCAAAACCAAACTGACTTTATTTGTG
>Alvinella caudata-CR1_DN7259_c0_g1_i5
CCGAAGACCTCCGAGCCAACAGATCCAGAGAACCCACACTTTTCGCATCGGGCAGGAGAG
GCGTGGACTTTACATGCGTGTGATTATATAACTCTATCGTATCGCCTCTAGTCCTGCGGT
AGTGAAGGCTTGGTAGGTTCAGTTTTTTCAACCTATCATCATATTCCATCTCTTGCAGGC
CTGGAACTAGCTTAGTAGCGCGTCTTTGAACATTTTCAAGTATGGTAGTATCTTTGTTGT
ACAGGGGCCTCCAGGCAGCAGTGTCATATTCGAGGTGGGGACGAACCAGTGACGTGTATA
GTCTGGTCACAGACTCAGCATCAAAATAAGAATAAGTTCTTATCAAGCCCAGTATTCGGT
TTGCTTTATTGACCTGCTTTTCACAATGTTGGCTGAAATTTAGTACAATGGTTCCGCTAT
GTTCAGGATCTATATGAATACCCAGATCTTTTTCTAGTTTGGTCACTTGTAATTCTATTT
GTTTTCCAGATTGACTCATACAATACATTTGGTTTGGATTTTTCCCTCCTAGGTGCATTA
CTTTGCATTTGTCAGAATTAAATTTCAATTGCCATTTGTCACTCCACTCTTGCAATGCAG
ACAAGTCTTTCTGGAGAACCAATGAGTCTTCTGCACTATTTACAGTTCTGAACAGTTTTG
TATCGTCCGCAAACATCCTGATCAGACTCCCTACTACTTCGGGCATGTCATTGATAAAGG
TTATGAATAAGAGTGGTCCCAGAACACTGCCCTGTGGTATGCCGCTTAGGACCTCTGCCA
ATAGGGAGTACACACCAGCTATAGAAACTCTCTGTCATCTACCTATGAGGAATGACTTGA
CCCACTGAATGTTCAATAATAGCATTAGTAGATATATATATACACAAGCAAAAACATAAA
ATGTTAAGGTGTAAGGCTCGGGTTCACACCCTGCCAAATACCAATCGAATGCCAAAAGGC
AACAAACACCTTATACCCTTTAGGGAGTTGACCATGGCATCGGATAGTACAGATCCAAGC
ACCAGTGTTCAAAGTGCAACGAAATGCTTATAACAGCGGTGCCAAGGTACACTTATCCCC
ATGAAAGTGATGGAGTCGTACCATAAACATTGCCATCCCACTTTGGCCAGAAACGCGAGA
ACCTGTCACGTGTGCTATTTTTCTACAGGAATACACGATGACAATGTGCAGCAGCTGTGT
ATGCCACCCAGAAGCGACATGTCTCCGAGTCAAGGTCATTTGTCATGAATCTGTTCCGTG
GAAAGATTGAAGTAGAGCAAGTTTTTCCCTATCCTGAAGTTCTCAATGCTGACCAATTGG
AAAGTTTACAAACCTTGCTTAATCCAACTGAAAAATTCTTCCAGGAGGTCAATGATCCTT
TGAAGAATGATGCCATAGAAAAGGTAGAGGATGAGACATTACAGGGTTTGAAGGATCTTG
GTGCTTTTGGTCTGCAAGTCCCTGAAGATTATGGTGGATTGGGTTTAAATAATACCCAGT
ATGCCAGACTTGTGGAAGTGGTTGGAGAACATGACCTTGGGGTTGGCATCACCTTGGGAG
CTCACCAGTCCATTGGCTTCAAGGGCATTCTGTTGTTTGGTACCCCAGAACAAAAGTCCA
AATATCTGCCTAAGCTAGCCACAGGGGAATATGTTGCTGCTTTCTGCCTAACAGAGCCAT
CTAGTGGATCAGATGCCAGTTCAATCAGGACCAGAGCTGTGCCATCAAAGGATGGCAGCC
ATTACATACTGAATGGCAGCAAGATCTGGATCAGTAATGGAGGACTGGCTGAGATCTTTA
CTGTTTTTGCACAGGTTCCGGTAACTGACCCAAACACAGGTGAAACTAAAGATAAAGTGA
CAGCTTTTATTGTTGAAAGAAGCTTTGGTGGTGTTTCCAATGGACCCCCAGAGAAAAAGA
TGGGCATTAAAGCCTCTAACACAGCTGAAGTATACTTTGAAGATGTCAAAGTACCAAAAG
AAAACCTTCTTGGAGAGGAAGGAGGTGGTTTCAAGGTGGCTATGATGATTCTTAACAATG
GTAGATTTGGTATGGCTGCCTGTCTAGCTGGTACAATGAGAGCTTGCATTGCTAAAGCTG
TGGAGTTTGCCTCCACAAGAGAACAATTTGGACATAAAATAGAGACCTACGGAGCCATCC
AAGAAAAGATAGCACGCATGGCAATGGTTCATTATGTAACTGAGTCGGTGGCCTACATGG
TGTCAGCTAATATGGACCAAGGATCAAAAGACTTCCAAGTGGAAGCAGCAATCAGCAAAA
TATTTGGATCTGAAGCAGCTTGGTTTGTAGCAGATGAAGCCATCCAAATCCTTGGTGGTA
TGGGATATATGAGAGAAACAGGTCTGGAAAAAGTTCTGAGGGATTTGAGGATTTTTAGAA
TCTTTGAAGGAACCAACGACATTCTGCGTTTGTTTGTAGCACTAACTGGAATCCAGTTTG
CCGGATCCTCCCTAAAAGAGCTCCAGAAGGCTTTGAAAAATCCAGCAGCCAACCTCGGCA
TACTTTTCGATGCCGGAAGTAAACGAGCCAAAAGGCTGGTTGGTTTATCCAGTGGCCAGT
CTCTTGCAACTTATGCTCATTCTGATCTAAGCCATTCTGCTAACCTGACATCCAAAGCTG
TTGAAGACTTTGGTATTGCTGTAGAAGATTTGCTCATCAAATATGGACGTAAAATTATAG
ATGAACAGTTTCTGTTAAAACGTCTTGCTGACTCGGCCATTGACATATTCGGTATGGTTG
CTGTACTGTCACGTGCCTCACGAACCTTGGAACTTGGTCTATCTAGTTCTGAACATGAAA
CTAAGCTCTGTAACATATTCATCGATGAGGCTTCAGAACGTATTAACGGCAACCTCAAGG
CGCTCTCATCGCCAGAATCAAGGAAGAACTTTGACCTGATGTCCTCCATATCAAAGGAGG
TCTGTGCTAACAGCGGCCTTGTGCAACGACATCCCTTAGAAAAATAACAAGCCTAGCTTT
AGGTAGTAGTATCTATACATTACCATATAATTATAACGTCAGAGCTCTAGTGTGATTTTA
ATATCTGATGTCCTTTTGTGTTTGTTTTGGCATTCATCAGAATGCAAATATCATCCAGTT
ATGTTTTCCAATGATTCAAAACTTGCCTTTCAGATGACAGCTTCTTGTTATGTTATTTCT
GTTCATTGGTTTTCATCATGGACATGTTTTTGCTATGAACAAAGGTGTTCTTGCATTCAG
TGTTAGGCAATCCTTTCGTATATTAGTTATAGTGGTTTTATTGTATTAGTGCTGTAATGA
AGAACCGTATTACGCAGTTTTTCTCTTTTGTATTAGGACATTTTCATGGGTTTAATTACC
TGTATTATTGACATTCATACATATCTGTTAGGAAGAGCTTCACGGTTATATTTAGTTAAT
ACTGTTTATTAGTTTGCTAGTTATTATCACTGCATTGCTTATATGCCTGTGTTATACAAG
TGTCTTTTCCAAATTTAATCTGTAGTGTCTCCTGAGAAAGTAAGGCTTAAAAGATTGACA
TTTCCAAGTGTCACTTACCTTTTTTCCTTTTCTGTATTTTCTTTTGCAAACACACACAGG
CACAATCTGATGTCTGTTTAGGGCAAATACAAAGAGACAGCATTTCCTGATTCAGGTGAC
AGAAATCCTGTGATCTGTAACCTTGGAATACGAGTTACTGAATATGATTCCATTCATCTG
TATGTTCGTTCTGCGTTTTTGTTTCTGACCGGCCACGCTGGAATAATTACCATCGATATA
AAGGTTCCCTGCTCAAGTTGTATTCGATTTGTAGCATTTTACCATAACACCCCAGACAGC
TCCGGTGAGCAGGCACCATTTCTTTCAGAAACCGAATAGCTCTTCAGCTAACAAATATAA
CGACTGTTCAAGTTATGACAGCATTATTAGAATAAATTATACGTTAATATTATTAAATTA
CTAATATTCTAATTATACCCTTTAACCGGCTACATATTTATTTCCACGTAGACATGCGTT
AACTGTGAAATGTTGTTGTCAGTTTCATTCGAAGTTCTCTGTTGTTACCAGTGTGTGTTT
GTAGTAGTCAAGTTTTATAACTTGACAGAACTACTTTTGTGCAATGATCAATGCAGTTGT
TTTCAGATAATCAGTAATTATGCTAGTAATTCATTATCTGTGTAGTACGTTATTTGGACC
AGGATTATAAATAATCGTAACAGATTATGCTAAAATGGTTAAATTCTGAATAATGCGGAT
AATGTTCTCTGTGTACGCTTTGATTTCCTTATAAACTGATGACTTTCAAAAAAAAGATCG
GAAGAGCGTCGTGTAGGGAAAGAGTGTTGCGTAGAGTGTAGATCTCGGTGGTCGCCGTA
>Alvinella caudata-CR1_DN7259_c0_g1_i12
CCGAAGACCTCCGAGCCAACAGATCCAGAGAACCCACACTTTTCGCATCGGGCAGGAGAG
GCGTGGACTTTACATGCGTGTGATTATATAACTCTATCGTATCGCCTCTAGTCCTGCGGT
AGTGAAGGCTTGGTAGGTTCAGTTTTTTCAACCTATCATCATATTCCATCTCTTGCAGGC
CTGGAACTAGCTTAGTAGCGCGTCTTTGAACATTTTCAAGTATGGTAGTATCTTTGTTGT
ACAGGGGCCTCCAGGCAGCAGTGTCATATTCGAGGTGGGGACGAACCAGTGACGTGTATA
GTCTGGTCACAGACTCAGCATCAAAATAAGAATAAGTTCTTATCAAGCCCAGTATTCGGT
TTGCTTTATTGACCTGCTTTTCACAATGTTGGCTGAAATTTAGTACAATGGTTCCGCTAT
GTTCAGGATCTATATGAATACCCAGATCTTTTTCTAGTTTGGTCACTTGTAATTCTATTT
GTTTTCCAGATTGACTCATACAATACATTTGGTTTGGATTTTTCCCTCCTAGGTGCATTA
CTTTGCATTTGTCAGAATTAAATTTCAATTGCCATTTGTCACTCCACTCTTGCAATGCAG
ACAAGTCTTTCTGGAGAACCAATGAGTCTTCTGCACTATTTACAGTTCTGAACAGTTTTG
TATCGTCCGCAAACATCCTGATCAGACTCCCTACTACTTCGGGCATGTCATTGATAAAGG
TTATGAATAAGAGTGGTCCCAGAACACTGCCCTGTGGTATGCCGCTTAGGACCTCTGCCA
ATAGGGAGTACACACCAGCTATAGAAACTCTCTGTCATCTACCTATGAGGAATGACTTGA
CCCATGTGATGAGTTTGCCTCTGATACCATAGCCATACACTTTTCTTAGTAGCCTCTGGT
GGGGAACAGAGTCAAAGGCCTTAGCAAAGTCGAGATAGATGCAGTCCATGGAGTCATCAT
TATCTAATACCTCAGTCCAATGGTCTAGTACATCTAGTAATTGAGTGACGCAAGATCTCC
CCTTGATAAAACCATGTTGACAGTCTGCTCGGAGTCCATGTAGGTCCAAGTGTTTCGTTT
TGGTGTCTCTAACTATGTGCTCCAGCATTTTGCACGGGATTGAAGTTAGGCTGACTGTAC
GGTAGTTAGAAGGCGTTTGCTTGTTTCCTTTCTTGAATATTGGGGCTATGATTCCCATTT
TCCAGTCTTCAGGGAGGTCGCCAGTGTCCAGTGACTTCCGAAAAATGTGGTACAATGGTT
CCGCTATGTGCTCTCGTAGTTCACATAGGACTCTGGTGTGAAGACCGTCGGCACCTGGAG
ATTTAGTTGGTCTTAAATTCTTCAACTTTTTCTCAATGTCTTCTACTGTGAATGCCACAT
CTAGGGCTGGCTCCTTAAAGTTCCTGTTGGGAAATGTTGTGATTTTATCGCATGCTTCCT
GAGTAAACACAGACGAGAAAAAATTATTTAAAAGGTCTGCCTTTTCTTTTGGTGCTGTAT
GTAGGGTTCCGTCCGATGCTTTCAGGTCTGCTATTCTAGCTTGGGTCTTCAGTTTTGATT
GTGCATACTTGTAGAATGCCGTGGGGTTATGTTTCGCCTCTCTGGATATTTTCTTCTCAA
AGTCTTTTTCTGCTTGGCGGCAGGCCCACTTTGCTTGGTTCCTCTTCCTTGCATAAATGT
TGTAATCAGGCCCGTCTCTAGTATCTCTCCATTTGCTGAATGCTTTTTTCTTTTCCTTCA
CCTTCTCTGCAACTTTTTTTTGTCATGTAGTTTGGCCTCTTCTTTTTGTTTCTTTGGCTT
GGTTTGGTTTTGGGAATGTGTTTATCAATGAGTTCTAATATGTTGTTTTTCAAATAATTC
CAAGACGTCTCTAGGTCATCATTTGAGTGCCAGTTTATCTCTTCTGCTTCCAGTCTCATG
GCATCATAATCTCCTCTGTGGTATATGTGTTTAGGCTTCTGGGTTGGCTGTTCCGGTGTG
TAACAGTTGAACATAAAATTTATACAGACATGGTGACTTTTACCAATTGGAGCTGACAGT
ACCATGTGACTGATCATTTCCTCCTCATTTGTAATGACAAGGTCCAGTGTGTTTGGGTTT
TGTGTGCCTCTATAGTGTGTCGACAACATCACATGCTGATGCAAATATGCTTCACGTAGA
GTCTCAAGAAACCTAGTGGCTGGATTTCTCATGTCAGGAGGAGATGTACCTAGTCTCCAG
TTGATGTCCGGGTAATTAAAATCTCCCATTAATAAGAAGTGATTTGGTTTCCTTTCTGTT
GCTTTATTGATGAGGTTTTGTAGAAGTAGATGGTTATCGGCACTACTGTTTGGAGATCTA
TATATAGTTCCAACTTACAAGGTATCCTTCTCCTGAAGGTTAATCTCACACCAGACAGAT
TCCTTGAATTTTTCTTGTCCTGCTATGTACACTTTAGTTGCTCGGAAATATTCCTTCACA
TATATGGCTACCCCTCGACTAGCATTATCAGTTAGATTGGTGAATAAATCGTATCCTTTC
AACTGAAAGTATTCTTCATTTATTTCTGCATTTTCATATTTGGGTAGAATTTCTGTCAAA
CTAATAAGATCTGGTTGGTGCAGGGACATCAAGGTGCGTAACTCCGTGGTTTTATTTAAC
AAGGTGTCTGTGTTGGTGTATAAACATGTAATACCTGTGCCTTTGTGTGCAACTGTACAT
TGATTTTTGTTTATTGGTTTTCTTGAGTTTCTGTCCTGTCCTGTGTTGCTGTCTTCCTGG
CAGTATTTATTATGTTCCAGTCATAACACTGTATTTTGCAACTGTGGGTGCATCATACCA
TGCGCTCACACGTATAAGGTGTATTACCCTCGGTAATCGACTATATTGCCACACAATATT
ACTTAATCGGTCTTAGTCTAAGGGAAACGGCCACCATGCGTGTATTCGTACCTGACAGCC
TACTGGTTTCGATATATTCTATTAAAAATAACTGGCCGTTTCTTCAACATTAGCCACACC
CGCTCGTTTACACGACTGTGGATATAAATATATCTTCCATGCGTGTCATCTTTACGTGGC
GAAGTGTGTGTGTGTGTGTGGTGTCATCATATTAAACACTGAATTGTGCTCTGTTTTGAA
GACCTTTTACTTGGAATTCTCTATTTTGTCATGTTCACACAATGTTCAGGTCTCGTATCA
GATTGTACCAAGGTTTTGTAGTACCGAAACAATTTTACAGGTAACTTGGGGGGACCACGC
CAAGATATACAGTCGATCATAACGATCTGTCATACTGCAGCACGATATTAATAAATCGAT
CATAGTCTAAGGGAAACAGCTATCATGAGTCCATTCGTACCAGACATCGTACTGTTATTG
ATGTCTTTTATTAAATAAGTGATTTATTTATCCACTACGAGCCACACCTGCTTGTACACA
CAACTGAGGAGTTTTAAAATGTCATTACTTGAAACACTAAATTGTGCTCAAGTTTTTTCG
AATCTGTTTTCTCCTATTCACTCAACATTGTTTTATTATCAGATTGCACCACAGTTAAAC
AGGCAGTTGTTTTAGTGTTAAAACAGTCTTATAAATACTGGGAGGGAGGTCTGAGATACA
AACTATATTCTCACCGAAAGTAGACTTAACTGTATGCTAAACGAAATCAAATCTAGGTTA
TGAAGACAGGAAAAAATAGTGATGAATATTTGCTAGTTCTTGAAAATATTTCAGTAATCA
CACGCATACACACATGTATTTCTTTATTTCAGTAACATTTCATTATGGCTTACCCGGCAC
CGACTGGTCCAGTTATAAATCAGCCACAAGGAGGACCCACTGCCCAGTGGATGGCGGCAC
CGTC
>Alvinella caudata-CR1_DN44640_c0_g1_i1
ATAAGGACGACTCCATGGATTGCGTCTGTTTTAGACTTTCCTAAGGCCTTTGACTCTGTT
CCCCATCAGCGGCTACTGAGTAAAGTATATGGATATGGCATCAGAGGAAAGCTTATCACA
TGGGTCAAGTTCTTTCTCACAGGTAGAAGTCAGAGTCTCTAACTGGTGTATTCTCCTTAC
TGGTAGATGTCCTAAGTGGCATACCACAGGGCAGGGTTTTGGGACCCCTCTTATTCATCA
TTTTCATCAACGACATGCCTGAAGTAGTTGATAGTCTAATCAGGATGTTTGCCGACGACA
CT
>Alvinella caudata-CR1_DN25411_c0_g1_i1
ATTTTATTTTTATTATGACATATCTAAAACATTCACCACTGGTGGATTACTAATGTTCAT
GAAATGTGATAAAAAGGCATTATTGTATATTGTTTAAGTGCAAACTATCACATTCTACAA
AACATGTCAGTATTGAACACGTATAAGAACAGTTTACGGAGAACATTAAACATGAGACCT
AGAAAAAAGAGACCACCATATATGACTCAGAAAGCAATCGAGAAAGTCAAGGAAAAAACA
AACAGTTCAAAACGTGGAGAATTTCCAGGGAGGGCACCGCTTACGACAGATATGCAAGGG
CACGAAACCAAGCCAAATGGGAATGCCGGAGAGCGGAAAAGGATTTTGAGATGAAAATTG
CCAAAGAGTCCAAATCAAATCCTAAGGCTTTCTACAGATATGCCCAGAGCAAACTCAAGA
CAAGAAAAAAAAGGGAATCTGAAAGACGAAGAAGGGCATACCCTAACAGAGCCAAGAGAC
AAAGCAAATTTGATGAATGCATTCTTCTCATCTGTATTTACACAAGAAGATGTATCGAAC
ATGCCAGACTTTGAAAGGAGACCATATATGCACCCCATAGAGAACATGAGCATAACATCA
GATCAAGTGGAAGAGAAACGGAAAAGACTAAACCCCTCCAAATCGGCCGGACCTGACAAA
ATGCACCCCCATGTGCTCAGAGAATTACGTCAAATAATAGCCGAGCCCCTGGCGCAACTG
TCCCTGAAGAGCGAGAAGCTGCCATCCGATTCATAAAAAGGAAGTCGCCAGATC
>Alvinella caudata-CR1_DN1363_c0_g1_i16
ATTACTATCTAACAGTTATCTCCCCGTCCGTGGAAGATCTAGTTACGCTGGTGTGTGGCG
TAACCTCCCGCTGGGCGATCAAACGATGTACTTAACGCTTCTTATCGGCAGGATAGGCGT
GAACTTTACAACTGTTCAACGACCGGCCGACACCACGAGTCAGTTTTGTTTCGTCATACA
TACACTTGTCTTCGCACTCGATGACACGATAAGAGCGCAGTTCTTTATTCCGATATTGCA
TAATCTTAAAGAAACCACAAATTTCTATGATCCTAAACATGAAAAACTGCAAATAAAATC
TACTTACAATTTTCAAATTTTCTCCCATCATTGTCTTTCATTTATTTATTATTATTGTGT
GTGTGTGTGTACGAACTCTCCAAATTACTTTTGATTGTTTAAACCCTCTATCCACCAGCC
AATCATAAGACATTCCCCAACAAAATACACTTTCTCCACCTCGCTGTCTGGATACTGATA
GCTACCCACCTAAACAACCAGGAATTAAATATATTCTACTGTCCCTTCAGGTGTGTTTGT
TCAAGTGCATAACATGCATCGTGCAATTTAACATAGGTATTATTGAGTCACAAGATAAAC
TACCAGTTGCACGTCACTAAACACATACACACACACATCGTCGAGCAGCAACATACAATT
AGATAAAATTGGTAGAGATACTATCAAATAAGACAAAATATACTTACATGGGGAAAATAA
CATGGTGTTTTAAGAAATCACAGGTACCATCTTACAAATCATTTTACAAAATTAGAAAAT
TAAAAGCGACCGAAACAACTAGAAAATATTGAAATAATTAAATTTCCATGGATTAGAAGT
TTATACAGAACATGTAATTGACACATCACAGAAAATTCATTTTATTAGATGACATCAATA
TAATAGTAGTATATCTGATAGATGTTTGTAACAGATGCAATAAATACACTGGCATTTTGA
TTAATACCATTATAAAATGGGAAGGTAAATTATATTAAAATGAGAATCGTTTTTCATGTT
ATATGGTATATTCTGAGTATTATGGCATACCTATATAACTATAATTGAGGTACCTTTGGA
ATGACTTTAGATGTAATATAGAACGTTCATAGAAATAGCAAATCATATTGTTATTGATGG
AAAATGGTGCTTTTTAAACATCAACCTGAAATACATTATACTGCAACATTAAATGCACAG
GAACTTCACCAGATCCAACTGCATGCCAGAATGATATAGAAGGGTGGGCCAATAAGAGCA
CAGTCATTTGAAGAAGTGCTAGAACGTTCTCAGACAGATTTTAAACTAATGTTTAGAGAC
AAATTTCCTTAGGTCTTCTCTCCGTGCAAACGTCTCTGCCACCAACAGAGGAAATATGAT
ACTAGCTTCACCATAGACCTTGACAGGAGAGGCAGTCTTTTTTATTTTTCCCCAGGAAAC
AGCTTCATCAGGACGAGCACCAGAATCACTGCCATCAAATTCTTGAGCAGTGTTCACAAA
CACTGAGTAATCAGCTCCATTACGCATAAGGTTTGCATTACAAATATGATGTTTCATAAG
TCCACCTCCAAGGATTATCATGCCAGAATTAACTGCATAAACGGCTTGACTGTTCATCCT
TCGTATGTCTTCTACAATGTCAATAACAAGGCCAGGGTTCTTATATGAATGAAAGTAAAT
CATGTCTCCAATAGATCCATCTGTCAGGGCTGGACTAAATACAGGAATGTTGTTCTTGTA
ACACCAATAATAGACTGATTCTGGATTGTTAATCTCCTTTCCAAGTCTAGCTATTATCTT
TGATGGTGTCCACAGTGTGCCCTCTTCCTTCTGCTCTTCAAGAAGCTGGTCAAGAATTGG
CATGAACCAGTCCTCAAATTTGCAGTAGTTGTCATTGGGAGCTAGAAGATTCCCAATACG
ATTGATTCCAGCCTCTCTTAATGTCTTGCCCTTCAGGTGAAAGTCACCTAAATAAGTTGG
TGCCATACACTTGATGAAATCTTCCTCAATACCACCTGCTGTTGTAACCACACAGTCAAC
CATGTTGTGTTGACAGAGGAAGCGTATTGTCTCTCGTACACCACTAGATATCATGTTAGA
TGTGTACCCAAGGAATATTGTACAGTTAGTCTTCTCTCTACCACAAGGATTCAAATTTAT
TTCATCTGCAGTTTCAGGCACAGGTTCAAGTTTCTTGTCAATCATTCTATTTATTTCATC
CACTGCCAAACCAAAGTGCATTGCCTGGAAGCCAGTTGTTTTGAATGACTTCAACAGTTC
ATGATAATCAATACCATTGTTGAAATCATACCCTTTGACTTCAATGGGTTCAACAGGAAG
TTTCCCACTTTGGACAAGAACAGCTTCCTGTGCAACACTAGGTATATCACTGGACATAAT
TCACCTGGATTAAGAACTTTCTCTCAGGCAGACGACAGCGAGTAGTGGTTAATGGCAAAT
TATCTACTTGGGCAGAAATCCTTAGCGGCATACCTCAAGGCAGCGTACTTGGTCCAATTC
TGTTTGTCATTTTTATCAATGACCTACCCGATGATGTAATATGCACTGCGAAGATATTTG
CTGACGACACCAAGCTGTTCCATGGTATAACCTCCCCTGACGACTGTCTACAACTCCAGG
GTGATCCGACTGTTTCTTTCTTCTGGC
>Alvinella caudata-CR1_DN1363_c0_g1_i17
ATTACTATCTAACAGTTATCTCCCCGTCCGTGGAAGATCTAGTTACGCTGGTGTGTGGCG
TAACCTCCCGCTGGGCGATCAAACGATGTACTTAACGCTTCTTATCGGCAGGATAGGCGT
GAACTTTACAACTGTTCAACGACCGGCCGACACCACGAGTCAGTTTTGTTTCGTCATACA
TACACTTGTCTTCGCACTCGATGACACGATAAGAGCGCAGTTCTTTATTCCGATATTGCA
TAATCTTAAAGAAACCACAAATTTCTATGATCCTAAACATGAAAAACTGCAAATAAAATC
TACTTACAATTTTCAAATTTTCTCCCATCATTGTCTTTCATTCATTTATTATTATTGTGT
GTGTGTACGAACTCCCCAAATTACTTTTGATTGATTAAACCCTCTATCCACCAGCCAATC
ATAAGACATTCCCCAACAAAATACACTTTCTCCACCTCGCTGTCTGGATACTGATAGCTA
CCCACCTAAACAACCAGGAATTAAATATATTCTACTGTCCCTTCAGGTGTGTTTGTTCAA
GTGCATAACATGCATCGTGCAATTTAACATAGGTATTATTGAGTCACAAGATAAACTACC
AGTTGCACGTCACTAAACACATACACACACACATCGTCGAGCAGCAACATACAATTAGAT
AAAATTGGTAGAGATACTATCAAATAAGACAAAATATACTTACATGGGGAAAATAACATG
GTGTTTTAAGAAATCACAGGTACCATCTTACAAATCATTTTACAAAATTAGAAAATTAAA
AGCGACCGAAACAACTAGAAAATATTGAAATAATTAAATTTCCATGGATTAGAAGTTTAT
ACAGAACATGTAATTGACACATCACAGAAAATTCATTTTATTAGATGACATCAATATAAT
AGTAGTATATCTGATAGATGTTTGTAACAGATGCAATAAATACACTGGCATTTTGATTAA
TACCATTATAAAATGGGAAGGTAAATTATATTAAAATGAGAATCGTTTTTCATGTTATAT
GGTATATTCTGAGTATTATGGCATACCTATATAACTATAATTGAGGTACCTTTGGAATGA
CTTTAGATGTAATATAGAACGTTCATAGAAATAGCAAATCATATTGTTATTGATGGAAAA
TGGTGCTTTTTAAACATCAACCTGAAATACATTATACTGCAACATTAAATGCACAGGAAC
TTCACCAGATCCAACTGCATGCCAGAATGATATAGAAGGGTGGGCCAATAAGAGCACAGT
CATTTGAAGAAGTGCTAGAACGTTCTCAGACAGATTTTAAACTAATGTTTAGAGACAAAT
TTCCTTAGGTCTTCTCTCCGTGCAAACGTCTCTGCCACCAACAGAGGAAATATGATACTA
GCTTCACCATAGACCTTGACAGGAGAGGCAGTCTTTTTTATTTTTCCCCAGGAAACAGCT
TCATCAGGACGAGCACCAGAATCACTGCCATCAAATTCTTGAGCAGTGTTCACAAACACT
GAGTAATCAGCTCCATTACGCATAAGGTTTGCATTACAAATATGATGTTTCATAAGTCCA
CCTCCAAGGATTATCATGCCAGAATTAACTGCATAAACGGCTTGACTGTTCATCCTTCGT
ATGTCTTCTACAATGTCAATAACAAGGCCAGGGTTCTTATATGAATGAAAGTAAATCATG
TCTCCAATAGATCCATCTGTCAGGGCTGGACTAAATACAGGAATGTTGTTCTTGTAACAC
CAATAATAGACTGATTCTGGATTGTTAATCTCCTTTCCAAGTCTAGCTATTATCTTTGAT
GGTGTCCACAGTGTGCCCTCTTCCTTCTGCTCTTCAAGAAGCTGGTCAAGAATTGGCATG
AACCAGTCCTCAAATTTGCAGTAGTTGTCATTGGGAGCTAGAAGATTCCCAATACGATTG
ATTCCAGCCTCTCTTAATGTCTTGCCCTTCAGGTGAAAGTCACCTAAATAAGTTGGTGCC
ATACACTTGATGAAATCTTCCTCAATACCACCTGCTGTTGTAACCACACAGTCAACCATG
TTGTGTTGACAGAGGAAGCGTATTGTCTCTCGTACACCACTAGATATCATGTTAGATGTG
TACCCAAGGAATATTGTACAGTTAGTCTTCTCTCTACCACAAGGATTCAAATTTATTTCA
TCTGCAGTTTCAGGCACAGGTTCAAGTTTCTTGTCAATCATTCTATTTATTTCATCCACT
GCCAAACCAAAGTGCATTGCCTGGAAGCCAGTTGTTTTGAATGACTTCAACAGTTCATGA
TAATCAATACCATTGTTGAAATCATACCCTTTGACTTCAATGGGTTCAACAGGAAGTTTC
CCACTTTGGACAAGAACAGCTTCCTGTGCAACACTAGGTATATCACTGGACATAATTCAC
CTGGATTAAGAACTTTCTCTCAGGCAGACGACAGCGAGTAGTGGTTAATGGCAAATTATC
TACTTGGGCAGAAATCCTTAGCGGCATACCTCAAGGCAGCGTACTTGGTCCAATTCTGTT
TGTCATTTTTATCAATGACCTACCCGATGATGTAATATGCACTGCGAAGATATTTGCTGA
CGACACCAAGCTGTTCCATGGTATAACCTCCCCTGACGACTGTCTACAACTCCAGGGTGA
TCCGACTGTTTCTTTCTTCTGGC
>Alvinella caudata-CR1_DN1363_c0_g1_i14
TTTTATCATCTGAGAAACTAGATTCCACTCAAGTCGATCCAGCCCACAACCTATCTGTGG
CATAGCAACATCAAAGACGTTGTTCTCAACACAGTGACATTTCATTGCCTGCAAACTCTT
CTGCAAAGTGTCATATGTTGGCTTGTGAAAGAACCTTGATTTTGTCACAAGGTAGTAAAC
AAAACGATTTTCTCTCTTTAATACTGCTACTTCACCTACTGTCTTCCTTTGTTTTTTCAA
CTCTTCGACGCCACCGAATTTCTTCTTGAACAGACAAGCAATGCCCTTCCCCATGGCCAT
ATCAGCACTGACACAGTGAGCCAAGCTAGTACTGGAATCACAAGTAAATAAATCGCCTTT
CTTCTCACTGTATCTTAACTTCTGAGCGCTGGAGTCAGTTGAATCGTGGCTCTCTGCTAC
GTCAACATTCTGGATTAAGAACTTTCTCTCAGGCAGACGACAGCGAGTAGTGGTTAATGG
CAAATTATCTACTTGGGCAGAAATCCTTAGCGGCATACCTCAAGGCAGCGTACTTGGTCC
AATTCTGTTTGTCATTTTTATCAATGACCTACCCGATGATGTAATATGCACTGCGAAGAT
ATTTGCTGACGACACCAAGCTGTTCCATGGTATAACCTCCCCTGACGACTGTCTACAACT
CCAGGGTGATCCGACTGTTTCTTTCTTCTGGC
>Alvinella caudata-CR1_DN1363_c0_g1_i19
ATTACTATCTAACAGTTATCTCCCCGTCCGTGGAAGATCTAGTTACGCTGGTGTGTGGCG
TAACCTCCCGCTGGGCGATCAAACGATGTACTTAACGCTTCTTATCGGCAGGATAGGCGT
GAACTTTACAACTGTTCAACGACCGGCCGACACCACGAGTCAGTTTTGTTTCGTCATACA
TACACTTGTCTTCGCACTCGATGACACGATAAGAGCGCAGTTCTTTATTCCGATATTGCA
TAATCTTAAAGAAACCACAAATTTCTATGATCCTAAACATGAAAAACTGCAAATAAAATC
TACTTACAATTTTCAAATTTTCTCCCATCATTGTCTTTCATTTATTTATTATTATTGTGT
GTGTGTGTGTACGAACTCTCCAAATTACTTTTGATTGTTTAAACCCTCTATCCACCAGCC
AATCATAAGACATTCCCCAACAAAATACACTTTCTCCACCTCGCTGTCTGGATACTGATA
GCTACCCACCTAAACAACCAGGAATTAAATATATTCTACTGTCCCTTCAGGTGTGTTTGT
TCAAGTGCATAACATGCATCGTGCAATTTAACATAGGTATTATTGAGTCACAAGATAAAC
TACCAGTTGCACGTCACTAAACACATACACACACACATCGTCGAGCAGCAACATACAATT
AGATAAAATTGGTAGAGATACTATCAAATAAGACAAAATATACTTACATGGGGAAAATAA
CATGGTGTTTTAAGAAATCACAGGTACCATCTTACAAATCATTTTACAAAATTAGAAAAT
TAAAAGCGACCGAAACAACTAGAAAATATTGAAATAATTAAATTTCCATGGATTAGAAGT
TTATACAGAACATGTAATTGACACATCACAGAAAATTCATTTTATTAGATGACATCAATA
TAATAGTAGTATATCTGATAGATGTTTGTAACAGATGCAATAAATACACTGGCATTTTGA
TTAATACCATTATAAAATGGGAAGGTTATTAAAATGAGAATCGTTTTTCATGTTATATGG
TATATTCTGAGTATTATGGCATACCTATATAACTATAATTGAGGTACCTTTGGAATGACT
TTAGATGTAATATAGAACGTTCATAGAAATAGCAAATCATATTGTTATTGATGGAAAATG
GTGCTTTTTAAACATCAACCTGAAATACATTATACTGCAACATTAAATGCACAGGAACTT
CACCAGATCCAACTGCATGCCAGAATGATATAGAAGGGTGGGCCAATAAGAGCACAGTCA
TTTGAAGAAGTGCTAGAACGTTCTCAGACAGATTTTAAACTAATGTTTAGAGACAAATTT
CCTTAGGTCTTCTCTCCGTGCAAACGTCTCTGCCACCAACAGAGGAAATATGATACTAGC
TTCACCATAGACCTTGACAGGAGAGGCAGTCTTTTTTATTTTTCCCCAGGAAACAGCTTC
ATCAGGACGAGCACCAGAATCACTGCCATCAAATTCTTGAGCAGTGTTCACAAACACTGA
GTAATCAGCTCCATTACGCATAAGGTTTGCATTACAAATATGATGTTTCATAAGTCCACC
TCCAAGGATTATCATGCCAGAATTAACTGCATAAACGGCTTGACTGTTCATCCTTCGTAT
GTCTTCTACAATGTCAATAACAAGGCCAGGGTTCTTATATGAATGAAAGTAAATCATGTC
TCCAATAGATCCATCTGTCAGGGCTGGACTAAATACAGGAATGTTGTTCTTGTAACACCA
ATAATAGACTGATTCTGGATTGTTAATCTCCTTTCCAAGTCTAGCTATTATCTTTGATGG
TGTCCACAGTGTGCCCTCTTCCTTCTGCTCTTCAAGAAGCTGGTCAAGAATTGGCATGAA
CCAGTCCTCAAATTTGCAGTAGTTGTCATTGGGAGCTAGAAGATTCCCAATACGATTGAT
TCCAGCCTCTCTTAATGTCTTGCCCTTCAGGTGAAAGTCACCTAAATAAGTTGGTGCCAT
ACACTTGATGAAATCTTCCTCAATACCACCTGCTGTTGTAACCACACAGTCAACCATGTT
GTGTTGACAGAGGAAGCGTATTGTCTCTCGTACACCACTAGATATCATGTTAGATGTGTA
CCCAAGGAATATTGTACAGTTAGTCTTCTCTCTACCACAAGGATTCAAATTTATTTCATC
TGCAGTTTCAGGCACAGGTTCAAGTTTCTTGTCAATCATTCTATTTATTTCATCCACTGC
CAAACCAAAGTGCATTGCCTGGAAGCCAGTTGTTTTGAATGACTTCAACAGTTCATGATA
ATCAATACCATTGTTGAAATCATACCCTTTGACTTCAATGGGTTCAACAGGAAGTTTCCC
ACTTTGGACAAGAACAGCTTCCTGTGCAACACTAGGTATATCACTGGACATAATTCACCT
GGATTAAGAACTTTCTCTCAGGCAGACGACAGCGAGTAGTGGTTAATGGCAAATTATCTA
CTTGGGCAGAAATCCTTAGCGGCATACCTCAAGGCAGCGTACTTGGTCCAATTCTGTTTG
TCATTTTTATCAATGACCTACCCGATGATGTAATATGCACTGCGAAGATATTTGCTGACG
ACACCAAGCTGTTCCATGGTATAACCTCCCCTGACGACTGTCTACAACTCCAGGGTGATC
CGACTGTTTCTTTCTTCTGGC
>Alvinella caudata-CR1_DN15158_c0_g1_i1
TTGCGGATGACACAAAGGTCTATAGGAAATCCTTCTCAGATTTCGACTGCGTTAACTACA
AGCGGATCTCCAACGATTCGTTGAATGGTCTGAGAACTGCAGTTCAACGGTGATAAGTGT
GTGGTCGTCGACCGCGGGAAGAATAACAGACGAGTAGTGTATAAGATGGGAGATACTGAG
CGGCAGTCCACCGAAGTAGAAAAGTATCTAGGTGTCTATGTCGATGAAGAGCTGAAAACA
TATAGCACTTGCTGTTAACAAGTCAGTAGGATGTCATGGATTATCAAGAAAACGTTCTCA
TGTCTAGATGAAGACACAGTGCTGAGGCTGTACAGAGCACTTGTCAGGCCTCACCTGGAA
TGTGGAAACATCATTTGGCATCCACGCTACCAGATGGACAGACTGGCAGTGGAAAAGGTT
CAGCGTCGAGCTACAAAGCTAGTACCACGCATGAAGCACCTGTCGTCTGAAGAGTGGCTA
ACTGCCCTGAGACTACCATCACTTCTGTTTAGAAGACGGAGAGGTGACATGATTCAAGTC
CGTAAGATCATGAATGGGAAAGACAGACTCAAAACAAGAGCAGCATTCGTCGACAGAGCA
CTTATGAGCGAAGCAGAGATCACAGTCAGAGGCCATTTATGGGACGATGTCGACTGGAAA
TCAGGAAAACTCGTCTAGTCTGCGAGTGGTTCAGGACTGGAACTCGTTATCAGAACACGT
CACAACCACTACCCTATACTGTGTTAAGTCTAGGCTCGACAAGTACTGGAAAGACGACAT
GTATACGAGGCCAAAGACTGCCAGATAAGAATACTTACGTATAGATTATAAAGTAGTCAA
GACCGGAATACCTGAGAGGCATTTGCCTTTTATTCGGTACTATGATATCTAGGTATATAA
TGACGACAACCCACGTATATTTTTTAAAGGTGCACACAGTGTTGTATTAGTTTGCAAGAG
ACCCTCTTGAACTGTTACCATCTATTCAGCATTTGTAGCAGAAAGTTGAGTAAAAGTTAA
ACGTTTATAATTAAGATGAAGCCACAATCTTAGCATAACTCTCTGTTTTTGAAATGACGC
AAACATTGATTGACGTTTTTGTTTGACTTAAAGACATGTCTAATGATTTTGCAGAAAATG
TTGTCTCACGCTGAATAGCAATTGAAACTGACCAGTTAGTCAAGCTTCGTATAACTGGAG
ATGAATTTACGACAGTCTGAGGGTACACGCAGACGTACCTTAAAATAGAATTAGTTTGAT
ATATATATATATATTAGGTTTAGACCAAACAAGATGACGTAATTGTGCATGAAAATATAA
TTATATTTGGTAAAGATAAGGTTGAAAGGTAG
>Alvinella caudata-CR1_DN32808_c0_g1_i1
TGACAAACTGCACAAGCTGTTAGCTGAATCAAATAGTATAGGCTCATCACAAATGATAGT
TATGGGAGATTTTAATCACCCAGAAATTAATTGGACCACCAAGACTACTGAAAAAGGTAT
GTACCACCGTAGTCAATTATTCCTGGACGCCGTGAGAGACGCATACTTGATGCAGTACAT
AGATGACCCCACTAGATTTAGACATGGGCAAAACCCACATATACTCGACCTCCTTCTCAC
TAGTGAAGACAATATGATCAGGAATGTGGAATATCATGCAGGATTGGGTCTAAGTGACCA
TGTAGTCATAACTTGTAATCTACAGGTAAACTCACAGAATCAGAAAAAGTCCGAACA
>Alvinella caudata-CR1_DN32808_c0_g2_i1
TGTCATCGTTTTCTTGTGAACTAGTAGGACTCCTGTACACACACCCCAGCTTGATCTTAG
TACTCTCGCTTATGTTTAATTGAATCCATATACTTTCTTTAAAATCACTGTCTGTTTTAA
TTTCATGTGCTCTCAAGGCTAGATGCTTAGCAATATACACTGCTACACCTCTGGCTACTT
CTTCCTCTTCTATGTTTGTATATAGGTCATATCCCTCTAACATGAATTGTTGCATACTTA
GGGTCTCTTTTGTGTACTTAGGGCTTACCTCGGTGATCATGATTATATCTGCCTTTTTCT
CAATTACTAGCATCTGAAGTTCTCTCATCTTGTTTGTTAACGTATCAGCATTCGTGTACA
TCAAAATCAGATTATCTCCCTTTACTGTCGATTTGGTGTCTTTTAGTCACTGCTGTTTGG
TGGGTTTCTTAGTCGTCTGTGTGGATCCTGTGTCGCTTTTTGTGGGCTGACTGGCATATT
CTATTTCATTTGATGTGACACTTGCCACATGAGTGGTTCTGGTGTCCCGACCTACCTTGG
T
>Alvinella caudata-CR1_DN4902_c0_g2_i3
GGCCACAGAGTTAGTCCCGAGCCTGCAAGAGATGGAGTATGGGGATAGACTGAAACATCT
AAAGCCACCAAGTCTTCATTACTACAAGACAAGGGGGGATATAATAGAGCTGTACAAACA
TACACATTGCATATATAATATTGAAGCAAAGTACATCAAAATAGATGAGTCACCAACCAC
CAGAGGACATTTATTCAAACTAGACAAAGAACGCGTAAACAAAAGGGTACGACAACAGTC
CCTCACCATCAGAGCAACTAATGCATGGAATCAACTCTCAGCTGATGTTGCAAATGTCCT
AAGTCGAAATGGCTTTACAGCAAGGGTAGATAAAGCTTGGAGTCAATGGAAATACAGCCA
ACAACCTGTAAACGCGAGGTATGTCAACGTCTGGTATCAGTCTAT
>Alvinella caudata-CR1_DN6881_c0_g1_i3
CCGATCTTTTTTTTTAGAGTTATATTAAGACATTTAATATTCCAAGTACATACAGATATT
ACTAGCATACTAGAAATTAGCTATTATTATTAGGCTATAAAAACAATTTCATGTTCTTAT
GCCAGGACGATAATAAGCCATGAAGCTAAATAACCATCTGGAATAAAAACTAGAAGGGCT
AAGAGGAACACTATCCATAAATATACGAAGTATTAGATAGATAGAAATACCCATCGAGAA
TAGATGATGCTACTTTGCGCAGCAATATTAGAACCGCTCAAAGGTCGACGGTGCTATCTT
ATGAACTAAGTATGTGTGTTTAGTTAACATGTCTTATATCAAGTTAGACGTTTAAAAAAG
AGAGAAAACATTAGAAATATCCGTAGGTGCTAAAATCGTTGAACAATAATGGTGAAGTAA
TGTAATCAACAATCCAATACCGGGATTAAATGATAAATATCTATAGTTTGGGCTTGAGAA
TAAAACGAAGGAAGCAGTTCGGTGGCTGACACCAACTACAGAGAGAATAAACAATCAGCA
ATACACTATCGTGATGCTGGATCCTGACAAGACACCAAAGTCACCGCTGGGATCAGAAGT
CACGTTCAACTAGAACTCAGGCCTGACTGGTGCTAAGATGATCGTAGATGTGGAGTTACT
TTCTTGGTTGCTGGTGACACCTGTCTGCTGTTCTGCTCTCCGTTTTGCGGCGTTCTTTCG
TCTGACACAAATCACGGTCACTACGATGAGTACCACTACGAGGAGAGCGGCGCCTGCTCC
GATGCCTATGTACAAAAACATGCTGAGTGGATATATCAAAGTGCCTACAAGTAGTTGGAT
GTTCTGGCCAACATGGATCACAATCGTGTGTCCTTCCGTCCGACTCCGTCCTCTTCGATC
AGGTTCCTTTTGTGGCGGCATACAGTAAATCGTGTCTGATGTCATTCCTTTAATGTCACA
TTGACCTTCTCCAACATCCACCCTGTAGTCCCGTAAGGACAGTTTGTCGACATCTTTACC
CTTAATATCTAGGTTTTGGTTTGGTACGAATTTAATCTCGTCGTTCGATGCAATAAAACT
GGGTGGCTCTATGATCGTCAGCTTGCCGTAGTCTTTCGTTTCGGTGTTGGCCGACAAATT
GTCAAACTTCTTGACTCCGTCTAGAACTATCCCGATGTAGATGGTCTGTATTATTTTGAT
TGTAGTTTCCCTTTTAATTCTGACGTGGGTTTCTTGTTGGTAGCTTCTAGGTGATAGCCA
CGAACCCAGACTAGCTTTCGCCCTTGTGATCCAGCCGTTGTTAGCATCAAGTTTAACAAT
TCCTATGTCTCTACGTCTTCGACCAGGCTGAATGATGTTTGTCTGCCAACTAGTGGCATT
GAAGTCGCCCATGTTTGGTGTGATGCAAAGCAGTTCACTACTGTTCAACTTGTCACACCT
CTCGTAGTAAGTGAAAACGGTTTCGTTTATGACTCGAGTGACGTTTCCTTGTATCTCTAT
TGTCTGCAACACTCTGTCTACCTTTAGCATGGGCTTTTCTACGGCGTCAAAGTTACTGCC
AGTTACTGTCAGGCTAACGCCACCTCTTTGCAGAGTTTCCAACGGATACACTGATACTAC
CGATGGGTTTGCTTTGTATGTGAACATGTATTCTGTTGGAATGCTGAGGTTGTATGTAGG
GAAAGTGACAGCAATCTGATTCTTGTCTTCAGCATTGGTCTCATTAACTGGCGGAGTCAT
AGCAACTATCAAGCTGGAATTTGATATTAATGTTTGGCATTCAGCCAAAGATCCAATCGT
TAATTGAACAGGTATCGTTGGAAAATCTCTACCCGTCACCGTGATGTTTGTGCCTCCAGC
AACCGGGCCGATAACTGGTTGTATCGTCTCAATATGAAGCTCAATCGTTTCGCAGTTCGT
TCCACTGAAACCCAAAGCGCACTCACAGGTATAGCCATAGCTGGTGGGAACACAGGTAAC
ACCATACATACAAGGATTACTGTGACATGCTACGTTGTGAATGATTCGGATGCCCATAAA
TCGATCCTGACGCAGCAAGACAGAGACATCTCCACCAGTTCGTCTGTTGATTTGTCCCGT
GTAATTCTTCTCGTAGTCATTCCAATAAACATAATCGCCTAATACAGTCAGTCCCATGGC
ATTTACTGTGGACATTATTTGGTTGATGTTGTTTCCTTCTAAGTCGGATTCTTTTATCGC
TGATGTTCCAAACTCTGACCAGTACATTAATTGTTCCTTTGTGTCTAAGGCCAAAGCGAC
AGGAAGACTCAATCCTTTCAAGACAACATAACGATCTTCACCTGTGTATGAGGTGCGTTC
TATTTTACCTAAATTATAATCTACCCAGTAGATGTGCCGTCGATCGATATCTACGGCTAT
TCCACTTGGAGAATCAATGTCTTCTGCAATTATAACTTTCCTTTCAGAGCCGGACAGTGT
TGCTCTTTCAATTACCTTGAGTTTTTCATCTGCCCAGAACAATTCATTTGTCTCTGGACT
GATGGCTAAGCCACGAGGATATGAGGTATTTGCTAGGATAACTTTCTCACCTGAACCATT
TCTATAAATGGTGCGGATGGATTCGGTCGATAAATCACCCCAGTATATCAGATCGTTCGT
AGGAGAGTAATCAATAGCGATGGGTAGCGATCTTTCGTTACTTATATTAATAAGCTTTCC
CAAGTCTCCTTCGACATCGAGATCTAGCTCTCTCATCTCAAAATAATCGCCAACGAGCAA
CATTCTCTTTCCATCTTTCTCAATCGCCTTCACTGTAGTCATTCGATATCCCAAAGAAAG
CAAAACTTCAGTTGAATTGTTCACCCTGAATCTGTCGATTCTCTGTACGTTACGTTTGTT
CCAGTCGCTCCAGTATAAATATTCGTCGTGAAAAGCAATTGAAAACGGATTAACGCCATC
TTCGTGATATAAAAGCGTCCTGTTATCGCCATCCATGTCAGATGATTCGAAGTTGTCTAG
CCAAGCTTCTGCCCAGTACATGCGCCGAAGTGTAAAATCCAAGGTCAAGCCGAAGGGATT
TGTCAAAGTGGAATTAACCAGCACTTCCCTCTGTGTGCCATCTAGATTGGCACGCTGAAT
TCGGCGAATAGACGGCCCCCAATCTGTCCAGTACATCTTCCGGTTTTCATTGTCGATGAC
AATCGCTCGCGGCTCATCCAGTTCCTCTGAGATGAGGACTTCTCGCTCTTTGCCGTCTAA
TTTGGATCTCTCGATGGTATTTTTGCCGGTATCGGTCCAATACATCATTCTGGACTTTAC
GTCTATGGTCAGTCCATCAGCCACAGATATGTCAGGAATGATGACTTCCTGGTCAGCGCC
ATTAATTCTTGCCCTGGATATTGTATGACGTGCCACATCCGTCCAGTACACTCTATCCTC
GATCGGATCATAATCTATGGCCACGACAGTTGAGAGATCCTTGAGGTGAATAGAGGTACC
GCGGTCATCCGGATTTGACATGTTGAAGTAACGTATGGAAACTGCTGTTGCTACGAAGAA
GAGATCGTATGCTGCGCATGTTGATACTAAGAAGAATCCTATCGCTATGCCTAGTTTGTA
TTCTGTCATTTCCGTGATAGTTTTACTTCGTCTGCGTAACAGAAAGCCACTTTCTAAGAA
TTCAGCTCCCGTCTTCGTCGACAGCTTTATATATAGCCAGAATCAAGCACTACTACCCTT
TGATAAACATTGAATGATTACGTTCAGGTTGACTCACTTTACGTATGTGTGCTACCTGCA
CGCAGTGCAGCATATCAGGACGTATTCAGACAGTCTTTTTTTGTAGTGCATTTGAAATGT
TCATTAAAAATCCACATTATTGGCACATGGTTCTTCTCAAATACAGCATTGCTCGCTTCA
CCTAGCGCAAACTGAAACCAAGTATAATGCTATTCGTGTATCAATGTATGCATGAATAAA
CTTGAAATATTTTGCGTCCAATTATCTGGCTGAGAGTGAACGTTATCTTACTTATACTTA
TCCACTTCTGTTTATATATTTAGGCATAAGAGCCTGTTAACAGATTCGGCCTGTCTAGAT
ATGACCTGTCATAATTATAGTGGTCATGCGGCGAGGACTGACCATACCGATACTGATTCC
AGAATTTATCAAGTCTGTTTTTCAATGTATTTAGTGATGGAGCTTCAACTATTTTAGCAG
GGAGTCTATTCCATGTGTTTGCTGCTCTATCAAGGAGAAAGTTTTTCCTCACTCGCCGGT
TGGTCCTGGGATGTTGAATCTTACATTTGTGTCCTCTGTTCTCATTTGGTGATACTTCCA
GTTTAATGTACGGAGCCTCTATGCTATATGATCCAGATATATGCTTATATATCTCTATAA
TATCACCTCGAGCGCGTCTATAGAACAGACTTGGCAGATTTAGGACTTTGAGCCTGTCTT
CGTACGGTAAATCTTTGAGCTTTGGAACCATTTTGGTGGCTCTTCTCTGGACATTTTCTA
GCAGGATGCAGTCCTTCTTGTATAGTGGAGACCAGGCAGGGTACCCATATTCTAGTCTAG
GCCTCACAAGGGATGTGTAGAGTTTCACTAGACTGTTGTTATCCAGGTAGGAGTATGTCC
GTCTGATCATACCCAATATTCTATTAACCTTTCCAACCTGAGCCTCACAGTGAGAGCTGA
AGGTCAGGGTCGGGTCTATCAGAACGCCGAGGTCCTTTTCCAGGAGTGTTTCTTGCAGTG
TAGTCTGTTCATCGGTATTCTTGTTCATGTTGTACTTGTACTTCTGGTTGTTACTGCCTA
GGTGTAGTACATGACATTTATCTCGATTGAATCTAAGCTGCCATATTTGGGACCATTCTT
GTAGTGCTGTCAGGTCTTCTTGCAATTTTGTGGCGTCTTCTTCATTTCTAATCTCAGTGA
CAACCTTGGTGTCATCTGTTGTTTCCGGCCTCGAAGAAAATCTGCAATTCAGGACCACAA
CTTTCCTTGGATACCGTACTTTTGGATCTTGAGCAGCAATCTCTCATGTGGGACAGAGTC
AAAACATTTGGAAAAATCCAAATATATGGCATAAACATCACCATCTCTGTCCATCACTTC
AGTCCAGTAGTCTAATGTAGCCAAAAGTTGTGTGATACATGAACGAACCTTAATGAATCC
ATGCTGGCATGCAGTTAATAACTCGTTGGTTACTAGGTGGTCAGTTATAACACCTCTGAT
CAGCTGTTCCATTACCTTACCAACTACAGAGGTCAAACTGACAGGTCTGTAGTTTCCTGG
GATCTGGCGACTTCCTTTTTTATGAATTGGTGATATATTACCGACCTTCCAATCGGATGG
CAGCTTCTCACTCTTCAGGGACAGTTGAAACAGTTGCGCCAGTGGCTCGGCTATTATTTG
ACGTGATT
>Alvinella caudata-CR1_DN6881_c0_g1_i4
TTTTTTGAATGCCCCTCTTTATTTGCTGTAGGCATGAATTACATAAATTCTATTTAGAAT
GCAGCTGACCAAATAATTATAAACGCATAGCAAAGATCAGCGAATTTGCATTTGCGAAAA
AAATACACAAAATGAATGGATAAATAATAGGAACGGAGAATGGTTGCTGCGCTTTAAGTT
ACACATAACTGGGTTGCTGCCTTTCATAGTTTTTATACTTATACTTACTTATACTTATCC
ACTTCTGTTTATATATTTAGGCATAAGAGCCTGTTAACAGATTCGGCCTGTCTAGATATG
ACCTGTCATAATTATAGTGGTCATGCGGCGAGGATTGACCATACCGATACTGACTCCAGA
ATTTATCGAGTCTGTTTTTCAATGTATTTAGTGATGGAGCTTCAACTATTTTAGCAGGGA
GTCTATTCCATGTGTTTGCTGCTCTATCAAGGAGAAAGTTTTTCCTCACTCGCCGGTTGG
TCCTGGGATGTTGAATCTTACATTTGTGTCCTCTGTTCTCATTTGGTGATACTTCCAGTT
TAATGTACGGAGCCTCTATGCTATATGATCCAGATATATGCTTATATATCTCTATAATAT
CACCTCGAGCGCGTCTATAGAACAGACTTGGCAGATTTAGGACTTTGAGCCTGTCTTCGT
ACGGTAAATCTTTGAGCTTTGGAACCATTTTGGTGGCTCTTCTCTGGACATTTTCTAGCA
GGATGCAGTCCTTCTTGTATAGTGGAGACCAGGCAGGGTACCCATATTCTAGTCTAGGCC
TCACAAGGGATGTGTAGAGTTTCACTAGACTGTTGTTATCCAGGTAGGAGTATGTCCGTC
TGATCATACCCA
>Alvinella caudata-CR1_DN6881_c0_g1_i1
GTCGATACTGCAAAAGTGCATTTATTCTAAGTGGTTAGTATAAACACATTTCTTTATTGA
AGGAAATACAGTAAAACTAATATTATTTTACATTATCAAGAATTCTTAGATGGTTGAAAT
AATAGGGAATGTACATTTTTAATCCGTGCCATATTAAAGTTTTGTTGAATTATAACGAAA
AAAGGGCGATAAACAAAAATTATAAATATATTTTAAATATATTCGCATGCCTAGTGAGCA
TACTGATTGAGGTTACTTATTGTCTGTTATTTTTGATAGTGCTTAGAATACAAATTGTAT
CCACGTCTAAGATATCAAAATTCTCTTTAGTAGGAAACACTTCACAGTAAGTTAAATTAT
TTGGGTGGCTCACTTTTCCTCCTAAGTGAATTGGCATTCCGTGCTCTATCGTGTAAAGCT
GGTGGTGTTGGATACTTTTGAATGCCCCTCTTTATTTGTTATACTTATCCACTTCTGTTT
ATATATTTAGGCATAAGAGCCTGTTAACAGATTCGGCCTGTCTAGATATGACCTGTCATA
ATTATAGTGGTCATGCGGCGAGGATTGACCATACCGATACTGACTCCAGAATTTATCGAG
TCTGTTTTTCAATGTATTTAGTGATGGAGCTTCAACTATTTTAGCAGGGAGTCTATTCCA
TGTGTTTGCTGCTCTATCAAGGAGAAAGTTTTTCCTCACTCGCCGGTTGGTCCTTGGATG
TTGAATCTTACACATAGGTCCTCTGTTCTCATTTGGTGATACTTCCAGTTTAATGTACGG
AGCCTCTATGCTATATGATCCAGATATATGCTTATATATCTCTATAATATCACCTCGAGC
GCGTCTATAGAACAGACTTGGCAGATTTAGGACTTTGAGCCTGTCTTCGTACGGTAAATC
TTTGAGCTTTGGAACCATTTTGGTGGCTCTTCTCTGGACATTTTCTAGCAGGATGCAGTC
CTTCTTGTATAGTGGAGACCAGGCAGGGTACCCATATTCTAGTCTAGGCCTCACAAGGGA
TGTGTAGAGTTTCACTAGACTGTTGTTATCCAGGTAGGAGTATGTCCGTCTGATCATACC
CAATATTCTATTAACCTTTCCAACCTGAGCCTCACAGTGAGAGCTGAAGGTCAGGGTCGG
GTCTATCAGAACGCCGAGGTCCTTTTCCAGGAGTGTTTCTTGCAGTGTAGTCTGTTCATC
GGTATTCTTGTTCATGTTGTACTTGTACTTCTGGTTGTTACTGCCTAGGTGTAGTACATG
ACATTTATCTCGATTGAATCTAAGCTGCCATATTTGGGACCATTCTTGTAGTGCTGTCAG
GTCTTCTTGCAATTTTGTGGCGTCTTCTTCATTTCTAATCTCA
>Alvinella caudata-CR1_DN6881_c0_g1_i5
CCGATCTTTTTTTTTAGAGTTATATTAAGACATTTAATATTCCAAGTACATACAGATATT
ACTAGCATACTAGAAATTAGCTATTATTATTAGGCTATAAAAACAATTTCATGTTCTTAT
GCCAGGACGATAATAAGCCATGAAGCTAAATAACCATCTGGAATAAAAACTAGAAGGGCT
AAGAGGAACACTATCCATAAATATACGAAGTATTAGATAGATAGAAATACCCATCGAGAA
TAGATGATGCTACTTTGCGCAGCAATATTAGAACCGCTCAAAGGTCGACGGTGCTATCTT
ATGAACTAAGTATGTGTGTTTAGTTAACATGTCTTATATCAAGTTAGACGTTTAAAAAAG
AGAGAAAACATTAGAAATATCCGTAGGTGCTAAAATCGTTGAACAATAATGGTGAAGTAA
TGTAATCAACAATCCAATACCGGGATTAAATGATAAATATCTATAGTTTGGGCTTGAGAA
TAAAACGAAGGAAGCAGTTCGGTGGCTGACACCAACTACAGAGAGAATAAACAATCAGCA
ATACACTATCGTGATGCTGGATCCTGACAAGACACCAAAGTCACCGCTGGGATCAGAAGT
CACGTTCAACTAGAACTCAGGCCTGACTGGTGCTAAGATGATCGTAGATGTGGAGTTACT
TTCTTGGTTGCTGGTGACACCTGTCTGCTGTTCTGCTCTCCGTTTTGCGGCGTTCTTTCG
TCTGACACAAATCACGGTCACTACGATGAGTACCACTACGAGGAGAGCGGCGCCTGCTCC
GATGCCTATGTACAAAAACATGCTGAGTGGATATATCAAAGTGCCTACAAGTAGTTGGAT
GTTCTGGCCAACATGGATCACAATCGTGTGTCCTTCCGTCCGACTCCGTCCTCTTCGATC
AGGTTCCTTTTGTGGCGGCATACAGTAAATCGTGTCTGATGTCATTCCTTTAATGTCACA
TTGACCTTCTCCAACATCCACCCTGTAGTCCCGTAAGGACAGTTTGTCGACATCTTTACC
CTTAATATCTAGGTTTTGGTTTGGTACGAATTTAATCTCGTCGTTCGATGCAATAAAACT
GGGTGGCTCTATGATCGTCAGCTTGCCGTAGTCTTTCGTTTCGGTGTTGGCCGACAAATT
GTCAAACTTCTTGACTCCGTCTAGAACTATCCCGATGTAGATGGTCTGTATTATTTTGAT
TGTAGTTTCCCTTTTAATTCTGACGTGGGTTTCTTGTTGGTAGCTTCTAGGTGATAGCCA
CGAACCCAGACTAGCTTTCGCCCTTGTGATCCAGCCGTTGTTAGCATCAAGTTTAACAAT
TCCTATGTCTCTACGTCTTCGACCAGGCTGAATGATGTTTGTCTGCCAACTAGTGGCATT
GAAGTCGCCCATGTTTGGTGTGATGCAAAGCAGTTCACTACTGTTCAACTTGTCACACCT
CTCGTAGTAAGTGAAAACGGTTTCGTTTATGACTCGAGTGACGTTTCCTTGTATCTCTAT
TGTCTGCAACACTCTGTCTACCTTTAGCATGGGCTTTTCTACGGCGTCAAAGTTACTGCC
AGTTACTGTCAGGCTAACGCCACCTCTTTGCAGAGTTTCCAACGGATACACTGATACTAC
CGATGGGTTTGCTTTGTATGTGAACATGTATTCTGTTGGAATGCTGAGGTTGTATGTAGG
GAAAGTGACAGCAATCTGATTCTTGTCTTCAGCATTGGTCTCATTAACTGGCGGAGTCAT
AGCAACTATCAAGCTGGAATTTGATATTAATGTTTGGCATTCAGCCAAAGATCCAATCGT
TAATTGAACAGGTATCGTTGGAAAATCTCTACCCGTCACCGTGATGTTTGTGCCTCCAGC
AACCGGGCCGATAACTGGTTGTATCGTCTCAATATGAAGCTCAATCGTTTCGCAGTTCGT
TCCACTGAAACCCAAAGCGCACTCACAGGTATAGCCATAGCTGGTGGGAACACAGGTAAC
ACCATACATACAAGGATTACTGTGACATGCTACGTTGTGAATGATTCGGATGCCCATAAA
TCGATCCTGACGCAGCAAGACAGAGACATCTCCACCAGTTCGTCTGTTGATTTGTCCCGT
GTAATTCTTCTCGTAGTCATTCCAATAAACATAATCGCCTAATACAGTCAGTCCCATGGC
ATTTACTGTGGACATTATTTGGTTGATGTTGTTTCCTTCTAAGTCGGATTCTTTTATCGC
TGATGTTCCAAACTCTGACCAGTACATTAATTGTTCCTTTGTGTCTAAGGCCAAAGCGAC
AGGAAGACTCAATCCTTTCAAGACAACATAACGATCTTCACCTGTGTATGAGGTGCGTTC
TATTTTACCTAAATTATAATCTACCCAGTAGATGTGCCGTCGATCGATATCTACGGCTAT
TCCACTTGGAGAATCAATGTCTTCTGCAATTATAACTTTCCTTTCAGAGCCGGACAGTGT
TGCTCTTTCAATTACCTTGAGTTTTTCATCTGCCCAGAACAATTCATTTGTCTCTGGACT
GATGGCTAAGCCACGAGGATATGAGGTATTTGCTAGGATAACTTTCTCACCTGAACCATT
TCTATAAATGGTGCGGATGGATTCGGTCGATAAATCACCCCAGTATATCAGATCGTTCGT
AGGAGAGTAATCAATAGCGATGGGTAGCGATCTTTCGTTACTTATATTAATAAGCTTTCC
CAAGTCTCCTTCGACATCGAGATCTAGCTCTCTCATCTCAAAATAATCGCCAACGAGCAA
CATTCTCTTTCCATCTTTCTCAATCGCCTTCACTGTAGTCATTCGATATCCCAAAGAAAG
CAAAACTTCAGTTGAATTGTTCACCCTGAATCTGTCGATTCTCTGTACGTTACGTTTGTT
CCAGTCGCTCCAGTATAAATATTCGTCGTGAAAAGCAATTGAAAACGGATTAACGCCATC
TTCGTGATATAAAAGCGTCCTGTTATCGCCATCCATGTCAGATGATTCGAAGTTGTCTAG
CCAAGCTTCTGCCCAGTACATGCGCCGAAGTGTAAAATCCAAGGTCAAGCCGAAGGGATT
TGTCAAAGTGGAATTAACCAGCACTTCCCTCTGTGTGCCATCTAGATTGGCACGCTGAAT
TCGGCGAATAGACGGCCCCCAATCTGTCCAGTACATCTTCCGGTTTTCATTGTCGATGAC
AATCGCTCGCGGCTCATCCAGTTCCTCTGAGATGAGGACTTCTCGCTCTTTGCCGTCTAA
TTTGGATCTCTCGATGGTATTTTTGCCGGTATCGGTCCAATACATCATTCTGGACTTTAC
GTCTATGGTCAGTCCATCAGCCACAGATATGTCAGGAATGATGACTTCCTGGTCAGCGCC
ATTAATTCTTGCCCTGGATATTGTATGACGTGCCACATCCGTCCAGTACACTCTATCCTC
GATCGGATCATAATCTATGGCCACGACAGTTGAGAGATCCTTGAGGTGAATAGAGGTACC
GCGGTCATCCGGATTTGACATGTTGAAGTAACGTATGGAAACTGCTGTTGCTACGAAGAA
GAGATCGTATGCTGCGCATGTTGATACTAAGAAGAATCCTATCGCTATGCCTAGTTTGTA
TTCTGTCATTTCCGTGATAGTTTTACTTCGTCTGCGTAACAGAAAGCCACTTTCTAAGAA
TTCAGCTCCCGTCTTCGTCGACAGCTTTATATATAGCCAGAATCAAGCACTACTACCCTT
TGATAAACATTGAATGATTACGTTCAGGTTGACTCACTTTACGTATGTGTGCTACCTGCA
CGCAGTGCAGCATATCAGGACGTATTCAGACAGTCTTTTTTTGTAGTGCATTTGAAATGT
TCATTAAAAATCCACATTATTGGCACATGGTTCTTCTCAAATACAGCATTGCTCGCTTCA
CCTAGCGCAAACTGAAACCAAGTATAATGCTATTCGTGTATCAATGTATGCATGAATAAA
CTTGAAATATTTTGCGTCCAATTATCTGGCTGAGAGTGAACGTTATCTTACTTATACTTA
TCCACTTCTGTTTATATATTTAGGCATAAGAGCCTGTTAACAGATTCGGCCTGTCTAGAT
ATGACCTGTCATAATTATAGTGGTCATGCGGCGAGGACTGACCATACCGATACTGATTCC
AGAATTTATCAAGTCTGTTTTTCAATGTATTTAGTGATGGAGCTTCAACTATTTTAGCAG
GGAGTCTATTCCATGTGTTTGCTGCTCTATCAAGGAGAAAGTTTTTCCTCACTCGCCGGT
TGGTCCTGGGATGTTGAATCTTACATTTGTGTCCTCTGTTCTCATTTGGTGATACTTCCA
GTTTAATGTACGGAGCCTCTATGCTATATGATCCAGATATATGCTTATATATCTCTATAA
TATCACCTCGAGCGCGTCTATAGAACAGACTTGGCAGATTTAGGACTTTGAGCCTGTCTT
CGTACGGTAAATCTTTGAGCTTTGGAACCATTTTGGTGGCTCTTCTCTGGACATTTTCTA
GCAGGATGCAGTCCTTCTTGTATAGTGGAGACCAGGCAGGGTACCCATATTCTAGTCTAG
GCCTCACAAGGGATGTGTAGAGTTTCACTAGACTGTTGTTATCCAGGTAGGAGTATGTCC
GTCTGATCATACCCAATATTCTATTAACCTTTCCAACCTGAGCCTCACAGTGAGAGCTGA
AGGTCAGGGTCGGGTCTATCAGAACGCCGAGGTCCTTTTCCAGGAGTGTTTCTTGCAGTG
TAGTCTGTTCATCGGTATTCTTGTTCATGTTGTACTTGTACTTCTGGTTGTTACTGCCTA
GGTGTAGTACATGACATTTATCTCGATTGAATCTAAGCTGCCATATTTGGGACCATTCTT
GTAGTGCTGTCAGGTCTTCTTGCAATTTTGTGGCGTCTTCTTCATTTCTAATCTCATCTG
TTGTTTCCGGCCTCGAAGAAAATCTGCAATCCAGGACCACAACAATTATGTAGTCGTCAC
TATTGCTTTCTTAATTCGAGGTGGTATTAGATATAAACTCCAGCACTGGTCCACTGACGT
ACGTAGTAGGGTTGTCAAAAATCGAGTGAACAGACATTCAGTAAAAGAAATCCAACCCAA
ACAAGCGCAAGTCTGAGAAACTTGTGAAATCGACGCGGCACTGTTGCTCTTACCAGTGCC
GAGATCGGAAGAGCACACGTCTGAACTCCAGTCACCAATAGCCATCTCGTATGCCGTCTT
C
>Alvinella caudata-CR1_DN6881_c0_g1_i2
AGTTTAATGTACGGAGCCTCTATGCTATATGATCCAGATATATGCTTATATATCTCTATA
ATATCACCTCGAGCGCGTCTATAGAACAGACTTGGCAGATTTAGGACTTTGAGCCTGTCT
TCGTACGGTAAATCTTTGAGCTTTGGAACCATTTTGGTGGCTCTTCTCTGGACATTTTCT
AGCAGGATGCAGTCCTTCTTGTATAGTGGAGACCAGGCAGGGTACCCATATTCTAGTCTA
GGCCTCACAAGGGATGTGTAGAGTTTCACTAGACTGTTGTTATCCAGGTAGGAGTATGTC
CGTCTGATCATACCCAGTGTTCTGTTAGCCTTTCCAACCTGAGCTTCACAGTGAGAGCTG
AAGGTCAGGGTCGGGTCTATCAGAACGCCGAGGTCCTTTTCCAGGAGTGTTTCTTGCAGT
GTAGTCTGTTCATTGGTACTCTTCTTCATGTTGTACTTGTACTTCTG
>Alvinella caudata-CR1_DN6881_c0_g1_i6
CCGATCTTTTTTTTTAGAGTTATATTAAGACATTTAATATTCCAAGTACATACAGATATT
ACTAGCATACTAGAAATTAGCTATTATTATTAGGCTATAAAAACAATTTCATGTTCTTAT
GCCAGGACGATAATAAGCCATGAAGCTAAATAACCATCTGGAATAAAAACTAGAAGGGCT
AAGAGGAACACTATCCATAAATATACGAAGTATTAGATAGATAGAAATACCCATCGAGAA
TAGATGATGCTACTTTGCGCAGCAATATTAGAACCGCTCAAAGGTCGACGGTGCTATCTT
ATGAACTAAGTATGTGTGTTTAGTTAACATGTCTTATATCAAGTTAGACGTTTAAAAAAG
AGAGAAAACATTAGAAATATCCGTAGGTGCTAAAATCGTTGAACAATAATGGTGAAGTAA
TGTAATCAACAATCCAATACCGGGATTAAATGATAAATATCTATAGTTTGGGCTTGAGAA
TAAAACGAAGGAAGCAGTTCGGTGGCTGACACCAACTACAGAGAGAATAAACAATCAGCA
ATACACTATCGTGATGCTGGATCCTGACAAGACACCAAAGTCACCGCTGGGATCAGAAGT
CACGTTCAACTAGAACTCAGGCCTGACTGGTGCTAAGATGATCGTAGATGTGGAGTTACT
TTCTTGGTTGCTGGTGACACCTGTCTGCTGTTCTGCTCTCCGTTTTGCGGCGTTCTTTCG
TCTGACACAAATCACGGTCACTACGATGAGTACCACTACGAGGAGAGCGGCGCCTGCTCC
GATGCCTATGTACAAAAACATGCTGAGTGGATATATCAAAGTGCCTACAAGTAGTTGGAT
GTTCTGGCCAACATGGATCACAATCGTGTGTCCTTCCGTCCGACTCCGTCCTCTTCGATC
AGGTTCCTTTTGTGGCGGCATACAGTAAATCGTGTCTGATGTCATTCCTTTAATGTCACA
TTGACCTTCTCCAACATCCACCCTGTAGTCCCGTAAGGACAGTTTGTCGACATCTTTACC
CTTAATATCTAGGTTTTGGTTTGGTACGAATTTAATCTCGTCGTTCGATGCAATAAAACT
GGGTGGCTCTATGATCGTCAGCTTGCCGTAGTCTTTCGTTTCGGTGTTGGCCGACAAATT
GTCAAACTTCTTGACTCCGTCTAGAACTATCCCGATGTAGATGGTCTGTATTATTTTGAT
TGTAGTTTCCCTTTTAATTCTGACGTGGGTTTCTTGTTGGTAGCTTCTAGGTGATAGCCA
CGAACCCAGACTAGCTTTCGCCCTTGTGATCCAGCCGTTGTTAGCATCAAGTTTAACAAT
TCCTATGTCTCTACGTCTTCGACCAGGCTGAATGATGTTTGTCTGCCAACTAGTGGCATT
GAAGTCGCCCATGTTTGGTGTGATGCAAAGCAGTTCACTACTGTTCAACTTGTCACACCT
CTCGTAGTAAGTGAAAACGGTTTCGTTTATGACTCGAGTGACGTTTCCTTGTATCTCTAT
TGTCTGCAACACTCTGTCTACCTTTAGCATGGGCTTTTCTACGGCGTCAAAGTTACTGCC
AGTTACTGTCAGGCTAACGCCACCTCTTTGCAGAGTTTCCAACGGATACACTGATACTAC
CGATGGGTTTGCTTTGTATGTGAACATGTATTCTGTTGGAATGCTGAGGTTGTATGTAGG
GAAAGTGACAGCAATCTGATTCTTGTCTTCAGCATTGGTCTCATTAACTGGCGGAGTCAT
AGCAACTATCAAGCTGGAATTTGATATTAATGTTTGGCATTCAGCCAAAGATCCAATCGT
TAATTGAACAGGTATCGTTGGAAAATCTCTACCCGTCACCGTGATGTTTGTGCCTCCAGC
AACCGGGCCGATAACTGGTTGTATCGTCTCAATATGAAGCTCAATCGTTTCGCAGTTCGT
TCCACTGAAACCCAAAGCGCACTCACAGGTATAGCCATAGCTGGTGGGAACACAGGTAAC
ACCATACATACAAGGATTACTGTGACATGCTACGTTGTGAATGATTCGGATGCCCATAAA
TCGATCCTGACGCAGCAAGACAGAGACATCTCCACCAGTTCGTCTGTTGATTTGTCCCGT
GTAATTCTTCTCGTAGTCATTCCAATAAACATAATCGCCTAATACAGTCAGTCCCATGGC
ATTTACTGTGGACATTATTTGGTTGATGTTGTTTCCTTCTAAGTCGGATTCTTTTATCGC
TGATGTTCCAAACTCTGACCAGTACATTAATTGTTCCTTTGTGTCTAAGGCCAAAGCGAC
AGGAAGACTCAATCCTTTCAAGACAACATAACGATCTTCACCTGTGTATGAGGTGCGTTC
TATTTTACCTAAATTATAATCTACCCAGTAGATGTGCCGTCGATCGATATCTACGGCTAT
TCCACTTGGAGAATCAATGTCTTCTGCAATTATAACTTTCCTTTCAGAGCCGGACAGTGT
TGCTCTTTCAATTACCTTGAGTTTTTCATCTGCCCAGAACAATTCATTTGTCTCTGGACT
GATGGCTAAGCCACGAGGATATGAGGTATTTGCTAGGATAACTTTCTCACCTGAACCATT
TCTATAAATGGTGCGGATGGATTCGGTCGATAAATCACCCCAGTATATCAGATCGTTCGT
AGGAGAGTAATCAATAGCGATGGGTAGCGATCTTTCGTTACTTATATTAATAAGCTTTCC
CAAGTCTCCTTCGACATCGAGATCTAGCTCTCTCATCTCAAAATAATCGCCAACGAGCAA
CATTCTCTTTCCATCTTTCTCAATCGCCTTCACTGTAGTCATTCGATATCCCAAAGAAAG
CAAAACTTCAGTTGAATTGTTCACCCTGAATCTGTCGATTCTCTGTACGTTACGTTTGTT
CCAGTCGCTCCAGTATAAATATTCGTCGTGAAAAGCAATTGAAAACGGATTAACGCCATC
TTCGTGATATAAAAGCGTCCTGTTATCGCCATCCATGTCAGATGATTCGAAGTTGTCTAG
CCAAGCTTCTGCCCAGTACATGCGCCGAAGTGTAAAATCCAAGGTCAAGCCGAAGGGATT
TGTCAAAGTGGAATTAACCAGCACTTCCCTCTGTGTGCCATCTAGATTGGCACGCTGAAT
TCGGCGAATAGACGGCCCCCAATCTGTCCAGTACATCTTCCGGTTTTCATTGTCGATGAC
AATCGCTCGCGGCTCATCCAGTTCCTCTGAGATGAGGACTTCTCGCTCTTTGCCGTCTAA
TTTGGATCTCTCGATGGTATTTTTGCCGGTATCGGTCCAATACATCATTCTGGACTTTAC
GTCTATGGTCAGTCCATCAGCCACAGATATGTCAGGAATGATGACTTCCTGGTCAGCGCC
ATTAATTCTTGCCCTGGATATTGTATGACGTGCCACATCCGTCCAGTACACTCTATCCTC
GATCGGATCATAATCTATGGCCACGACAGTTGAGAGATCCTTGAGGTGAATAGAGGTACC
GCGGTCATCCGGATTTGACATGTTGAAGTAACGTATGGAAACTGCTGTTGCTACGAAGAA
GAGATCGTATGCTGCGCATGTTGATACTAAGAAGAATCCTATCGCTATGCCTAGTTTGTA
TTCTGTCATTTCCGTGATAGTTTTACTTCGTCTGCGTAACAGAAAGCCACTTTCTAAGAA
TTCAGCTCCCGTCTTCGTCGACAGCTTTATATATAGCCAGAATCAAGCACTACTACCCTT
TGATAAACATTGAATGATTACGTTCAGGTTGACTCACTTTACGTATGTGTGCTACCTGCA
CGCAGTGCAGCATATCAGGACGTATTCAGACAGTCTTTTTTTGTAGTGCATTTGAAATGT
TCATTAAAAATCCACATTATTGGCACATGGTTCTTCTCAAATACAGCATTGCTCGCTTCA
CCTAGCGCAAACTGAAACCAAGTATAATGCTATTCGTGTATCAATGTATGCATGAATAAA
CTTGAAATATTTTGCGTCCAATTATCTGGCTGAGAGTGAACGTTATCTTACTTATACTTA
TCCACTTCTGTTTATATATTTAGGCATAAGAGCCTGTTAACAGATTCGGCCTGTCTAGAT
ATGACCTGTCATAATTATAGTGGTCATGCGGCGAGGACTGACCATACCGATACTGATTCC
AGAATTTATCAAGTCTGTTTTTCAATGTATTTAGTGATGGAGCTTCAACTATTTTAGCAG
GGAGTCTATTCCATGTGTTTGCTGCTCTATCAAGGAGAAAGTTTTTCCTCACTCGCCGGT
TGGTCCTGGGATTGGTGATACTTCTAGTTTAATGTACGGAGCCTCTATGCTATATGATCC
AGATATATGCTTATATATCTCTATAATATCACCTCGAGCGCGTCTATAGAACAGACTTGG
CAGATTTAGGACTTTGAGCCTGTCTTCGTACGGTAAATCTTTGAGCTTTGGAACCATTTT
GGTGGCTCTTCTCTGGACATTTTCTAGCAGGATGCAGTCCTTCTTGTATAGTGGAGACCA
GGCAGGGTACCCATATTCTAGTCTAGGCCTCACAAGGGATGTGTAGAGTTTCACTAGACT
GTTGTTATCCAGGTAGGAGTATGTCCGTCTGATCATACCCA
>Alvinella caudata-CR1_DN6881_c1_g1_i1
CTTCTTCATTTCTAATCTCATCTGCAAATATAAGTATGCTGGAGTGCACTAGTTCAGGCA
TCTCATTCACAAATATGATGAACAACAGGGGCTGAAGAACACTGCCTTGTGGAATACCAC
TTAATGCCATCGTCAGTGTGGACAGACAACCTTCAATAGATACCTGTTGTTTCCGGCCTG
TGAGAAAATCTGCAATCCAGGACCAC
>Alvinella caudata-CR1_DN34599_c0_g1_i1
CAGCTTGTTGGACGCTTCTGCATGACACAATTACTAGTCACCCTGGAACTGTGGACGGAG
TTGTTGGACAGTGGTGCCTCCATAGATGTAATTTACTTGCATTTCGAAAAAGCTTTTGAT
ACCGTCCCTCACCAAAGGTTATTGAGAAAACTGAAGGCGTATGGTATAACTAGTAAAGTA
CTGGAGTGGATACGAGATTTTTTATCTGGACGAAGACAGAGAGTTGTTGTAAATGGAAAG
CTGTCATCATGGGCAGATATCCTGAGTGGAATACCCCAAGTAAGTGTGTTAGATCCGATC
TTGTTCGTCATTTTTATAAATGATTTGCCAGATGTAGTCAGTAGTACAGCAAAAATATTT
GCTGATGTTACAAAGCTGTTCCGGGCTATTAGGATACTTGAAGATCATGAGGTCCTGCAG
CAGGATCTTGATAACCTGGTAGAATGGTCGAACAAATGGCAACTGGGATTCAATGAAACC
AAGTGTAAGAGCCTCCACCTGGGCAGTTTAAACCAGAGACTAAAGTACCAGAACCCAGCT
ATTAGAAGACACCAGAAATGAGAAGGACTTGGGAGTATATATAGACGAGGACCTAAAATT
CCATGACCACATC
>Alvinella caudata-CR1_DN10061_c0_g1_i1
CTATAAATACTGGTGTTTATTGTTACCAGCCCACCAACATACAGTCAGGCGATTTCGTCT
CAGTTTGTCGCGCCGCCATCGTTGAACAGGTAAATTTCTTCTTTTTGTTTTTGCATAGAC
AAATCTAATATTAATTCACTCACGACGAGATACCAAAGATGAATATATTTTTTAATTGAA
GTAATTATCCATACCAAGGAAATGTTGTCGTTTGTTAATCACTAGGCAGTAAGTTTACTT
CGGTAAAGAGCATATGTTTAAAAGCTACAAAAACTAAATATGTTACTTGGGATTCTTTTG
CGTTGTCTATGGTTGTGTTGATGAGGTAGGTAAAATGCTGAGCAATATAGACAGGTCTAA
AGCTGTCGGTTTAGGAGACAGTATTCCGGCCCGATTTGTAAACGAGGCTGTAGAGTAAAT
TGCACCCCGTGTCACTCAAATTGTGAATATTTCAACACAACAGGATGAAATACACCAATA
ATTAAAATTGCTAAAGTTATTCCATTATATAGAAAAAAAGTAGTAGAACAATCTGGAAAC
TACACACCTGTCTCTGTGCTTGGCTTCATTTCGAAAGTACTAGAACGAGTAATATACAAC
CAGGTGTACGAAAATATTTAAAATAATAACATGTTCTGCAAGTTACGGTCTGGCTTTGGA
AAATCTTATTCAATAGATTCATGTCTTATACATCTGACAAATTAATCAGAGATGAAATAG
ATAAGTGTAATTTTTGTGGAATGATTATGTTAGACTCAAAAGCCGTTTGACGCTGTTTAT
GATAATATTTTATTATCTAAATTACGATCTATGGGCTTCACTTTTAAAGTTGTAAGCGGG
GTGTATTCATACTTAACTGGTAGAAAAAAATGTAAATGGTACCAGGACCCAGTAAGATAA
CGTGTGGCGTGCCTCAAGGTTAGTATATTTGGGCCATTGTTGTTTTTGTTGTACGACAGG
GAAGCTGCAGTTAATTATAATCTATTGTTGTATGATGACGTTTCAGCTTTACTAGGGCCA
GAGAAAGGTATAGCCAAAATAGAAACTATATTAAGTAACGAGTTACAGAATGTCACAATT
TGCTAATGGATGATAATTTATTGTATTTGGTTCCAGAACTACTTTAGGAAAACATCATAA
TTAAATGTACAGTGTAATGATATTACTATTATAAAAAATGTCATCTCGAATTCATTTAGA
TTATTCACACTAATTAATTAGATTGGTTACGGTAGAAAAACGAATCCCTCAGATGAGATT
AGCA
>Alvinella caudata-CR1_DN7037_c0_g3_i1
TGAGTATTGAAGCGGTTGTTGATCACGATACAACCTAGAAAATCAATTGGTAAGCAAACT
GATCCAGTAAACTTAAGATCAATGAAAAATTATACCAAGGAAGCATTGAATGTTCAATTG
CAGGAGGTGGACTGGAGAGAGGTGCTGGAATGCAATACAGTGGAAGAGGCATGGAGTATT
TTTAAATGTAAATTTTTGGCTACAATTGACAATATTTCTCCCTTCAGGCAGATTCGCCTT
AAACAAAATACTGTTCCTTGGATGAGTGGATACATTTTATACCTTATTCATGACAGGGAT
CAGGTTTACTGCAAATTCAAAAAGACTAAAGACCACAGTTTGTATGATCGATATATTTTT
CTTCGTAATTAGGTCCAAAATAAAAAAGTTCAGGCAAAGTCAGATTTTCTCACTCACAAA
TTTAATGTGTACAAAAAACAACCTAGAAAACTATGGCAAACTATAAAAAATCTCGGCACA
TCATCACAAAGTCGCACTAAGCCAGGATCAGGTGGACTTAACATCGAAAATGAATTATGT
TTTGAAAAATCTAAAGTGACCGAGCAATAAAATATTTTTTTTTACAACCATTGCCTCGAC
ACTAGTAGACCATTTGCCACCAGGTACAGGTAAATATGGGTGGAGTCATATACAGAAATT
GTATCATTCTATACGTATTCTTCCGACAAGTTTTAAGCTAATGGAGGTGTCTGAGAGTAC
TGTACTAAAGATCCTGCAAAATCTAAATCCAACAAAGGCAACCGGTTTAGATCAGTTATC
CCCCGGATTCATAAAAGACGGTGCCGAAGTTATAACGTCACCCCTAACACATATTCTAAA
ATTATCTCTGGTAACTGAAAAAATTCCTGATGATCTAAAATCTGCAAGGGTGACTCCTAT
TTATATATATATATACATATAAAACAGTAACACTGAAGCCGGCAACTATCGTCCAGTCTC
AATTCTTAGCACCATTTCTAAATTATTTGAGAGGGTTGTCTACAATCAGTTAGATCAATA
CCTCAAGGACCATAAACTCCTATATGAGTATCAGTCCGGATTTCGATCCGCCTTTTCAAC
GGACACCTGTTTGGTACATCTTACCGATTATATAAAGCAGGAACAAGACAAAGGAAACTA
TGTAGGCATGGTTCTTCTTGACCTACAAAAGGCCTTTGACACCGTTGATCGTGGCATTCT
AATCCATAAACTAACAGCTCTAGGACTCCATAAACCAGCTCTAAACTGGTTTCGATCCTA
TTTACATGAGCGTCAACAATCGGTAGAAATCAGTGGCTTTTCTTCTACCACCGCCACAAT
TACATGCGGCGTTCCCCAAGGATCCATCCTAGGTCCATTGTTGTTCCTGATATACATGAA
CGACATCCCATCGGCGGTAAAATGTAAATTATTACTTTATGCTGATGATTCTGCATTGAT
AGTGCCAGGTTAAAAACACATTGGAAATTCAACAAGAACTTTCCAATGAACTAGAATCAA
TTAGGGAATGGCTAATTGATAATAAGTTGTCTCTCCACCTTGGAAAGACTGAGTCAATTC
TCTTTGCATCAAAGAGGAAACTCCATACAAACAGCT
>Alvinella caudata-CR1_DN937_c0_g1_i11
CGTGTGCTCTTCCGATCTCATGGGTCTCGCCGGAAGCAGAAGATGTCCAGTTCGTTTGCT
GGCTTGGTCAGGTGGTGAACGGTTGATGATTTGTTGGCGAGTCTTCCGTAGGAGCACGTG
TTGCGGCTTGTCAAGCAAGATCACATGATGGGATAGGTGATCCCTCGGTGCATTTGGAAC
CAACACATCCATGGGGAATACCTTCCAAGATGGTGTGTTAGATGGACCAACATAGTACGG
CCATGCTCCTGAAGCATGCCAGCCATTTTTATGCACTTCATAGGCATTCGTTTCACATAG
TGTGAGAGGTTGGCTCAAGCTGGCAGTGGATGACATGCTGTTTTGAGTCTGTTGTACAGG
TTTGTTGGCCCTGAGCATATAGAGACAAGCTGTTTGCCTGGTGGACTGTTTCTTGGTAGC
CTTCTATCCACTTCCATATTGGTTACTTTTCTTCATGGCTTGAAGAAGGCCTAGATGATC
ACTTGTTTAAATTTGTTTTGTGCAGCACAACTTTAACATTTTTAAAAGCAGAGATACATC
AGTAATTAAAGAGCACTGACATCCAACAGTTTGCTGAGAGTTTTAGCGAGTTATTTCTCA
CATGTCTTTAAATGATAAGATCTTAAATACAGAATTGCTCCACCACAACATTCAGCAATT
TCTTTAAGCTATTGATGCTGTTCCATTTTCTTAACCAGTGCTCAAACTGCAGCTGGCAAC
ATTTCTGGTTTGCTACTTAACAGAAATAGAAGTTGCATAAGAATAATTTTCTTTTGACAT
CCTTTCTTCATTTATGCACACAGCCACAACAAATGTGGTTGGCACCAGTGCCATCTGCTA
TTGTTTTTGTGATGTTTTAGTTGCAGTAGTATATTCCTAACACCCAGGAAGCTATTGGTA
GTTTAAAATACAAGGATCCTTGTGGTTTGTAGTTGTGCCTGTCACATATGACTCAACCTT
TTACTTTATAAATCTACATCTAAATGTATCAAAGTACAGGACAACAAATTTACCAGAATA
AAATTAAGATAAATTGGGCAAAACACCTGCTATTCAGTGTAACTAGTTTACTACTTAAAC
ATTAACAGAGTTAGCAAAATTTAATTTACAAGTCTAGCTGCAAATGAGGTGGGACAGTAG
AATGAATAATAGAATACAAAATGTTTTATTATCCTGCTTCACATATAAAAAGTGCATATT
GCCTTTCACTGAATAATAATTCCAAGATAGAAAGCTGAATCAAATTCTAAAATATATTAG
ATCCAGAGGTACATCAACTTATCACAAGGACAACTTATGCTGTACATGAATGTGGTATTT
TCATGTCACAACAGGAAATCACAAGCATTCCTATTGCTAATGCAGTAAAAAGAGGTTCTT
CAGGAGAATTCTGTCATAATGGCAATTACTTACAAGCTTTCTATGCCTCCTGCATTTACT
GTTGATAGCCTTTAGGACATTTAGGTGAAAAGGTCAAATTTAGCTGATGTTCAGCAATGG
TTTATAGGACCAAATGTATATGACAATTGCTACAGAAACATCCTCAGACTCCTGAAAGGC
ATTAGTGAATTTCCTGAATCATCCTTGGGCTCCTTTCTTTAGAGAACGTAAGACCTCAAT
TCCCTCACCAAAAAGAACCTAAAATGTTTTCACCTTTTGAAGGAACTCCCTCAACTCCAC
ATCAGGAAGGTCAAGGAGATCAAGCAGGATTCCCGATAGTTTCACTTCTGTTTTATTGAC
TGGGTGACTGAGGAGAAAGACAGTAGAAAGCACTAGTCCAACAAGTCCTATTCCACTGTG
AAGGATGCTGAGAGCTAAAACCTTGCCAGTTAACTCACAGACTTCTTCATACTGTTAATC
TTTGAGGCACAAGGCATTCAATGTCCCATTTTGCCCTACCATGCTGGTGCTCCCCCCCAA
CTGCTGCTAAGTAAAAACTTCCAAACTTTGGAAGAAAAACTGTCATGATATGTCCCCCAT
GTCAAGATTTTCTTCATCCATGTACTTGGTCAATGGTCATTTGTAGAGATCTATGCTTGG
ATTGTTTTAAAACAGTTGCTTGACCTGTGAAGCACCACTGGAGCAAATTAGCGTGAGTAG
TTGGATTCCATCCTTCGATCTAGTGTTTTCTTGCCATTCTGAAGGCTGGTAGTCTATCTT
TATACGACAGGCTTCTCAAGTTCGGTATTAGCTTTGTGGCTCTCCTCTGGATTTTTTCAA
CTTCTATTCTGTCGCGTTGGAACCTTGGGCACCAGATCACATTCCCGTATTCCAGATGAG
AGCGTGCCATAGTAGTGAATAGCCTCGGGAATGTTGTCTCGCCAATGCAGGTGAATGTTG
CTCTTACGAGTCCAAGCATTCTTGACGCCTTGTTGACCGCTTGGGATACAGGCATGTAAA
ATTTTAAATCTAGATCAATGGTGACACCTAAATCCTTCTCCTCTGTTATCGCTTCCAGTG
AGGTATTTCTCATGCTGTATTCATAACAGTTTTACTCTCTTATTCTTTTGGTTTTCCTGT
GTTTTTGGTGTTACCAGAACTTTCCTCCTTGTTTGAATGCCGTCAATCGGCTTCACTTCC
GGTTTCTTTCCTTGTAGTTGACTGTCGTTACCTTTCCTACTTGATCTTTTTATCATTTCT
TTCACTGAGAATTCTTTTTTACGTGTAGCTGTTCCAATTCTTCATCCTTTTGACCGCGGT
TAGCCATTTTTCTTCTAGAATTTTCTGTTTGTCGTGAAGCAAAGAGCAGCTCGAATTACA
ATGGCGTCGTTAGTTCGCGTCCATGGCGGCCACTGTCAGCTGAAACGTTCAGCGTTTTTC
ACTCTCAGATCAGCTACAATTTAACTGCGACGGCAGTGTCGTCGTAGTCCAGTAGTTAGC
ACTGAGCAAAAATAACCCAAATAATTTGCGAAATATATAAATATTGACAAAATTATCGGG
AGCGTTACGATTTGACGTCTGCCATTTGCGCATGCGCATTCATC
>Alvinella caudata-CR1_DN937_c0_g1_i3
ATCTGTGATAGCCACTAGAGGCGCTGTACGCTGGCCAGAGGTAGAGAAGTTTTACTTCCT
TTTTGCGGATTTGAAGAAGTTTGTGGTTGCAAAGTACTAATATATAATTTGAATTTACAG
GAATTTAGCATTTTTTATTTCAACTACTCACAAACTGGCTGTGTTACAGAAATCCACAAG
ATGTCCGAACAAGCAAAACCACAGGAACCTTGGACACCAGGTACTGAAGTAATTAGTATG
TACAATTTTCATGGCAATTCCAAGGAGGATCTTGCTTTCAAGCGTGGTGAGGTGCTTACA
ATAGTCAAACATACCAAGGACCCAATGTGGTATATTGCTCGTCATCCAGATGGGAGAGAA
GGCTTAATACCTTCCAATTATGTACATAAGAGGGGAGAGGTTAAGCTTGAAGCCATGCCA
TGGTTCCATGGGAAATTAACACGTCAGCAAGCAGAAGAAAAATTGTCCCCATTTCAAGAT
GGACTGTTTCTTGTAAGAGAGAGTAACAACTTCCCTGGAGACTACACTTTGTGTGTTTGT
ACTGATAATAGCATCGAGAATTATCACATCATTTACAAGCATAACAAATTGACAATTGAT
GAAGAGGAGTTTTTTGAGAATCTTACTCAGCTGGTGGAGCATTATCAAAACGATGCTGAT
GGTTTATGTACTCGATTAAAAAAGCCAGTGAAAAAGACAGACAACTTGGCATATTTTGTG
AAGAAAGAGTCATTTGCAGAGGAAGGCTGGGTTATAAAACCAAAAGAAATTGAGTTATGC
GACTTCATAGGATCTGGTTTTGATGCAAATGTGTATAAAGCTAAACACCTTCCTACGAAG
AAATTGGTGGCAGCTAAAGTACTTAAAGAGAATGATGCATCAAATCAGTTTCTGAAAGAG
GCTTCACTGATGACTTCCTTGAAGCATCCTAATCTAGTATGTTTGATTGGAGTGGTGATT
GAAGGAGAAATAAAGATTATAACAGAATACATGGCAAATGGCAGTCTTGTAGAATATCTC
AGGACAAGAGGCAGGACTGTCATTACAAAACAAGATCTAATAAACTTTGGCAGTGATACT
GCAAGAGGGATGGCCTACCTGGAAGAAAAGAATTTTGTACACAGAGACTTGGCAGCTAGA
AATGTTTTGGTTAATGAGGAATGTGTAGCAAAGGTGTCAGATTTTGGTTTGGCTCGGCCA
GCATCTGGAGGTGTTGATGGTAGACATCTTCCCATAAAATGGACTGCTCCAGAAGCTCTA
AAACAAAGTTTGTTCACCAATAAATCAGACATGTGGAGCTTTGGCATTCTCTTGTGGGAA
ATCTACACATTTGGTAGAGTGCCTTACCCAAGAATTCCAATGGCTAATGTTGTACATCAA
GTAGAAAATGGCTATAGAATGAGTCAACCTGATGACTGTCCTGATGAGGTTTATAAGATC
ATGAGTAGGGCATGGCATGCAGACCCAGAAAAGAGGCCAACATTCAGAGAAGTGTCTCAG
CAGTTGGATGAGATAAGGAAAAACATTGCAGAACAAGAAGACAATGGGTCATCTTAATTA
TGTATAACACTGGCTTGTGGTGTTTTCTAATTATGCTGGAAAACTGTTGTAAATTTGAAG
AATTATGCTGTACTTTGTGTTTCATTGTTATTCATTTTTAGTTACTGTTTGCTGCTTGCA
TATTCTGATACAAAAACCTAGATGTGCTAACATATACAACTTATTCTTCATAAACTAAGA
TTTTCACTGATTCAGCCAAATATATGTAAACTTTAGTACATAACTATCTTCCTATGTGGT
TTGGGGCATTAAATATTAATACAATTCTGGTTGTGTTAAGTGATGTAAATACCAAATATT
GCATTTTCTCTCCAAGTACATTGTTTTAATGTGAAGTAAGGATCAATCATTCTAGTATAT
TCAAAGTTGATTTAATGTCTAGATAGTTTGTTTTAGAATAATTACTTTTGTATATAGGGC
TGTCAGCTTCATAATACATTTGGCAGCTTTTTATGTTTCCAACATATCATCTACTATCAT
GCCTTTAGAATTTACTAATTGAATGTGTGAATGTATGTGTGGATACAAACATGTTAGTAT
TTTGCTGCATTTAATTTTGTCATTACAAAGGATAAAGTGTGCTTTTTACAGAGTTCTACT
AGCATCATATTATCTTCCATATGTTTTTCTTAACTTGCATCCCTTTCTACATTTGGTTTC
TAGGTACATAAACATTTGCACATGTCAACAGTTGCACATGCACTACCTAAAAAATGTACA
TTGTTAAAAAAGAAAGAAAATTCAGCATTCCTCTAATTTACTGCCACTCATACCTTGATA
CCAGATCTACGGAGTAATGAAGGCATAGCCTGTAGAAAAACTCCGGTCTTGTCTTGTTTT
CTATGCATATATTTTTTATAATGGTTCACGGCAGATTGTAACGCTCCCTAAACCAATGCT
TGTCAAGTCGAGATTTGAACGCATTCAATGCAGGACTGTCCACCACGTGTGCTGGTAGCC
CATTCCAATCAGTAATCACTCTCTGGCTGAATACATTTTGTCTCAAGCTTGTTCTTGAGT
GGTGTTTCTCTATCTTGAGGCTATGACCTCTGGTGCTTGACATGTTAGCCAGGGTGAAGA
ATTGGTTAGATTCCAGTCTGTCTATGCCCTTCAGGATTTTATAGACTTGAAGCATGTCGC
CTCGTCTCCTACGATAATACAAGGATGGTAGACCCAAGGCTACTAATCTATCTTTATACG
GCAGGCTTCTCAAGTTAGGTATTAGCTTTGTGGCTCTCCTCTGGATTTTTTCAACTTCTA
TTCTGTCGCGTTGGAACCTTGGGCACCAGATCACATTCCCGTATTCCAGATGAGGGCGTA
CCATAGTAGTGAATAGCTTTGGGAGTGTTGTCTCGTCAATGCAGGTGAATGTAGCCCTTA
CGAGTCCAAGCATTCTTGACGCTTTATTGACCGCTTTGGATACATGCATGTGAAATTTTA
ACTCTCGATCAATGGTGACACCTAAATCCTTCTCCTCTGTTATCGCTTTCAGTGAGGTAT
TTTTCATGCTGTATTCATGACATGGGTTTGTTGAGCCCAGATGGAGCACATTGCATTTGG
CTTCGTTGAATCCCATCTGCCATTTCTGGGACCATTCCACTAATCGATTCAGATCACCCT
GGAGTTGTAGACAGTCGTCAGGGGAGCTTATACCATGGAACAGCTTGGTGTCGTCAGCAA
ATATCTTCGCAGTGCATATTACCTTCGCAGTGCATATTACTACATTACTCATGGTGCCTA
TTTACATAAATATGAAACATTACCTCCTATTCTGTGTCAGATAACAGTGGATATTGAAGC
AAATTAGTTGAATCGATTGGTCATTTCACAGCATGTTACAATAAAATGTATCTCAAATTA
AATAACAGAAATAGTATCAAGCATATCCACACAAATAATGAAACTATCACCGGCAGCTAC
CATAAAGAAGTGCTTCTTGTTAGTCGTTAATTTAGGTATCTATCGTTTGTGAAAAAAATG
CTATTTGATTTTTAAGAGTACACTTATCTGTAGTGATTATTTGGTAACGATTCCAGCTCT
GTTGATATAATGTTGTGGCCAAAATTTAATTTCCTTTGTATGTATTAATTGACATTTATT
AACCCCTAAGGAGTAAGTTTGACAGAACTTCGTGGTTTGGTACATGTTGATTGATAGCTG
TTGCTTGTTATCATACATATAAAACGTTAACCGAGAGGTTAACCATATTTAGCTACCAGT
GTGTCCATCGATCCCTACGCAAGAGACGCAGATAATCTTTCACAGCAAGATGACGATTAA
TTAATTACTTTATTATATCGAGTTGATCAGCAGTATCGATATTATCAAATTATAAACGTC
ACTTCTTTATATCAGGGTATTATGCGAGCTCATCTAAAATGCTTGGTGCCCTCTGAAGTA
ACCAGCCAACAATTTTTATTTATTGTCATCGACTAACTCTTGTCCTAAATCCTATCTCAG
ATGTCTACCTTAACTTGATGCGATATTCTTCGTGCTTATTAATCTCTGTTTATTATACGA
ATACAAACAGTTGTATACCAAAACAAGGAGTTCGCTTGTATATAACGACACTGTTTTGTC
ATCTCGTCTTAATATGAATGCAGTATTTTTGTATGATGGCATAAAGTAGTTCTTATTTTG
TGTTAACCCGAGTATTGACAGCGTTTTGTGTCCCCATGTTTGTCAAATTATGTAGTTATT
AATTCAGTATGTCTCGTATAATTATTCATGAATGTTTATTTTCAATGTTGAATAAAAGTA
ATGATATATGACTAGTCCTTTGACACTAGGAAGGCTAGTGCATATGAACGCTTAACCTTC
CAACATAATAAATATTTTTCTCAAAACACCACAAATCATTTGCACATTTAATTGCTTTCT
GT
>Alvinella caudata-CR1_DN937_c0_g1_i10
ATCTGTGATAGCCACTAGAGGCGCTGTACGCTGGCCAGAGGTAGAGAAGTTTTACTTCCT
TTTTGCGGATTTGAAGAAGTTTGTGGTTGCAAAGTACTAATATATAATTTGAATTTACAG
GAATTTAGCATTTTTTATTTCAACTACTCACAAACTTAGGCAGATTCCACTTGATTAACA
TACCAATGCTGAAGTAGGGAAAAACCGTGGTAATTGAGGGCGGCGCATTGTGTCAGAATT
TGTTCAGTGTGATCATCATTCTAATGAATGAATGAATACTTCCTATATACATTGGACTGA
CTTTGATTTCTGAATTCCGTTGACTCAAAAGGGCTGTGTTACAGAAATCCACAAGATGTC
CGAACAAGCAAAACCACAGGAACCTTGGACACCAGGTACTGAAGTAATTAGTATGTACAA
TTTTCATGGCAATTCCAAGGAGGATCTTGCTTTCAAGCGTGGTGAGGTGCTTACAATAGT
CAAACATACCAAGGACCCAATGTGGTATATTGCTCGTCATCCAGATGGGAGAGAAGGCTT
AATACCTTCCAATTATGTACATAAGAGGGGAGAGGTTAAGCTTGAAGCCATGCCATGGTT
CCATGGGAAATTAACACGTCAGCAAGCAGAAGAAAAATTGTCCCCATTTCAAGATGGACT
GTTTCTTGTAAGAGAGAGTAACAACTTCCCTGGAGACTACACTTTGTGTGTTTGTACTGA
TAATAGCATCGAGAATTATCACATCATTTACAAGCATAACAAATTGACAATTGATGAAGA
GGAGTTTTTTGAGAATCTTACTCAGCTGGTGGAGCATTATCAAAACGATGCTGATGGTTT
ATGTACTCGATTAAAAAAGCCAGTGAAAAAGACAGACAACTTGGCATATTTTGTGAAGAA
AGAGTCATTTGCAGAGGAAGGCTGGGTTATAAAACCAAAAGAAATTGAGTTATGCGACTT
CATAGGATCTGGTTTTGATGCAAATGTGTATAAAGCTAAACACCTTCCTACGAAGAAATT
GGTGGCAGCTAAAGTACTTAAAGAGAATGATGCATCAAATCAGTTTCTGAAAGAGGCTTC
ACTGATGACTTCCTTGAAGCATCCTAATCTAGTATGTTTGATTGGAGTGGTGATTGAAGG
AGAAATAAAGATTATAACAGAATACATGGCAAATGGCAGTCTTGTAGAATATCTCAGGAC
AAGAGGCAGGACTGTCATTACAAAACAAGATCTAATAAACTTTGGCAGTGATACTGCAAG
AGGGATGGCCTACCTGGAAGAAAAGAATTTTGTACACAGAGACTTGGCAGCTAGAAATGT
TTTGGTTAATGAGGAATGTGTAGCAAAGGTGTCAGATTTTGGTTTGGCTCGGCCAGCATC
TGGAGGTGTTGATGGTAGACATCTTCCCATAAAATGGACTGCTCCAGAAGCTCTAAAACA
AAGTTTGTTCACCAATAAATCAGACATGTGGAGCTTTGGCATTCTCTTGTGGGAAATCTA
CACATTTGGTAGAGTGCCTTACCCAAGAATTCCAATGGCTAATGTTGTACATCAAGTAGA
AAATGGCTATAGAATGAGTCAACCTGATGACTGTCCTGATGAGGTTTATAAGATCATGAG
TAGGGCATGGCATGCAGACCCAGAAAAGAGGCCAACATTCAGAGAAGTGTCTCAGCAGTT
GGATGAGATAAGGAAAAACATTGCAGAACAAGAAGACAATGGGTCATCTTAATTATGTAT
AACACTGGCTTGTGGTGTTTTCTAATTATGCTGGAAAACTGTTGTAAATTTGAAGAATTA
TGCTGTACTTTGTGTTTCATTGTTATTCATTTTTAGTTACTGTTTGCTGCTTGCATATTC
TGATACAAAAACCTAGATGTGCTAACATATACAACTTATTCTTCATAAACTAAGATTTTC
ACTGATTCAGCCAAATATATGTAAACTTTAGTACATAACTATCTTCCTATGTGGTTTGGG
GCATTAAATATTAATACAATTCTGGTTGTGTTAAGTGATGTAAATACCAAATATTGCATT
TTCTCTCCAAGTACATTGTTTTAATGTGAAGTAAGGATCAATCATTCTAGTATATTCAAA
GTTGATTTAATGTCTAGATAGTTTGTTTTAGAATAATTACTTTTGTATATAGGGCTGTCA
GCTTCATAATACATTTGGCAGCTTTTTATGTTTCCAACATATCATCTACTATCATGCCTT
TAGAATTTACTAATTGAATGTGTGAATGTATGTGTGGATACAAACATGTTAGTATTTTGC
TGCATTTAATTTTGTCATTACAAAGGATAAAGTGTGCTTTTTACAGAGTTCTACTAGCAT
CATATTATCTTCCATATGTTTTTCTTAACTTGCATCCCTTTCTACATTTGGTTTCTAGGT
ACATAAACATTTGCACATGTCAACAGTTGCACATGCACTACCTAAAAAATGTACATTGTT
AAAAAAGAAAGAAAATTCAGCATTCCTCTAATTTACTGCCACTCATACCTTGATACCAGA
TCTACGGAGTAATGAAGGCATAGCCTGTAGAAAAACTCCGGTCTTGTCTTGTTTTCTATG
CATATATTTTTTATAATGGTTCACGGCAGATTGTAACGCTCCCTAAACCAATGCTTGTCA
AGTCGAGATTTGAACGCATTCAATGCAGGACTGTCCACCACGTGTGCTGGTAGCCCATTC
CAATCAGTAATCACTCTCTGGCTGAATACATTTTGTCTCAAGCTTGTTCTTGAGTGGTGT
TTCTCTATCTTGAGGCTATGACCTCTGGTGCTTGACATGTTAGCCAGGGTGAAGAATTGG
TTAGATTCCAGTCTGTCTATGCCCTTCAGGATTTTATAGACTTGAAGCATGTCGCCTCGT
CTCCTACGATAATACAAGGATGGTAGACCCAAGGCTACTAATCTATCTTTATACGGCAGG
CTTCTCAAGTTAGGTATTAGCTTTGTGGCTCTCCTCTGGATTTTTTCAACTTCTATTCTG
TCGCGTTGGAACCTTGGGCACCAGATCACATTCCCGTATTCCAGATGAGGGCGTACCATA
GTAGTGAATAGCTTTGGGAGTGTTGTCTCGTCAATGCAGGTGAATGTAGCCCTTACGAGT
CCAAGCATTCTTGACGCTTTATTGACCGCTTTGGATACATGCATGTGAAATTTTAACTCT
CGATCAATGGTGACACCTAAATCCTTCTCCTCTGTTATCGCTTTCAGTGAGGTATTTTTC
ATGCTGTATTCATGACATGGGTTTGTTGAGCCCAGATGGAGCACATTCCACTAATCGATT
CAGATCACCCTGGAGTTGTAGACAGTCGTCAGGGGAGCTTATACCATGGAACAGCTTGGT
GTCGTCAGCAAATATCTTCGCAGTGCATATTACCTTCGCAGTGCATATTACTACATTACT
CATGGTGCCTATTTACATAAATATGAAACATTACCTCCTATTCTGTGTCAGATAACAGTG
GATATTGAAGCAAATTAGTTGAATCGATTGGTCATTTCACAGCATGTTACAATAAAATGT
ATCTCAAATTAAATAACAGAAATAGTATCAAGCATATCCACACAAATAATGAAACTATCA
CCGGCAGCTACCATAAAGAAGTGCTTCTTGTTAGTCGTTAATTTAGGTATCTATCGTTTG
TGAAAAAAATGCTATTTGATTTTTAAGAGTACACTTATCTGTAGTGATTATTTGGTAACG
ATTCCAGCTCTGTTGATATAATGTTGTGGCCAAAATTTAATTTCCTTTGTATGTATTAAT
TGACATTTATTAACCCCTAAGGAGTAAGTTTGACAGAACTTCGTGGTTTGGTACATGTTG
ATTGATAGCTGTTGCTTGTTATCATACATATAAAACGTTAACCGAGAGGTTAACCATATT
TAGCTACCAGTGTGTCCATCGATCCCTACGCAAGAGACGCAGATAATCTTTCACAGCAAG
ATGACGATTAATTAATTACTTTATTATATCGAGTTGATCAGCAGTATCGATATTATCAAA
TTATAAACGTCACTTCTTTATATCAGGGTATTATGCGAGCTCATCTAAAATGCTTGGTGC
CCTCTGAAGTAACCAGCCAACAATTTTTATTTATTGTCATCGACTAACTCTTGTCCTAAA
TCCTATCTCAGATGTCTACCTTAACTTGATGCGATATTCTTCGTGCTTATTAATCTCTGT
TTATTATACGAATACAAACAGTTGTATACCAAAACAAGGAGTTCGCTTGTATATAACGAC
ACTGTTTTGTCATCTCGTCTTAATATGAATGCAGTATTTTTGTATGATGGCATAAAGTAG
TTCTTATTTTGTGTTAACCCGAGTATTGACAGCGTTTTGTGTCCCCATGTTTGTCAAATT
ATGTAGTTATTAATTCAGTATGTCTCGTATAATTATTCATGAATGTTTATTTTCAATGTT
GAATAAAAGTAATGATATATGACTAGTCCTTTGACACTAGGAAGGCTAGTGCATATGAAC
GCTTAACCTTCCAACATAATAAATATTTTTCTCAAAACACCACAAATCATTTGCACATTT
AATTGCTTTCTGT
>Alvinella caudata-CR1_DN937_c0_g1_i2
ATCTGTGATAGCCACTAGAGGCGCTGTACGCTGGCCAGAGGTAGAGAAGTTTTACTTCCT
TTTTGCGGATTTGAAGAAGTTTGTGGTTGCAAAGTACTAATATATAATTTGAATTTACAG
GAATTTAGCATTTTTTATTTCAACTACTCACAAACTGGCTGTGTTACAGAAATCCACAAG
ATGTCCGAACAAGCAAAACCACAGGAACCTTGGACACCAGGTACTGAAGTAATTAGTATG
TACAATTTTCATGGCAATTCCAAGGAGGATCTTGCTTTCAAGCGTGGTGAGGTGCTTACA
ATAGTCAAACATACCAAGGACCCAATGTGGTATATTGCTCGTCATCCAGATGGGAGAGAA
GGCTTAATACCTTCCAATTATGTACATAAGAGGGGAGAGGTTAAGCTTGAAGCCATGCCA
TGGTTCCATGGGAAATTAACACGTCAGCAAGCAGAAGAAAAATTGTCCCCATTTCAAGAT
GGACTGTTTCTTGTAAGAGAGAGTAACAACTTCCCTGGAGACTACACTTTGTGTGTTTGT
ACTGATAATAGCATCGAGAATTATCACATCATTTACAAGCATAACAAATTGACAATTGAT
GAAGAGGAGTTTTTTGAGAATCTTACTCAGCTGGTGGAGCATTATCAAAACGATGCTGAT
GGTTTATGTACTCGATTAAAAAAGCCAGTGAAAAAGACAGACAACTTGGCATATTTTGTG
AAGAAAGAGTCATTTGCAGAGGAAGGCTGGGTTATAAAACCAAAAGAAATTGAGTTATGC
GACTTCATAGGATCTGGTTTTGATGCAAATGTGTATAAAGCTAAACACCTTCCTACGAAG
AAATTGGTGGCAGCTAAAGTACTTAAAGAGAATGATGCATCAAATCAGTTTCTGAAAGAG
GCTTCACTGATGACTTCCTTGAAGCATCCTAATCTAGTATGTTTGATTGGAGTGGTGATT
GAAGGAGAAATAAAGATTATAACAGAATACATGGCAAATGGCAGTCTTGTAGAATATCTC
AGGACAAGAGGCAGGACTGTCATTACAAAACAAGATCTAATAAACTTTGGCAGTGATACT
GCAAGAGGGATGGCCTACCTGGAAGAAAAGAATTTTGTACACAGAGACTTGGCAGCTAGA
AATGTTTTGGTTAATGAGGAATGTGTAGCAAAGGTGTCAGATTTTGGTTTGGCTCGGCCA
GCATCTGGAGGTGTTGATGGTAGACATCTTCCCATAAAATGGACTGCTCCAGAAGCTCTA
AAACAAAGTTTGTTCACCAATAAATCAGACATGTGGAGCTTTGGCATTCTCTTGTGGGAA
ATCTACACATTTGGTAGAGTGCCTTACCCAAGAATTCCAATGGCTAATGTTGTACATCAA
GTAGAAAATGGCTATAGAATGAGTCAACCTGATGACTGTCCTGATGAGGTTTATAAGATC
ATGAGTAGGGCATGGCATGCAGACCCAGAAAAGAGGCCAACATTCAGAGAAGTGTCTCAG
CAGTTGGATGAGATAAGGAAAAACATTGCAGAACAAGAAGACAATGGGTCATCTTAATTA
TGTATAACACTGGCTTGTGGTGTTTTCTAATTATGCTGGAAAACTGTTGTAAATTTGAAG
AATTATGCTGTACTTTGTGTTTCATTGTTATTCATTTTTAGTTACTGTTTGCTGCTTGCA
TATTCTGATACAAAAACCTAGATGTGCTAACATATACAACTTATTCTTCATAAACTAAGA
TTTTCACTGATTCAGCCAAATATATGTAAACTTTAGTACATAACTATCTTCCTATGTGGT
TTGGGGCATTAAATATTAATACAATTCTGGTTGTGTTAAGTGATGTAAATACCAAATATT
GCATTTTCTCTCCAAGTACATTGTTTTAATGTGAAGTAAGGATCAATCATTCTAGTATAT
TCAAAGTTGATTTAATGTCTAGATAGTTTGTTTTAGAATAATTACTTTTGTATATAGGGC
TGTCAGCTTCATAATACATTTGGCAGCTTTTTATGTTTCCAACATATCATCTACTATCAT
GCCTTTAGAATTTACTAATTGAATGTGTGAATGTATGTGTGGATACAAACATGTTAGTAT
TTTGCTGCATTTAATTTTGTCATTACAAAGGATAAAGTGTGCTTTTTACAGAGTTCTACT
AGCATCATATTATCTTCCATATGTTTTTCTTAACTTGCATCCCTTTCTACATTTGGTTTC
TAGGTACATAAACATTTGCACATGTCAACAGTTGCACATGCACTACCTAAAAAATGTACA
TTGTTAAAAAAGAAAGAAAATTCAGCATTCCTCTAATTTACTGCCACTCATACCTTGATA
CCAGATCTACGGAGTAATGAAGGCATAGCCTGTAGAAAAACTCCGGTCTTGTCTTGTTTT
CTATGCATATATTTTTTATAATGGTTCACGGCAGATTGTAACGCTCCCTAAACCAATGCT
TGTCAAGTCGAGATTTGAACGCATTCAATGCAGGACTGTCCACCACGTGTGCTGGTAGCC
CATTCCAATCAGTAATCACTCTCTGGCTGAATACATTTTGTCTCAAGCTTGTTCTTGAGT
GGTGTTTCTCTATCTTGAGGCTATGACCTCTGGTGCTTGACATGTTAGCCAGGGTGAAGA
ATTGGTTAGATTCCAGTCTGTCTATGCCCTTCAGGATTTTATAGACTTGAAGCATGTCGC
CTCGTCTCCTACGATAATACAAGGATGGTAGACCCAAGGCTACTAATCTATCTTTATACG
GCAGGCTTCTCAAGTTAGGTATTAGCTTTGTGGCTCTCCTCTGGATTTTTTCAACTTCTA
TTCTGTCGCGTTGGAACCTTGGGCACCAGATCACATTCCCGTATTCCAGATGAGGGCGTA
CCATAGTAGTGAATAGCTTTGGGAGTGTTGTCTCGTCAATGCAGGTGAATGTAGCCCTTA
CGAGTCCAAGCATTCTTGACGCTTTATTGACCGCTTTGGATACATGCATGTGAAATTTTA
ACTCTCGATCAATGGTGACACCTAAATCCTTCTCCTCTGTTATCGCTTTCAGTGAGGTAT
TTTTCATGCTGTATTCATGACATGGGTTTGTTGAGCCCAGATGGAGCACATTCCACTAAT
CGATTCAGATCACCCTGGAGTTGTAGACAGTCGTCAGGGGAGCTTATACCATGGAACAGC
TTGGTGTCGTCAGCAAATATCTTCGCAGTGCATATTACCTTCGCAGTGCATATTACTACA
TTACTCATGGTGCCTATTTACATAAATATGAAACATTACCTCCTATTCTGTGTCAGATAA
CAGTGGATATTGAAGCAAATTAGTTGAATCGATTGGTCATTTCACAGCATGTTACAATAA
AATGTATCTCAAATTAAATAACAGAAATAGTATCAAGCATATCCACACAAATAATGAAAC
TATCACCGGCAGCTACCATAAAGAAGTGCTTCTTGTTAGTCGTTAATTTAGGTATCTATC
GTTTGTGAAAAAAATGCTATTTGATTTTTAAGAGTACACTTATCTGTAGTGATTATTTGG
TAACGATTCCAGCTCTGTTGATATAATGTTGTGGCCAAAATTTAATTTCCTTTGTATGTA
TTAATTGACATTTATTAACCCCTAAGGAGTAAGTTTGACAGAACTTCGTGGTTTGGTACA
TGTTGATTGATAGCTGTTGCTTGTTATCATACATATAAAACGTTAACCGAGAGGTTAACC
ATATTTAGCTACCAGTGTGTCCATCGATCCCTACGCAAGAGACGCAGATAATCTTTCACA
GCAAGATGACGATTAATTAATTACTTTATTATATCGAGTTGATCAGCAGTATCGATATTA
TCAAATTATAAACGTCACTTCTTTATATCAGGGTATTATGCGAGCTCATCTAAAATGCTT
GGTGCCCTCTGAAGTAACCAGCCAACAATTTTTATTTATTGTCATCGACTAACTCTTGTC
CTAAATCCTATCTCAGATGTCTACCTTAACTTGATGCGATATTCTTCGTGCTTATTAATC
TCTGTTTATTATACGAATACAAACAGTTGTATACCAAAACAAGGAGTTCGCTTGTATATA
ACGACACTGTTTTGTCATCTCGTCTTAATATGAATGCAGTATTTTTGTATGATGGCATAA
AGTAGTTCTTATTTTGTGTTAACCCGAGTATTGACAGCGTTTTGTGTCCCCATGTTTGTC
AAATTATGTAGTTATTAATTCAGTATGTCTCGTATAATTATTCATGAATGTTTATTTTCA
ATGTTGAATAAAAGTAATGATATATGACTAGTCCTTTGACACTAGGAAGGCTAGTGCATA
TGAACGCTTAACCTTCCAACATAATAAATATTTTTCTCAAAACACCACAAATCATTTGCA
CATTTAATTGCTTTCTGT
>Alvinella caudata-CR1_DN937_c0_g1_i5
ATCTGTGATAGCCACTAGAGGCGCTGTACGCTGGCCAGAGGTAGAGAAGTTTTACTTCCT
TTTTGCGGATTTGAAGAAGTTTGTGGTTGCAAAGTACTAATATATAATTTGAATTTACAG
GAATTTAGCATTTTTTATTTCAACTACTCACAAACTTAGGCAGATTCCACTTGATTAACA
TACCAATGCTGAAGTAGGGAAAAACCGTGGTAATTGAGGGCGGCGCATTGTGTCAGAATT
TGTTCAGTGTGATCATCATTCTAATGAATGAATGAATACTTCCTATATACATTGGACTGA
CTTTGATTTCTGAATTCCGTTGACTCAAAAGGGCTGTGTTACAGAAATCCACAAGATGTC
CGAACAAGCAAAACCACAGGAACCTTGGACACCAGGTACTGAAGTAATTAGTATGTACAA
TTTTCATGGCAATTCCAAGGAGGATCTTGCTTTCAAGCGTGGTGAGGTGCTTACAATAGT
CAAACATACCAAGGACCCAATGTGGTATATTGCTCGTCATCCAGATGGGAGAGAAGGCTT
AATACCTTCCAATTATGTACATAAGAGGGGAGAGGTTAAGCTTGAAGCCATGCCATGGTT
CCATGGGAAATTAACACGTCAGCAAGCAGAAGAAAAATTGTCCCCATTTCAAGATGGACT
GTTTCTTGTAAGAGAGAGTAACAACTTCCCTGGAGACTACACTTTGTGTGTTTGTACTGA
TAATAGCATCGAGAATTATCACATCATTTACAAGCATAACAAATTGACAATTGATGAAGA
GGAGTTTTTTGAGAATCTTACTCAGCTGGTGGAGCATTATCAAAACGATGCTGATGGTTT
ATGTACTCGATTAAAAAAGCCAGTGAAAAAGACAGACAACTTGGCATATTTTGTGAAGAA
AGAGTCATTTGCAGAGGAAGGCTGGGTTATAAAACCAAAAGAAATTGAGTTATGCGACTT
CATAGGATCTGGTTTTGATGCAAATGTGTATAAAGCTAAACACCTTCCTACGAAGAAATT
GGTGGCAGCTAAAGTACTTAAAGAGAATGATGCATCAAATCAGTTTCTGAAAGAGGCTTC
ACTGATGACTTCCTTGAAGCATCCTAATCTAGTATGTTTGATTGGAGTGGTGATTGAAGG
AGAAATAAAGATTATAACAGAATACATGGCAAATGGCAGTCTTGTAGAATATCTCAGGAC
AAGAGGCAGGACTGTCATTACAAAACAAGATCTAATAAACTTTGGCAGTGATACTGCAAG
AGGGATGGCCTACCTGGAAGAAAAGAATTTTGTACACAGAGACTTGGCAGCTAGAAATGT
TTTGGTTAATGAGGAATGTGTAGCAAAGGTGTCAGATTTTGGTTTGGCTCGGCCAGCATC
TGGAGGTGTTGATGGTAGACATCTTCCCATAAAATGGACTGCTCCAGAAGCTCTAAAACA
AAGTTTGTTCACCAATAAATCAGACATGTGGAGCTTTGGCATTCTCTTGTGGGAAATCTA
CACATTTGGTAGAGTGCCTTACCCAAGAATTCCAATGGCTAATGTTGTACATCAAGTAGA
AAATGGCTATAGAATGAGTCAACCTGATGACTGTCCTGATGAGGTTTATAAGATCATGAG
TAGGGCATGGCATGCAGACCCAGAAAAGAGGCCAACATTCAGAGAAGTGTCTCAGCAGTT
GGATGAGATAAGGAAAAACATTGCAGAACAAGAAGACAATGGGTCATCTTAATTATGTAT
AACACTGGCTTGTGGTGTTTTCTAATTATGCTGGAAAACTGTTGTAAATTTGAAGAATTA
TGCTGTACTTTGTGTTTCATTGTTATTCATTTTTAGTTACTGTTTGCTGCTTGCATATTC
TGATACAAAAACCTAGATGTGCTAACATATACAACTTATTCTTCATAAACTAAGATTTTC
ACTGATTCAGCCAAATATATGTAAACTTTAGTACATAACTATCTTCCTATGTGGTTTGGG
GCATTAAATATTAATACAATTCTGGTTGTGTTAAGTGATGTAAATACCAAATATTGCATT
TTCTCTCCAAGTACATTGTTTTAATGTGAAGTAAGGATCAATCATTCTAGTATATTCAAA
GTTGATTTAATGTCTAGATAGTTTGTTTTAGAATAATTACTTTTGTATATAGGGCTGTCA
GCTTCATAATACATTTGGCAGCTTTTTATGTTTCCAACATATCATCTACTATCATGCCTT
TAGAATTTACTAATTGAATGTGTGAATGTATGTGTGGATACAAACATGTTAGTATTTTGC
TGCATTTAATTTTGTCATTACAAAGGATAAAGTGTGCTTTTTACAGAGTTCTACTAGCAT
CATATTATCTTCCATATGTTTTTCTTAACTTGCATCCCTTTCTACATTTGGTTTCTAGGT
ACATAAACATTTGCACATGTCAACAGTTGCACATGCACTACCTAAAAAATGTACATTGTT
AAAAAAGAAAGAAAATTCAGCATTCCTCTAATTTACTGCCACTCATACCTTGATACCAGA
TCTACGGAGTAATGAAGGCATAGCCTGTAGAAAAACTCCGGTCTTGTCTTGTTTTCTATG
CATATATTTTTTATAATGGTTCACGGCAGATTGTAACGCTCCCTAAACCAATGCTTGTCA
AGTCGAGATTTGAACGCATTCAATGCAGGACTGTCCACCACGTGTGCTGGTAGCCCATTC
CAATCAGTAATCACTCTCTGGCTGAATACATTTTGTCTCAAGCTTGTTCTTGAGTGGTGT
TTCTCTATCTTGAGGCTATGACCTCTGGTGCTTGACATGTTAGCCAGGGTGAAGAATTGG
TTAGATTCCAGTCTGTCTATGCCCTTCAGGATTTTATAGACTTGAAGCATGTCGCCTCGT
CTCCTACGATAATACAAGGATGGTAGACCCAAGGCTACTAATCTATCTTTATACGGCAGG
CTTCTCAAGTTAGGTATTAGCTTTGTGGCTCTCCTCTGGATTTTTTCAACTTCTATTCTG
TCGCGTTGGAACCTTGGGCACCAGATCACATTCCCGTATTCCAGATGAGGGCGTACCATA
GTAGTGAATAGCTTTGGGAGTGTTGTCTCGTCAATGCAGGTGAATGTAGCCCTTACGAGT
CCAAGCATTCTTGACGCTTTATTGACCGCTTTGGATACATGCATGTGAAATTTTAACTCT
CGATCAATGGTGACACCTAAATCCTTCTCCTCTGTTATCGCTTTCAGTGAGGTATTTTTC
ATGCTGTATTCATGACATGGGTTTGTTGAGCCCAGATGGAGCACATTGCATTTGGCTTCG
TTGAATCCCATCTGCCATTTCTGGGACCATTCCACTAATCGATTCAGATCACCCTGGAGT
TGTAGACAGTCGTCAGGGGAGCTTATACCATGGAACAGCTTGGTGTCGTCAGCAAATATC
TTCGCAGTGCATATTACCTTCGCAGTGCATATTACTACATTACTCATGGTGCCTATTTAC
ATAAATATGAAACATTACCTCCTATTCTGTGTCAGATAACAGTGGATATTGAAGCAAATT
AGTTGAATCGATTGGTCATTTCACAGCATGTTACAATAAAATGTATCTCAAATTAAATAA
CAGAAATAGTATCAAGCATATCCACACAAATAATGAAACTATCACCGGCAGCTACCATAA
AGAAGTGCTTCTTGTTAGTCGTTAATTTAGGTATCTATCGTTTGTGAAAAAAATGCTATT
TGATTTTTAAGAGTACACTTATCTGTAGTGATTATTTGGTAACGATTCCAGCTCTGTTGA
TATAATGTTGTGGCCAAAATTTAATTTCCTTTGTATGTATTAATTGACATTTATTAACCC
CTAAGGAGTAAGTTTGACAGAACTTCGTGGTTTGGTACATGTTGATTGATAGCTGTTGCT
TGTTATCATACATATAAAACGTTAACCGAGAGGTTAACCATATTTAGCTACCAGTGTGTC
CATCGATCCCTACGCAAGAGACGCAGATAATCTTTCACAGCAAGATGACGATTAATTAAT
TACTTTATTATATCGAGTTGATCAGCAGTATCGATATTATCAAATTATAAACGTCACTTC
TTTATATCAGGGTATTATGCGAGCTCATCTAAAATGCTTGGTGCCCTCTGAAGTAACCAG
CCAACAATTTTTATTTATTGTCATCGACTAACTCTTGTCCTAAATCCTATCTCAGATGTC
TACCTTAACTTGATGCGATATTCTTCGTGCTTATTAATCTCTGTTTATTATACGAATACA
AACAGTTGTATACCAAAACAAGGAGTTCGCTTGTATATAACGACACTGTTTTGTCATCTC
GTCTTAATATGAATGCAGTATTTTTGTATGATGGCATAAAGTAGTTCTTATTTTGTGTTA
ACCCGAGTATTGACAGCGTTTTGTGTCCCCATGTTTGTCAAATTATGTAGTTATTAATTC
AGTATGTCTCGTATAATTATTCATGAATGTTTATTTTCAATGTTGAATAAAAGTAATGAT
ATATGACTAGTCCTTTGACACTAGGAAGGCTAGTGCATATGAACGCTTAACCTTCCAACA
TAATAAATATTTTTCTCAAAACACCACAAATCATTTGCACATTTAATTGCTTTCTGT
>Alvinella caudata-CR1_DN18664_c0_g1_i2
TGCTTTATTTGTTTTGGTGCAGACATTCTGAGATAATCTTGGCAAATCATACACCCTATA
CTATATCATAACATCAAATATGACACATCACAACAGATCACATGATATCCATCCAGGTTA
AATAACTTCTAGATAACTGTTCACTTATTTTACAAAGCTCTTGAAAGAAAGCTTGGTCAC
AGAGGAGTACTATTTCGGCTGAGCACACTGCTTCAGCTTTTTCTAGCAAACTGAGACTGG
TTTCATATAGTAATATCCTTCTACTTGCAGACCATCGACGTTTCTTTATGGATAGTAATA
TTTAATAAACATAGGAATCCATGATATTTCTTACTTAATTTTGATCATGAACAAATATGA
AGCTTCTGTGATAATAGCTGCGGTCAGAAGCTGGCTCTCAGTTTGGGTTCACTAATTCAG
TTTGAATTGTGGATAAAACACTAAGATTGTACGGAATTCTTCGTTCCTTCATGCCTATTC
AGGGTAAAAAAAGCTTTGATATTTACTTAGCGCACGCCCGATTCAGTCAGAACCCTGCCA
AGCATTTCGTAGTACCCTCAAAAGGAGTTAAAGCTAGCAATGTAGTCAACTCAAATGGTT
AATCTAAGAATCGACGAAGACAGAGAGTTGTCGTAAATGGAAAGTTGTCATCATGGACAG
ATATCCTGAGCGGAATACCCCAAGGAAGTGTGTTGGGTCCGATCTGGTTCGTCATTTTTA
TAAATGACCTGTCAGATGTAGTCAGTAGTACAGCTAAAATATTGGTTGAAGACACAAAGC
TGTTCTGGGCTATTAAGATAATAGAAGATCATGATGTCCTGCAGCAGGATCTTGACAACC
TGGTGGAATGGTCGAACACGTGGCAACTGGGGTACAACGAAATCAAGTGTAAGAGCCTCC
ATCTGGGCAGTTCAAACCAGAGACTAAAATACCAGATGAACTCACAGTTATTAGAAGACA
CCAGAAATGAGAAGGACTCGGGGGTATATATAGACGAGGAACTAAAATTCCATGACCATG
TCTCTAAGGCAGTAGCAAAATCGTCACGCCTGTTAGGACTAATACGAGCCACTTTCACAT
GGCTGGATAAGGTCACAACTATGGTACGGCCACATTTAGAATATGCAAAATGTAATCTGG
CATCCAAGGTTTAGACGGGACACTGCTGAAATTGAAAAAGTCCAGAGACGGGCCACCAGA
TTCATTCCCGAAATCAGGCATTTACCATAGGATAAGCGACTAAGAGCACTATAATTGTCA
TCACTGCAACATCGTAGGAGAAGAGGCGACATGATTCGGACTTACAAAATATTGAATGGA
ATTGTTAGAATAGATAGTACTCTATTCTTCGAACTAAGTGCTGCATCAGTCACTCGAGGT
CATAACCAGAAAGTTGTAAAAAAAACACGCCAGATTTGTAAAGTCGGCAGTCAGTATTCA
GCCAGAGAGTTGTGAACAATTAGAACCGGCTCCCAGCTAATGTCATAGATAGCCAGGCAG
TAAACACTTTTAAGTCCAGATTGGATCAAAGTTATGTTGGTGG
>Alvinella caudata-CR1_DN18664_c0_g1_i1
CATACGAGATGGCTATTGGTGACTGGAGTTCAGACGTGTGCTCTTCCGATCTGGATGTAT
CAAATGCGTCACGCCTCTTAGGACTAATACGAGCCACCTTCACATGCCTGGATCAGGTCA
CCATGCCTAGACTCTTCTCAACTATGGTACGGCCACGTTTAGAATATGGCAATGTAATCT
GGTATCCAAGGTTTAGACGCGACAGTGCTGAAATCGAAAAAGTCCAGAGACGAGCCACCA
AACTCATTCCAGAGATCAGGCATATACCATATGATATGCGACTAAGAGCGCTAGGATTGC
CATCATTGCAACACCGTAGGAAAAGAGGCGACATGATCCAGACTTATAAAATATTAAATG
GAATTGATAGAATAGACAGCAGTATATTCTTCGAACTAAGTGCCGCATCAGTCACTCGAG
GTCACGACCAGAAGATTGTCAAAAAACACGCCAGGTTGGGAAGTCGGCAGTCAGTTTTCA
GCCAGAGAGTCGTTAACGATTGGAACTCGCTCGCAACTGATGTCATAGTCAGTCAGTCAG
TCAGTCAGTC
>Alvinella caudata-CR1_DN18664_c0_g1_i7
TGCTTTATTTGTTTTGGTGCAGACATTCTGAGATAATCTTGGCAAATCATACACCCTATA
CTATATCATAACATCAAATATGACACATCACAACAGATCACATGATATCCATCCAGGTTA
AATAACTTCTAGATAACTGTTCACTTATTTTACAAAGCTCTTGAAAGAAAGCTTGGTCAC
AGAGGAGTACTATTTCGGCTGAGCACACTGCTTCAGCTTTTTCTAGCAAACTGAGACTGG
TTTCATATAGTAATATCCTTCTACTTGCAGACCATCGACGTTTCTTTATGGATAGTAATA
TTTAATAAACATAGGAATCCATGATATTTCTTACTTAATTTTGATCATGAACAAATATGA
AGCTTCTGTGATAATAGCTGCGGTCAGAAGCTGGCTCTCAGTTTGGGTTCACTAATTCAG
TTTGAATTGTGGATAAAACACTAAGATTGTACGGAATTCTTCGTTCCTTCATGCCTATTC
AGGGTAAAAAAAGCTTTGATATTTACTTAGCGCACGCCCGATTCAGTCAGAACCCTGCCA
AGCATTTCGTAGTACCCTCAAAAGGAGTTAAAGCTAGCAATGTAGTCAACTCAAATGGTT
AATCTAAGAATCGACGAAGACAGAGAGTTGTCGTAAATGGAAAGTTGTCATCATGGACAG
ATATCCTGAGCGGAATACCCCAAGGAAGTGTGTTGGGTCCGATCTGGTTCGTCATTTTTA
TAAATGACCTGTCAGATGTAGTCAGTAGTACAGCTAAAATATTGGTTGAAGACACAAAGC
TGTTCTGGGCTATTAAGATAATAGAAGATCATGATGTCCTGCAGCAGGATCTTGACAACC
TGGTGGAATGGTCGAACAAATGGCAACTGGGATTCAACGAAACAAAATGTAAGAGCCTCC
ATCTGGGCAGTTCAAACCAGAGACTAAAATATCAGATGAACTCTCAGTTATTAGAAGACG
CCAGAAATGAGAAGGACTTGAGGGTATACATAGACGAGGAACTAAAATTCCATGACCACG
TCTCTGAGGAAGTAGCAAAAGCATCACGCCTGTTAGGGCTAATACGAGCCACCTTCGCAT
GCCTGGATAAGGTCACCATGCCTAGACTCTTCACAACTATGGTACGGCCACATTTAGAAT
ATGGCAATGTAATCTGGTATCCAAGGTTTAGACGCGACAGTGCTGAAATCGAAAAAGTCC
AGAGACGAGCCACCAAACTCATTCCAGAGATCAGGCATATACCATATGATATGCGACTAA
GAGCGCTAGGATTGCCATCATTGCAACACCGTAGGAAAAGAGGCGACATGATCCAGACTT
ATAAAATATTAAATGGAATTGATAGAATAGACAGCAGTATATTCTTCGAACTAAGTGCCG
CATCAGTCACTCGAGGTCACGACCAGAAGATTGTCAAAAAACACGCCAGGTTGGGAAGTC
GGCAGTCAGTTTTCAGCCAGAGAGTCGTTAACGATTGGAACTCGCTCGCAACTGATGTCA
TAGTCAGTCAGTCAGTCAGTCAGTC
>Alvinella caudata-CR1_DN248_c0_g3_i17
CCTACACGACGCTCTTCCGATCTGTTTATGAGAGCAGACATTAAAGTGTGCCGAGTCATT
TTCTGGATTTGTTTTCAAATCTAAAACACACAATTCAAATGAAGAATTCAACATATACGA
CAATGATAATTAAATAAAGTCCACAACCTTTCATTCAATCATCAACGTAATTATCCAAAG
CCACTGTCCGTAAAAACCTCAGGTCTCCATTATATACTGGCTTGGTGACGTGGACAAAAT
TACAAGAAATCCACCAAAGCGAGAAATCAGGCAAATTGGGAGTGTTGTAAAGCACAAAAC
AGTTTGAGACACTAGCAAAAAAAGTAAGAAAAAATCAAAGAGCCTTCTATTAATATGCAC
AATCTAAACTGAAAATCAGAATAGGCATTGCATGCTTTTTCTTTTCTGTATTCACAAAAG
ATGATACAAACAACATGTCTACCACATTCGCAAGTTGTACACACAGTAAATTGATGGACA
TACAATTTACACGAGGAAATATAGCCAAGAAGCCATCCAAGATGAACCCAAACAAACCCC
CGGGACCTGCTGAAGCCAAACTCGATGTATTAAAGGAGTTACAAGAAATTAAAGCTGAAC
CACTATATCTGATCTTCTGCCCATCATTCGACCTAGAATAATTATCAGTCGGCTGAAAGA
AGAGGCTTGTATCCCCCATTTTCAAGAAAAGTAACAGATACCAGGCCAAAACCAACAGAC
CAGTTAGCTTAACAACCGTCATCTGTAAGACTCTAGAGTCGATTATCAGGGACCATATCA
TGCATCATATGGTTGAAAACTATCTCCTCAAGACATGCCAACACGATTCCATCAAAGGTT
GCTCTTGGGTTACTCAACTGTTGGATAGAAGCCTTATATATGGGGAACAGTATGGATGCT
GTGTATCTTGATTTTTCAATAGCATTCGACTCTGTTCCATACCAGCGGAAGGATATAGCA
TATCAGGGAAATATGGATAGAAGACTTCCTACTGCAGAGAAATCAGCAAGTAGTTGTCAG
TGGTATAAAGTCACTGGTGGCACTTGTCCTAACAGGAATCCATCAAGGGAGTGTGTTGTG
GCCACTGCTACACATTTGCTTCATAAACAACACGCCTGAAGAAACCCACTCAAGCATACA
GATGTTTACTGATGACACAAAGATATTCCGAACAGTGAACAAACCAGACAAAGCTCAGCT
ATTATCTAACCAGCTGGACGCCCTGGAAGAAAGGTTCAACCTATGGTAGCTCAGGCTTGA
TGCTGAAAATTCAAAGTTATGTATCTTGTTGACTTAATAAAGGCTTCAGTTGTCACGTGC
ACAAAGAGGGAGTCCATGTAAAATTACAGACAATGAAACTGGAAAAGAATCTCGGTGTAT
GTTGACCCCAAATTAACATTTAGCAAACATTGAGAAAAGAAAGTCAATATGGCTAACAAG
CTATTAGGTCTGATCAGGATATCATGTGTATACCTTGACAATGTAACAGTGCAGACCATC
TTGAATGTGGAAACAAAGTTTGGTGTCTGGTATTCAGGAAAGATAGTGAGCTGTTGGAGA
ATGACCAACGTGGAGCAATGATATTAGCTCCGGCATTGAGGAACTTGTTGAGAGACTTGC
TGCTCTAAATTGGCCTACCTACTATTGACGTACTAAAGGTGACATGATATAGACATATGA
GAACATGTCTGGAAAGTATGAAATAAATGCTGAGTACATCAAACGATATGGAGCACTCAC
TAGGGCTCACAGTTTTAAGCTAAGAAAAGAAAGACAGCAATACTACAGTCGCTGGATAAA
CTCATGTATTATGCTGCCTGCTAAAGTGGTTAGTGGAGTTAATGCTTTTAAATCCAGACT
CAACTGACACTGGCGGCAGTACAGATATAGCCAACACATGGCACATGATGCCTATAAATT
GAACGAGTCAGATTTAGAAAGACCACGACCTGATACAAGCCATGTAGCCTAACTAAAATC
AGAAGCGGATGAGTACATCATTTCAAGATTTCTTGTTCGTTGATGCATTTGTGTGGTGCT
GCCTTTTAGTGAGTGTTGACTTATCAGACGTTTGACTCGCAACATATTGCTGCATCTGTA
CTTCTCTGAGAGCCACTTCTGGTAGTCTGAGCTCCTGATGACTTGGTCTCTTCTGACCTC
TACCAGTACACTTTAAACAAACCATATCAGGCATTTGCTTGTTCGGTAAGTAGTCTGAGT
CTTTAACCATTGTCAATGATGGTCTAGTTAACTATGTGTTCACGTTAGGCTCGAGCGTGC
TATATTAACACCTAGGTGACTGCAGATACGTTATTTATTTCACGACAACAAGGAGACCGA
TTTACGGCAGATCCTAATGCTACGTGAAACACAGATTTAGTTGACAAAAATACAACAACG
CCTGCTTGTTAGGATATTTGTATTTACTTTTAGAATTGTCAAGAATGATGCCATGAATGA
TGGATGCCATGACAGACTCAAAAGCCCAGATGCAGAGAGGAGACAAAGAAGATGAAAAAA
CAGAACCTTATGTCCCAGACCATCAAGGAATCTGCGAAAAGAGCAATGAACCAGGTTATG
CAGAACAAGATATTGATGACGATGAACATGAATCATTTGAGACCAACTCAGTAGATGAAG
AAGAACCTAAAGCTGGTATAGATGAACACTCTGCAGAATTTGACATGATGGAGGAGCCAG
AGTTGGAGTTTGATGAAGTTGGAGTAGAGCTCTCGGCACAAGATGCTGAAATTGAGGCAG
AAGAAGGTATAGAACATGGATATTTGCACAATTTGCATGTGCATACCTCTGAACTAAATA
AGTCTAAAGAATTAGCAAGGGAAGAGAAAGAACACCCATTTGGTTCTGGTGCCATAACAC
CAGATGGCTTCATAGAAGAAGACTTTGAAGAGGAACTTGGATCACCCTTACAGGAAGATG
AAGATGATGATGATCCAAATGTTGAGTTTAGAGATATTGCCAAGTTTGGCATCATTGAAG
TAGCAGGTGATGATATATTTGGTCGTAAAGTGATCGTTTGCTCAGCCTGCCGACTGCCAC
CTCATCATGAATTAGATCATGATAGATTTTTGCAGTATTTGCGCTTTACCTTGGACCAGT
ATGTAGAGAATGATTATACATTAGTCTATTTTCATTATGGACTGAACAGTCGCAATAAGC
CATCTTTTGCTTGGCTCAGACAAGCATATAAAGAATTTGACAGAAAGTACAAGAAAAATC
TGAAAGCTATGTATGTTGTTCATCCAACTAACTTCATTCGTATTATGTGGAACATATTTC
GTCCATTCATTAGCATTAAATTTGGAAAAAAGGTGATGTATGTTAATTACCTCCATGAAC
TGGCTCATTATGTCCAGCTTGACCAGTTGCGGATACCACAGCGGGTTAAGGACTATGATG
CCTTTTTACTGGCAAAGAACAAGCCACAGCCAGTACCTACAAGCATAATACATGCACCAC
TTCCCACTCAACAGTTTGGAGTTACATTGGAATACATCAGAGAACACAATAATGGAGAAG
TAATACCCCCTGTAGTAGAACAATGTGTTGAATATATAAAAAAACATGGCATGGAGACAG
AGGGAATATTCAGAAGATCAGCCAGTGCTGTTGTACTTCGTGAAGTGCAGAAGAAATTCA
ATGCAGGCATGACTGTTGACTTTGAAGAGCTAGGAGATGTACACATTCCTGCTGCAATAC
TGAAGAGCTTTATGAGACAACTGCCAGAACCACTTCTGCCTTATGACTTGTATGATCACA
TTATAAGGGTCCAATCCCTGGATTCTGATGAGAAAGAATTTGAAATGCGGCGACTTTTGA
TAGATGAGCTTGCTGAGGACAACTATTATGTGTTGAAATATATCATAGGTTTTCTCACTG
AGGTTGCTTCCTATTCTACTGTGAACAAGATGACAACAAAAAACTTGGCCATAGTGTTTG
GTCCAAACCTAATGTGGTCAAAGAGTCAAGCATCACTGACATCTCTTGGCTATGTTAATG
CATGTGCTGAGTACCTGATAATGATGTTTGAGGATTTGTTTGTGAAGTAGCTTGAATTTC
ATATTTGGTATGACATAGCTGGCGTTTAGGAGCAATAAAAGAAAACAAAATTCTTAAGTG
CATCATAGCAAATGCTATGTATTATTGCAGAATTTTTTACACTCCATCAGCAACAATGTA
CATGAAAATATGATGACCATATTTGAATGCCTTACTATCACACTGTCTTACAACAACAAT
AACAAGGTTCAATTAATTCTTTGTCTGCATATGGGTGAAGTTAGTATAATGCTTTATAGT
TTGTTCATCAATGTGTAACAAAGTATTTCACATTATGACTATATATATCAAATGATAGTT
GCTATTTATTTGCCTGACTATTTTGTTGATAGCAGACAATCTGACTTGGTATGTAGCTAG
CAACAAAAAAAGACATCTATAGATGCTTATCTTTAGTCTCCTATTTCAAACAGATTCTGG
TTCATTTGTAGTTATTTAATCATTTTAACAGACTGAACCTCCACGTCCTTGTCTCTGCTT
CACAGTAGTGTGGGTGCTGATTATAAACAATATAAAGTTTTTATATTCCGAGTTATTCAG
TATATACAGATGTGTGATTCCACTTCTAGCATGAACCCAGTGTTGGTTGCATTCAGTTTC
CTGTTTTATGTTAGATTTGGGAGAGTATATATTTTTGATACCTTTGTACACAGTCCTGTC
TGTGTGTTGGTTTTGGAGAAAGTCATGTTGAATGTACTTGTTGTGTCGCCTACATATGCG
CATGCTGATGTTACTGGTGATTGGTGGTATTTCATGTATATGTTACATTTATAAAAAACA
GAAATCTCATTACTGTTTTAGATCTGTACAATGTTTCTCTTTATACTACATTTCAGCTTA
ATGCAGAGAATACTAATAGACTAAGTACTACTGAAACATATACATATCATGTATGCAATT
TTAAAGGAAAGATAATCAATGTGAGATAAAATATTGGTAATTTGACTGTATGTATGTCTG
TCTATCTGATTTAATGCCAGCATTTGCTTGGAAATTCAAAACAAAATCAATGTTTGTCTT
GGTGTGAAGGTATTCTGGGTCTGAAACACTATGCTGACTGGACACATAGGTTGTTGTGTG
TCTGTGCATATTAAATTGAATTCCCATCTTTATGATTAAGGTTGCCACATTTCTATTAAA
GTGGTCACTATTTATAAATGTGGTTGGCTTCTGTCATTCCTGGAGTGTCATAATTTTCAA
GCTGCCTAATGCTCTTGTGTAAAGTGGATATGGCAATACAAGGTTAATAGTTTGTGTTAT
CTATGATACATCTAGTCTCCTCTTTAATACCTATAGCTACTGGTTTGCAAAATTCATGAT
ATTATGTTACTGATCTTTCTAGAATTTCTTGGAATAAATCCGAGAATTCAAGTGGATAGG
GTATACTGATCTGTCACAGTATTTTTTTGTTTCTGCGTGGTGTATGTGATATTGTATTTT
ATTATTATTATTGTGTAACTAGATGCAATTTTCTGTCTGTCACATATTCTAGTACTGCTT
GCACTTTCTGTGAAAAAGCAGTCTGGGACAGAAAGCAATCTAGAAAAGGTTAAGTTTCTT
AAAGCAAATTTGCATCACATTATCTTACTATTACTGATAACATGTTAAATTCTGTGATCG
AGTATTAATGCCAGACTTTAATGATTTCATTTTGGAGTTCAAGTTATTGTTGCTTTATTG
AATATTACAATATTAAATAAGCTTTTCATTAAGAAATCACTTCCATAATGTGATGTGAAA
TGCAGTTCTACAGGAGTAAAACATCATGGTCAGTACATGATTGGAGTAATTTCATGTCAG
CTGGTATCTGTCATCTTACTGTTACACAAAGGGACCAATGGCAGCACTTCATTAGCGAAA
TTTGCTACTTGTCTTGGTCCAATCTTAAATAGTCTTGTTATCAACTGGTTGTTCTGTCGG
GTAACGCTGATGTACTGCTGAAAAGACTGTTTCTTGTTCTGAATAGTGCCCGTGGTTTAT
CTTTGTCATGGTCACACATATCATGCACACAATAGACTTCATCTTCATGTGTGAGTAGTC
TGTGCCATATAGTTGTGTTGTGTGGTGCTGTTCGAGTTCTGGTTTACCCAGTTTGTCACA
TTCCATGACTGTCATTCTATTCTGTCATGTAATGTGTCAGATTATGAAATAATGGCTTTC
CGATTTGAATTAACAAGGTGAAATATGATATAAGACATCAGAATATAACATAAGTAATTT
TAGTTTTGTGATTATAGTTATGTACACGTGTGTGAGCGCACACTTGCAAGCTTGTTTGTT
GGCATTGGTAGTTAGTTAGCAAAATAATTGTATTTGTTTGTTTCAGTTAAAAGTTATATT
GTTTCTCTATTCTAGTTAAGTTTTCCCAATGGCGGCATTGTGTCCAAAATTATTTAGCTT
CAGCTAATGATAAACTACATGTTGCAAGAGTGATACAATTCTAGTCACAATCCAAATGGT
AATAGCATATATAGGCAAAACGATTATCTTCAATGGCATTGATGTGACGAAGGATGACGG
TTATATTATCAATCTGTATAACTTGGAATATACGAATAGTTTGGTTCTTTCAACATATTT
GTAATTGTATTTGAGGACTGCAGTAATTGTATGGTTTAACAGTTAAAGAAATGTCTTACA
ACTGTATATATTGTAGTCGTAAAAAGATATTTATTTTTGTTGAGTGAAAGTCACGTTATT
TGTCAGTGATATGAATGTCAGAAATATACTTATTCTACATTTAGTTACCTTCTCAACTGT
CATACAGAGCTTTACTGATCTACGTAACATTTTCTTATGTAAACAAATGAACTGCTTGAA
ACGAACCACGAAACGATCTGCGCGTTGTGCGGCGGTGGGCTAGCAATGATGTGTTTATCT
TTTCTCCTCAGTGCTGCGAATTAAAACCTATTTAGGTTAGTATCCCAAAGAAATATCATC
GTATTATTCTTTACCGGTGAGCACCCATAACGTTAATTTAAAAAGCAACAATGGCGAAGA
AAGTAATGTAACTGCAGCCGAGAAGCATGAAAGGTGGGAACGGGATGAATAAGGAGTGAC
ATTTCATCCAGTGTACTTGTGTGCGGAGTATTCCAGATAATAAAGTTATATTCAACTTAA
AAAGATCGGAAGAGCGTCGTGTAGGGAAAGAGTGTTGCGTAGAGTGTAGATCTCGGTGGT
CGCCGTATCATT
>Alvinella caudata-CR1_DN248_c0_g3_i3
CCTACACGACGCTCTTCCGATCTGTTTATGAGAGCAGACATTAAAGTGTGCCGAGTCATT
TTCTGGATTTGTTTTCAAATCTAAAACACACAATTCAAATGAAGAATTCAACATATACGA
CAATGATAATTAAATAAAGTCCACAACCTTTCATTCAATCATCAACGTAATTATCCAAAG
CCACTGTCCGTAAAAACCTCAGGTCTCCATTATATACTGGCTTGGTGACGTGGACAAAAT
TACAAGAAATCCACCAAAGCGAGAAATCAGGCAAATTGGGAGTGTTGTAAAGCACAAAAC
AGTTTGAGACACTAGCAAAAAAAGTAAGAAAAAATCAAAGAGCCTTCTATTAATATGCAC
AATCTAAACTGAAAATCAGAATAGGCATTGCATGCTTTTTCTTTTCTGTATTCACAAAAG
ATGATACAAACAACATGTCTACCACATTCGCAAGTTGTACACACAGTAAATTGATGGACA
TACAATTTACACGAGGAAATATAGCCAAGAAGCCATCCAAGATGAACCCAAACAAACCCC
CGGGACCTGCTGAAGCCAAACTCGATGTATTAAAGGAGTTACAAGAAATTAAAGCTGAAC
CACTATATCTGATCTTCTGCCCATCATTCGACCTAGAATAATTATCAGTCGGCTGAAAGA
AGAGGCTTGTATCCCCCATTTTCAAGAAAAGTAACAGATACCAGGCCAAAACCAACAGAC
CAGTTAGCTTAACAACCGTCATCTGTAAGACTCTAGAGTCGATTATCAGGGACCATATCA
TGCATCATATGGTTGAAAACTATCTCCTCAAGACATGCCAACACGATTCCATCAAAGGTT
GCTCTTGGGTTACTCAACTGTTGGATAGAAGCCTTATATATGGGGAACAGTATGGATGCT
GTGTATCTTGATTTTTCAATAGCATTCGACTCTGTTCCATACCAGCGGAAGGATATAGCA
TATCAGGGAAATATGGATAGAAGACTTCCTACTGCAGAGAAATCAGCAAGTAGTTGTCAG
TGGTATAAAGTCACTGGTGGCACTTGTCCTAACAGGAATCCATCAAGGGAGTGTGTTGTG
GCCACTGCTACACATTTGCTTCATAAACAACACGCCTGAAGAAACCCACTCAAGCATACA
GATGTTTACTGATGACACAAAGATATTCCGAACAGTGAACAAACCAGACAAAGCTCAGCT
ATTATCTAACCAGCTGGACGCCCTGGAAGAAAGGTTCAACCTATGGTAGCTCAGGCTTGA
TGCTGAAAATTCAAAGTTATGTATCTTGTTGACTTAATAAAGGCTTCAGTTGTCACGTGC
ACAAAGAGGGAGTCCATGTAAAATTACAGACAATGAAACTGGAAAAGAATCTCGGTGTAT
GTTGACCCCAAATTAACATTTAGCAAACATTGAGAAAAGAAAGTCAATATGGCTAACAAG
CTATTAGGTCTGATCAGGATATCATGTGTATACCTTGACAATGTAACAGTGCAGACCATC
TTGAATGTGGAAACAAAGTTTGGTGTCTGGTATTCAGGAAAGATAGTGAGCTGTTGGAGA
ATGACCAACGTGGAGCAATGATATTAGCTCCGGCATTGAGGAACTTGTTGAGAGACTTGC
TGCTCTAAATTGGCCTACCTACTATTGACGTACTAAAGGTGACATGATATAGACATATGA
GAACATGTCTGGAAAGTATGAAATAAATGCTGAGTACATCAAACGATATGGAGCACTCAC
TAGGGCTCACAGTTTTAAGCTAAGAAAAGAAAGACAGCAATACTACAGTCGCTGGATAAA
CTCATGTATTATGCTGCCTGCTAAAGTGGTTAGTGGAGTTAATGCTTTTAAATCCAGACT
CAACTGACACTGGCGGCAGTACAGATATAGCCAACACATGGCACATGATGCCTATAAATT
GAACGAGTCAGATTTAGAAAGACCACGACCTGATACAAGCCATGTAGCCTAACTAAAATC
AGAAGCGGATGAGTACATCATTTCAAGATTTCTTGTTCGTTGATGCATTTGTGTGGTGCT
GCCTTTTAGTGAGTGTTGACTTATCAGACGTTTGACTCGCAACATATTGCTGCATCTGTA
CTTCTCTGAGAGCCACTTCTGGTAGTCTGAGCTCCTGATGACTTGGTCTCTTCTGACCTC
TACCAGTACACTTTAAACAAACCATATCAGGCATTTGCTTGTTCGGTAAGTAGTCTGAGT
CTTTAACCATTGTCAATGATGGTCTAGTTAACTATGTGTTCACGTTAGGCTCGAGCGTGC
TATATTAACACCTAGGTGACTGCAGATACGTTATTTATTTCACGACAACAAGGAGACCGA
TTTACGGCAGATCCTAATGCTACGTGAAACACAGATTTAGTTGACAAAAATACAACAACG
CCTGCTTGTTAGGATATTTGTATTTACTTTTAGAATTGTCAAGAATGATGCCATGAATGA
TGGATGCCATGACAGACTCAAAAGCCCAGATGCAGAGAGGAGACAAAGAAGATGAAAAAA
CAGAACCTTATGTCCCAGACCATCAAGGAATCTGCGAAAAGAGCAATGAACCAGGTTATG
CAGAACAAGATATTGATGACGATGAACATGAATCATTTGAGACCAACTCAGTAGATGAAG
AAGAACCTAAAGCTGGTATAGATGAACACTCTGCAGAATTTGACATGATGGAGGAGCCAG
AGTTGGAGTTTGATGAAGTTGGAGTAGAGCTCTCGGCACAAGATGCTGAAATTGAGGCAG
AAGAAGGTATAGAACATGGATATTTGCACAATTTGCATGTGCATACCTCTGAACTAAATA
AGTCTAAAGAATTAGCAAGGGAAGAGAAAGAACACCCATTTGGTTCTGGTGCCATAACAC
CAGATGGCTTCATAGAAGAAGACTTTGAAGAGGAACTTGGATCACCCTTACAGGAAGATG
AAGATGATGATGATCCAAATGTTGAGTTTAGAGATATTGCCAAGTTTGGCATCATTGAAG
TAGCAGGTGATGATATATTTGGTCGTAAAGTGATCGTTTGCTCAGCCTGCCGACTGCCAC
CTCATCATGAATTAGATCATGATAGATTTTTGCAGTATTTGCGCTTTACCTTGGACCAGT
ATGTAGAGAATGATTATACATTAGTCTATTTTCATTATGGACTGAACAGTCGCAATAAGC
CATCTTTTGCTTGGCTCAGACAAGCATATAAAGAATTTGACAGAAAGTACAAGAAAAATC
TGAAAGCTATGTATGTTGTTCATCCAACTAACTTCATTCGTATTATGTGGAACATATTTC
GTCCATTCATTAGCATTAAATTTGGAAAAAAGGTGATGTATGTTAATTACCTCCATGAAC
TGGCTCATTATGTCCAGCTTGACCAGTTGCGGATACCACAGCGGGTTAAGGACTATGATG
CCTTTTTACTGGCAAAGAACAAGCCACAGCCAGTACCTACAAGCATAATACATGCACCAC
TTCCCACTCAACAGTTTGGAGTTACATTGGAATACATCAGAGAACACAATAATGGAGAAG
TAATACCCCCTGTAGTAGAACAATGTGTTGAATATATAAAAAAACATGGCATGGAGACAG
AGGGAATATTCAGAAGATCAGCCAGTGCTGTTGTACTTCGTGAAGTGCAGAAGAAATTCA
ATGCAGGCATGACTGTTGACTTTGAAGAGCTAGGAGATGTACACATTCCTGCTGCAATAC
TGAAGAGCTTTATGAGACAACTGCCAGAACCACTTCTGCCTTATGACTTGTATGATCACA
TTATAAGGGTCCAATCCCTGGATTCTGATGAGAAAGAATTTGAAATGCGGCGACTTTTGA
TAGATGAGCTTGCTGAGGACAACTATTATGTGTTGAAATATATCATAGGTTTTCTCACTG
AGGTTGCTTCCTATTCTACTGTGAACAAGATGACAACAAAAAACTTGGCCATAGTGTTTG
GTCCAAACCTAATGTGGTCAAAGAGTCAAGCATCACTGACATCTCTTGGCTATGTTAATG
CATGTGCTGAGTACCTGATAATGATGTTTGAGGATTTGTTTGTGAAGTAGCTTGAATTTC
GTATGTGGTATGATGCAGCTGACATTTAGGAGCAATAAAGGAAAAACAAAGTTCTTAGGT
GCATCATAGCATATGTTATGCGTTTTTGCACAGTTTGTTACACTCCATCATGAAAATATG
ATGACCATGTTTGAATGCCTTACTATCATACAGTCTGACAATAACAATAACACAAGGTTC
TGTTAATTCTTTGTGTTTACGTATGGGTGATACAGTACTTGATAGTTTGTTCATCAAGGT
GGATATTGTAACAGAGCATTTCACGTTAGGACTATATATTGAATGAGAATTGCTATTTAT
TTACTTGACTATTTTGTTGATGGCAGGCAATCTGACATGGTATATAGCTAGCAACAAAAA
ACATACATCTATAGGTATTTATCTTTAGTCTCCTATTATAAGTCTGATTCATTTATAGGT
ATTTAATCATTTTAACAGGCTGAACCTCCATGTCCTCTTCTCTGCTTCACAGTAGTGTGG
GTGCTGATTATAAACAATATAAAGTTTTTATATTCCGAGTTATTCAGTATATACAGATGT
GTGATTCCACTTCTAGCATGAACCCAGTGTTGGTTGCATTCAGTTTCCTGTTTTATGTTA
GATTTGGGAGAGTATATATTTTTGATACCTTTGTACACAGTCCTGTCTGTGTGTTGGTTT
TGGAGAAAGTCATGTTGAATGTACTTGTTGTGTCGCCTACATATGCGCATGCTGATGTTA
CTGGTGATTGGTGGTATTTCATGTATATGTTACATTTATAAAAAACAGAAATCTCATTAC
TGTTTTAGATCTGTACAATGTTTCTCTTTATACTACATTTCAGCTTAATGCAGAGAATAC
TAATAGACTAAGTACTACTGAAACATATACATATCATGTATGCAATTTTAAAGGAAAGAT
AATCAATGTGAGATAAAATATTGGTAATTTGACTGTATGTATGTCTGTCTATCTGATTTA
ATGCCAGCATTTGCTTGGAAATTCAAAACAAAATCAATGTTTGTCTTGGTGTGAAGGTAT
TCTGGGTCTGAAACACTATGCTGACTGGACACATAGGTTGTTGTGTGTCTGTGCATATTA
AATTGAATTCCCATCTTTATGATTAAGGTTGCCACATTTCTATTAAAGTGGTCACTATTT
ATAAATGTGGTTGGCTTCTGTCATTCCTGGAGTGTCATAATTTTCAAGCTGCCTAATGCT
CTTGTGTAAAGTGGATATGGCAATACAAGGTTAATAGTTTGTGTTATCTATGATACATCT
AGTCTCCTCTTTAATACCTATAGCTACTGGTTTGCAAAATTCATGATATTATGTTACTGA
TCTTTCTAGAATTTCTTGGAATAAATCCGAGAATTCAAGTGGATAGGGTATACTGATCTG
TCACAGTATTTTTTTGTTTCTGCGTGGTGTATGTGATATTGTATTTTATTATTATTATTG
TGTAACTAGATGCAATTTTCTGTCTGTCACATATTCTAGTACTGCTTGCACTTTCTGTGA
AAAAGCAGTCTGGGACAGAAAGCAATCTAGAAAAGGTTAAGTTTCTTAAAGCAAATTTGC
ATCACATTATCTTACTATTACTGATAACATGTTAAATTCTGTGATCGAGTATTAATGCCA
GACTTTAATGATTTCATTTTGGAGTTCAAGTTATTGTTGCTTTATTGAATATTACAATAT
TAAATAAGCTTTTCATTAAGAAATCACTTCCATAATGTGATGTGAAATGCAGTTCTACAG
GAGTAAAACATCATGGTCAGTACATGATTGGAGTAATTTCATGTCAGCTGGTATCTGTCA
TCTTACTGTTACACAAAGGGACCAATGGCAGCACTTCATTAGCGAAATTTGCTACTTGTC
TTGGTCCAATCTTAAATAGTCTTGTTATCAACTGGTTGTTCTGTCGGGTAACGCTGATGT
ACTGCTGAAAAGACTGTTTCTTGTTCTGAATAGTGCCCGTGGTTTATCTTTGTCATGGTC
ACACATATCATGCACACAATAGACTTCATCTTCATGTGTGAGTAGTCTGTGCCATATAGT
TGTGTTGTGTGGTGCTGTTCGAGTTCTGGTTTACCCAGTTTGTCACATTCCATGACTGTC
ATTCTATTCTGTCATGTAATGTGTCAGATTATGAAATAATGGCTTTCCGATTTGAATTAA
CAAGGTGAAATATGATATAAGACATCAGAATATAACATAAGTAATTTTAGTTTTGTGATT
ATAGTTATGTACACGTGTGTGAGCGCACACTTGCAAGCTTGTTTGTTGGCATTGGTAGTT
AGTTAGCAAAATAATTGTATTTGTTTGTTTCAGTTAAAAGTTATATTGTTTCTCTATTCT
AGTTAAGTTTTCCCAATGGCGGCATTGTGTCCAAAATTATTTAGCTTCAGCTAATGATAA
ACTACATGTTGCAAGAGTGATACAATTCTAGTCACAATCCAAATGGTAATAGCATATATA
GGCAAAACGATTATCTTCAATGGCATTGATGTGACGAAGGATGACGGTTATATTATCAAT
CTGTATAACTTGGAATATACGAATAGTTTGGTTCTTTCAACATATTTGTAATTGTATTTG
AGGACTGCAGTAATTGTATGGTTTAACAGTTAAAGAAATGTCTTACAACTGTATATATTG
TAGTCGTAAAAAGATATTTATTTTTGTTGAGTGAAAGTCACGTTATTTGTCAGTGATATG
AATGTCAGAAATATACTTATTCTACATTTAGTTACCTTCTCAACTGTCATACAGAGCTTT
ACTGATCTACGTAACATTTTCTTATGTAAACAAATGAACTGCTTGAAACGAACCACGAAA
CGATCTGCGCGTTGTGCGGCGGTGGGCTAGCAATGATGTGTTTATCTTTTCTCCTCAGTG
CTGCGAATTAAAACCTATTTAGGTTAGTATCCCAAAGAAATATCATCGTATTATTCTTTA
CCGGTGAGCACCCATAACGTTAATTTAAAAAGCAACAATGGCGAAGAAAGTAATGTAACT
GCAGCCGAGAAGCATGAAAGGTGGGAACGGGATGAATAAGGAGTGACATTTCATCCAGTG
TACTTGTGTGCGGAGTATTCCAGATAATAAAGTTATATTCAACTTAAAAAGATCGGAAGA
GCGTCGTGTAGGGAAAGAGTGTTGCGTAGAGTGTAGATCTCGGTGGTCGCCGTATCATT
>Alvinella caudata-CR1_DN248_c0_g3_i1
CCTACACGACGCTCTTCCGATCTGTTTATGAGAGCAGACATTAAAGTGTGCCGAGTCATT
TTCTGGATTTGTTTTCAAATCTAAAACACACAATTCAAATGAAGAATTCAACATATACGA
CAATGATAATTAAATAAAGTCCACAACCTTTCATTCAATCATCAACGTAATTATCCAAAG
CCACTGTCCGTAAAAACCTCAGGTCTCCATTATATACTGGCTTGGTGACGTGGACAAAAT
TACAAGAAATCCACCAAAGCGAGAAATCAGGCAAATTGGGAGTGTTGTAAAGCACAAAAC
AGTTTGAGACACTAGCAAAAAAAGTAAGAAAAAATCAAAGAGCCTTCTATTAATATGCAC
AATCTAAACTGAAAATCAGAATAGGCATTGCATGCTTTTTCTTTTCTGTATTCACAAAAG
ATGATACAAACAACATGTCTACCACATTCGCAAGTTGTACACACAGTAAATTGATGGACA
TACAATTTACACGAGGAAATATAGCCAAGAAGCCATCCAAGATGAACCCAAACAAACCCC
CGGGACCTGCTGAAGCCAAACTCGATGTATTAAAGGAGTTACAAGAAATTAAAGCTGAAC
CACTATATCTGATCTTCTGCCCATCATTCGACCTAGAATAATTATCAGTCGGCTGAAAGA
AGAGGCTTGTATCCCCCATTTTCAAGAAAAGTAACAGATACCAGGCCAAAACCAACAGAC
CAGTTAGCTTAACAACCGTCATCTGTAAGACTCTAGAGTCGATTATCAGGGACCATATCA
TGCATCATATGGTTGAAAACTATCTCCTCAAGACATGCCAACACGATTCCATCAAAGGTT
GCTCTTGGGTTACTCAACTGTTGGATAGAAGCCTTATATATGGGGAACAGTATGGATGCT
GTGTATCTTGATTTTTCAATAGCATTCGACTCTGTTCCATACCAGCGGAAGGATATAGCA
TATCAGGGAAATATGGATAGAAGACTTCCTACTGCAGAGAAATCAGCAAGTAGTTGTCAG
TGGTATAAAGTCACTGGTGGCACTTGTCCTAACAGGAATCCATCAAGGGAGTGTGTTGTG
GCCACTGCTACACATTTGCTTCATAAACAACACGCCTGAAGAAACCCACTCAAGCATACA
GATGTTTACTGATGACACAAAGATATTCCGAACAGTGAACAAACCAGACAAAGCTCAGCT
ATTATCTAACCAGCTGGACGCCCTGGAAGAAAGGTTCAACCTATGGTAGCTCAGGCTTGA
TGCTGAAAATTCAAAGTTATGTATCTTGTTGACTTAATAAAGGCTTCAGTTGTCACGTGC
ACAAAGAGGGAGTCCATGTAAAATTACAGACAATGAAACTGGAAAAGAATCTCGGTGTAT
GTTGACCCCAAATTAACATTTAGCAAACATTGAGAAAAGAAAGTCAATATGGCTAACAAG
CTATTAGGTCTGATCAGGATATCATGTGTATACCTTGACAATGTAACAGTGCAGACCATC
TTGAATGTGGAAACAAAGTTTGGTGTCTGGTATTCAGGAAAGATAGTGAGCTGTTGGAGA
ATGACCAACGTGGAGCAATGATATTAGCTCCGGCATTGAGGAACTTGTTGAGAGACTTGC
TGCTCTAAATTGGCCTACCTACTATTGACGTACTAAAGGTGACATGATATAGACATATGA
GAACATGTCTGGAAAGTATGAAATAAATGCTGAGTACATCAAACGATATGGAGCACTCAC
TAGGGCTCACAGTTTTAAGCTAAGAAAAGAAAGACAGCAATACTACAGTCGCTGGATAAA
CTCATGTATTATGCTGCCTGCTAAAGTGGTTAGTGGAGTTAATGCTTTTAAATCCAGACT
CAACTGACACTGGCGGCAGTACAGATATAGCCAACACATGGCACATGATGCCTATAAATT
GAACGAGTCAGATTTAGAAAGACCACGACCTGATACAAGCCATGTAGCCTAACTAAAATC
AGAAGCGGATGAGTACATCATTTCAAGATTTCTTGTTCGTTGATGCATTTGTGTGGTGCT
GCCTTTTAGTGAGTGTTGACTTATCAGACGTTTGACTCGCAACATATTGCTGCATCTGTA
CTTCTCTGAGAGCCACTTCTGGTAGTCTGAGCTCCTGATGACTTGGTCTCTTCTGACCTC
TACCAGTACACTTTAAACAAACCATATCAGGCATTTGCTTGTTCGGTAAGTAGTCTGAGT
CTTTAACCATTGTCAATGATGGTCTAGTTAACTATGTGTTCACGTTAGGCTCGAGCGTGC
TATATTAACACCTAGGTGACTGCAGATACGTTATTTATTTCACGACAACAAGGAGACCGA
TTTACGGCAGATCCTAATGCTACGTGAAACACAGATTTAGTTGACAAAAATACAACAACG
CCTGCTTGTTAGGATATTTGTATTTACTTTTAGAATTGTCAAGAATGATGCCATGAATGA
TGGATGCCATGACAGACTCAAAAGCCCAGATGCAGAGAGGAGACAAAGAAGATGAAAAAA
CAGAACCTTATGTCCCAGACCATCAAGGAATCTGCGAAAAGAGCAATGAACCAGGTTATG
CAGAACAAGATATTGATGACGATGAACATGAATCATTTGAGACCAACTCAGTAGATGAAG
AAGAACCTAAAGCTGGTATAGATGAACACTCTGCAGAATTTGACATGATGGAGGAGCCAG
AGTTGGAGTTTGATGAAGTTGGAGTAGAGCTCTCGGCACAAGATGCTGAAATTGAGGCAG
AAGAAGGTATAGAACATGGATATTTGCACAATTTGCATGTGCATACCTCTGAACTAAATA
AGTCTAAAGAATTAGCAAGGGAAGAGAAAGAACACCCATTTGGTTCTGGTGCCATAACAC
CAGATGGCTTCATAGAAGAAGACTTTGAAGAGGAACTTGGATCACCCTTACAGGAAGATG
AAGATGATGATGATCCAAATGTTGAGTTTAGAGATATTGCCAAGTTTGGCATCATTGAAG
TAGCAGGTGATGATATATTTGGTCGTAAAGTGATCGTTTGCTCAGCCTGCCGACTGCCAC
CTCATCATGAATTAGATCATGATAGATTTTTGCAGTATTTGCGCTTTACCTTGGACCAGT
ATGTAGAGAATGATTATACATTAGTCTATTTTCATTATGGACTGAACAGTCGCAATAAGC
CATCTTTTGCTTGGCTCAGACAAGCATATAAAGAATTTGACAGAAAGTACAAGAAAAATC
TGAAAGCTATGTATGTTGTTCATCCAACTAACTTCATTCGTATTATGTGGAACATATTTC
GTCCATTCATTAGCATTAAATTTGGAAAAAAGGTGATGTATGTTAATTACCTCCATGAAC
TGGCTCATTATGTCCAGCTTGACCAGTTGCGGATACCACAGCGGGTTAAGGACTATGATG
CCTTTTTACTGGCAAAGAACAAGCCACAGCCAGTACCTACAAGCATAATACATGCACCAC
TTCCCACTCAACAGTTTGGAGTTACATTGGAATACATCAGAGAACACAATAATGGAGAAG
TAATACCCCCTGTAGTAGAACAATGTGTTGAATATATAAAAAAACATGGCATGGAGACAG
AGGGAATATTCAGAAGATCAGCCAGTGCTGTTGTACTTCGTGAAGTGCAGAAGAAATTCA
ATGCAGGCATGACTGTTGACTTTGAAGAGCTAGGAGATGTACACATTCCTGCTGCAATAC
TGAAGAGCTTTATGAGACAACTGCCAGAACCACTTCTGCCTTATGACTTGTATGATCACA
TTATAAGGGTCCAATCCCTGGATTCTGATGAGAAAGAATTTGAAATGCGGCGACTTTTGA
TAGATGAGCTTGCTGAGGACAACTATTATGTGTTGAAATATATCATAGGTTTTCTCACTG
AGGTTGCTTCCTATTCTACTGTGAACAAGATGACAACAAAAAACTTGGCCATAGTGTTTG
GTCCAAACCTAATGTGGTCAAAGAGTCAAGCATCACTGACATCTCTTGGCTATGTTAATG
CATGTGCTGAGTACCTGATAATGATGTTTGAGGATTTGTTTGTGAAGTAGCTTGAATTTC
ATATTTGGTATGACATAGCTGGCGTTTAGGAGCAATAAAAGAAAACAAAATTCTTAAGTG
CATCATAGCAAATGCTATGTATTATTGCAGAATTTTTTACACTCCATCAGCAACAATGTA
CATGAAAATATGATGACCATATTTGAATGCCTTACTATCACACTGTCTTACAACAACAAT
AACAAGGTTCAATTAATTCTTTGTCTGCATATGGGTGAAGTTAGTATAATGCTTTATAGT
TTGTTCATCAATGTGTAACAAAGTATTTCACATTATGACTATATATATCAAATGATAGTT
GCTATTTATTTGCCTGACTATTTTGTTGATAGCAGACAATCTGACTTGGTATGTAGCTAG
CAACAAAAAAAGACATCTATAGATGCTTATCTTTAGTCTCCTATTTCAAACAGATTCTGG
TTCATTTGTAGTTATTTAATCATTTTAACAGACTGAACCTCCACGTCCTTGTCTCTGCTT
CACAGTAGTGTGGGTGCTGATTATAAACAATATAAAGTTTTTATATTCCGAGTTATTCAG
TATATACAGATGTGTGATTCCACTTCTAGCATGAACCCAGTGTTGGTTGCATTCAGTTTC
CTGTTTTATGTTAGATTTGGGAGAGTATATATTTTTGATACCTTTGTACACAGTCCTGTC
TGTGTGTTGGTTTTGGAGAAAGTCATGTTGAATGTACTTGTTGTGTCGCCTACATATGCG
CATGCTGATGTTACTGGTGATTGGTGGTATTTATAAAAAACAGAAATCTCATTACTGTTT
TAGATCTGTACAATGTTTCTCTTTATACTACATTTCAGCTTAATGCAGAGAATACTAATA
GACTAAGTACTACTGAAACATATACATATCATGTATGCAATTTTAAAGGAAAGATAATCA
ATGTGAGATAAAATATTGGTAATTTGACTGTATGTATGTCTGTCTATCTGATTTAATGCC
AGCATTTGCTTGGAAATTCAAAACAAAATCAATGTTTGTCTTGGTGTGAAGGTATTCTGG
GTCTGAAACACTATGCTGACTGGACACATAGGTTGTTGTGTGTCTGTGCATATTAAATTG
AATTCCCATCTTTATGATTAAGGTTGCCACATTTCTATTAAAGTGGTCACTATTTATAAA
TGTGGTTGGCTTCTGTCATTCCTGGAGTGTCATAATTTTCAAGCTGCCTAATGCTCTTGT
GTAAAGTGGATATGGCAATACAAGGTTAATAGTTTGTGTTATCTATGATACATCTAGTCT
CCTCTTTAATACCTATAGCTACTGGTTTGCAAAATTCATGATATTATGTTACTGATCTTT
CTAGAATTTCTTGGAATAAATCCGAGAATTCAAGTGGATAGGGTATACTGATCTGTCACA
GTATTTTTTTGTTTCTGCGTGGTGTATGTGATATTGTATTTTATTATTATTATTGTGTAA
CTAGATGCAATTTTCTGTCTGTCACATATTCTAGTACTGCTTGCACTTTCTGTGAAAAAG
CAGTCTGGGACAGAAAGCAATCTAGAAAAGGTTAAGTTTCTTAAAGCAAATTTGCATCAC
ATTATCTTACTATTACTGATAACATGTTAAATTCTGTGATCGAGTATTAATGCCAGACTT
TAATGATTTCATTTTGGAGTTCAAGTTATTGTTGCTTTATTGAATATTACAATATTAAAT
AAGCTTTTCATTAAGAAATCACTTCCATAATGTGATGTGAAATGCAGTTCTACAGGAGTA
AAACATCATGGTCAGTACATGATTGGAGTAATTTCATGTCAGCTGGTATCTGTCATCTTA
CTGTTACACAAAGGGACCAATGGCAGCACTTCATTAGCGAAATTTGCTACTTGTCTTGGT
CCAATCTTAAATAGTCTTGTTATCAACTGGTTGTTCTGTCGGGTAACGCTGATGTACTGC
TGAAAAGACTGTTTCTTGTTCTGAATAGTGCCCGTGGTTTATCTTTGTCATGGTCACACA
TATCATGCACACAATAGACTTCATCTTCATGTGTGAGTAGTCTGTGCCATATAGTTGTGT
TGTGTGGTGCTGTTCGAGTTCTGGTTTACCCAGTTTGTCACATTCCATGACTGTCATTCT
ATTCTGTCATGTAATGTGTCAGATTATGAAATAATGGCTTTCCGATTTGAATTAACAAGG
TGAAATATGATATAAGACATCAGAATATAACATAAGTAATTTTAGTTTTGTGATTATAGT
TATGTACACGTGTGTGAGCGCACACTTGCAAGCTTGTTTGTTGGCATTGGTAGTTAGTTA
GCAAAATAATTGTATTTGTTTGTTTCAGTTAAAAGTTATATTGTTTCTCTATTCTAGTTA
AGTTTTCCCAATGGCGGCATTGTGTCCAAAATTATTTAGCTTCAGCTAATGATAAACTAC
ATGTTGCAAGAGTGATACAATTCTAGTCACAATCCAAATGGTAATAGCATATATAGGCAA
AACGATTATCTTCAATGGCATTGATGTGACGAAGGATGACGGTTATATTATCAATCTGTA
TAACTTGGAATATACGAATAGTTTGGTTCTTTCAACATATTTGTAATTGTATTTGAGGAC
TGCAGTAATTGTATGGTTTAACAGTTAAAGAAATGTCTTACAACTGTATATATTGTAGTC
GTAAAAAGATATTTATTTTTGTTGAGTGAAAGTCACGTTATTTGTCAGTGATATGAATGT
CAGAAATATACTTATTCTACATTTAGTTACCTTCTCAACTGTCATACAGAGCTTTACTGA
TCTACGTAACATTTTCTTATGTAAACAAATGAACTGCTTGAAACGAACCACGAAACGATC
TGCGCGTTGTGCGGCGGTGGGCTAGCAATGATGTGTTTATCTTTTCTCCTCAGTGCTGCG
AATTAAAACCTATTTAGGTTAGTATCCCAAAGAAATATCATCGTATTATTCTTTACCGGT
GAGCACCCATAACGTTAATTTAAAAAGCAACAATGGCGAAGAAAGTAATGTAACTGCAGC
CGAGAAGCATGAAAGGTGGGAACGGGATGAATAAGGAGTGACATTTCATCCAGTGTACTT
GTGTGCGGAGTATTCCAGATAATAAAGTTATATTCAACTTAAAAAGATCGGAAGAGCGTC
GTGTAGGGAAAGAGTGTTGCGTAGAGTGTAGATCTCGGTGGTCGCCGTATCATT
>Alvinella caudata-CR1_DN248_c0_g3_i8
CCTACACGACGCTCTTCCGATCTGTTTATGAGAGCAGACATTAAAGTGTGCCGAGTCATT
TTCTGGATTTGTTTTCAAATCTAAAACACACAATTCAAATGAAGAATTCAACATATACGA
CAATGATAATTAAATAAAGTCCACAACCTTTCATTCAATCATCAACGTAATTATCCAAAG
CCACTGTCCGTAAAAACCTCAGGTCTCCATTATATACTGGCTTGGTGACGTGGACAAAAT
TACAAGAAATCCACCAAAGCGAGAAATCAGGCAAATTGGGAGTGTTGTAAAGCACAAAAC
AGTTTGAGACACTAGCAAAAAAAGTAAGAAAAAATCAAAGAGCCTTCTATTAATATGCAC
AATCTAAACTGAAAATCAGAATAGGCATTGCATGCTTTTTCTTTTCTGTATTCACAAAAG
ATGATACAAACAACATGTCTACCACATTCGCAAGTTGTACACACAGTAAATTGATGGACA
TACAATTTACACGAGGAAATATAGCCAAGAAGCCATCCAAGATGAACCCAAACAAACCCC
CGGGACCTGCTGAAGCCAAACTCGATGTATTAAAGGAGTTACAAGAAATTAAAGCTGAAC
CACTATATCTGATCTTCTGCCCATCATTCGACCTAGAATAATTATCAGTCGGCTGAAAGA
AGAGGCTTGTATCCCCCATTTTCAAGAAAAGTAACAGATACCAGGCCAAAACCAACAGAC
CAGTTAGCTTAACAACCGTCATCTGTAAGACTCTAGAGTCGATTATCAGGGACCATATCA
TGCATCATATGGTTGAAAACTATCTCCTCAAGACATGCCAACACGATTCCATCAAAGGTT
GCTCTTGGGTTACTCAACTGTTGGATAGAAGCCTTATATATGGGGAACAGTATGGATGCT
GTGTATCTTGATTTTTCAATAGCATTCGACTCTGTTCCATACCAGCGGAAGGATATAGCA
TATCAGGGAAATATGGATAGAAGACTTCCTACTGCAGAGAAATCAGCAAGTAGTTGTCAG
TGGTATAAAGTCACTGGTGGCACTTGTCCTAACAGGAATCCATCAAGGGAGTGTGTTGTG
GCCACTGCTACACATTTGCTTCATAAACAACACGCCTGAAGAAACCCACTCAAGCATACA
GATGTTTACTGATGACACAAAGATATTCCGAACAGTGAACAAACCAGACAAAGCTCAGCT
ATTATCTAACCAGCTGGACGCCCTGGAAGAAAGGTTCAACCTATGGTAGCTCAGGCTTGA
TGCTGAAAATTCAAAGTTATGTATCTTGTTGACTTAATAAAGGCTTCAGTTGTCACGTGC
ACAAAGAGGGAGTCCATGTAAAATTACAGACAATGAAACTGGAAAAGAATCTCGGTGTAT
GTTGACCCCAAATTAACATTTAGCAAACATTGAGAAAAGAAAGTCAATATGGCTAACAAG
CTATTAGGTCTGATCAGGATATCATGTGTATACCTTGACAATGTAACAGTGCAGACCATC
TTGAATGTGGAAACAAAGTTTGGTGTCTGGTATTCAGGAAAGATAGTGAGCTGTTGGAGA
ATGACCAACGTGGAGCAATGATATTAGCTCCGGCATTGAGGAACTTGTTGAGAGACTTGC
TGCTCTAAATTGGCCTACCTACTATTGACGTACTAAAGGTGACATGATATAGACATATGA
GAACATGTCTGGAAAGTATGAAATAAATGCTGAGTACATCAAACGATATGGAGCACTCAC
TAGGGCTCACAGTTTTAAGCTAAGAAAAGAAAGACAGCAATACTACAGTCGCTGGATAAA
CTCATGTATTATGCTGCCTGCTAAAGTGGTTAGTGGAGTTAATGCTTTTAAATCCAGACT
CAACTGACACTGGCGGCAGTACAGATATAGCCAACACATGGCACATGATGCCTATAAATT
GAACGAGTCAGATTTAGAAAGACCACGACCTGATACAAGCCATGTAGCCTAACTAAAATC
AGAAGCGGATGAGTACATCATTTCAAGATTTCTTGTTCGTTGATGCATTTGTGTGGTGCT
GCCTTTTAGTGAGTGTTGACTTATCAGACGTTTGACTCGCAACATATTGCTGCATCTGTA
CTTCTCTGAGAGCCACTTCTGGTAGTCTGAGCTCCTGATGACTTGGTCTCTTCTGACCTC
TACCAGTACACTTTAAACAAACCATATCAGGCATTTGCTTGTTCGGTAAGTAGTCTGAGT
CTTTAACCATTGTCAATGATGGTCTAGTTAACTATGTGTTCACGTTAGGCTCGAGCGTGC
TATATTAACACCTAGGTGACTGCAGATACGTTATTTATTTCACGACAACAAGGAGACCGA
TTTACGGCAGATCCTAATGCTACGTGAAACACAGATTTAGTTGACAAAAATACAACAACG
CCTGCTTGTTAGGATATTTGTATTTACTTTTAGAATTGTCAAGAATGATGCCATGAATGA
TGGATGCCATGACAGACTCAAAAGCCCAGATGCAGAGAGGAGACAAAGAAGATGAAAAAA
CAGAACCTTATGTCCCAGACCATCAAGGAATCTGCGAAAAGAGCAATGAACCAGGTTATG
CAGAACAAGATATTGATGACGATGAACATGAATCATTTGAGACCAACTCAGTAGATGAAG
AAGAACCTAAAGCTGGTATAGATGAACACTCTGCAGAATTTGACATGATGGAGGAGCCAG
AGTTGGAGTTTGATGAAGTTGGAGTAGAGCTCTCGGCACAAGATGCTGAAATTGAGGCAG
AAGAAGGTATAGAACATGGATATTTGCACAATTTGCATGTGCATACCTCTGAACTAAATA
AGTCTAAAGAATTAGCAAGGGAAGAGAAAGAACACCCATTTGGTTCTGGTGCCATAACAC
CAGATGGCTTCATAGAAGAAGACTTTGAAGAGGAACTTGGATCACCCTTACAGGAAGATG
AAGATGATGATGATCCAAATGTTGAGTTTAGAGATATTGCCAAGTTTGGCATCATTGAAG
TAGCAGGTGATGATATATTTGGTCGTAAAGTGATCGTTTGCTCAGCCTGCCGACTGCCAC
CTCATCATGAATTAGATCATGATAGATTTTTGCAGTATTTGCGCTTTACCTTGGACCAGT
ATGTAGAGAATGATTATACATTAGTCTATTTTCATTATGGACTGAACAGTCGCAATAAGC
CATCTTTTGCTTGGCTCAGACAAGCATATAAAGAATTTGACAGAAAGTACAAGAAAAATC
TGAAAGCTATGTATGTTGTTCATCCAACTAACTTCATTCGTATTATGTGGAACATATTTC
GTCCATTCATTAGCATTAAATTTGGAAAAAAGGTGATGTATGTTAATTACCTCCATGAAC
TGGCTCATTATGTCCAGCTTGACCAGTTGCGGATACCACAGCGGGTTAAGGACTATGATG
CCTTTTTACTGGCAAAGAACAAGCCACAGCCAGTACCTACAAGCATAATACATGCACCAC
TTCCCACTCAACAGTTTGGAGTTACATTGGAATACATCAGAGAACACAATAATGGAGAAG
TAATACCCCCTGTAGTAGAACAATGTGTTGAATATATAAAAAAACATGGCATGGAGACAG
AGGGAATATTCAGAAGATCAGCCAGTGCTGTTGTACTTCGTGAAGTGCAGAAGAAATTCA
ATGCAGGCATGACTGTTGACTTTGAAGAGCTAGGAGATGTACACATTCCTGCTGCAATAC
TGAAGAGCTTTATGAGACAACTGCCAGAACCACTTCTGCCTTATGACTTGTATGATCACA
TTATAAGGGTCCAATCCCTGGATTCTGATGAGAAAGAATTTGAAATGCGGCGACTTTTGA
TAGATGAGCTTGCTGAGGACAACTATTATGTGTTGAAATATATCATAGGTTTTCTCACTG
AGGTTGCTTCCTATTCTACTGTGAACAAGATGACAACAAAAAACTTGGCCATAGTGTTTG
GTCCAAACCTAATGTGGTCAAAGAGTCAAGCATCACTGACATCTCTTGGCTATGTTAATG
CATGTGCTGAGTACCTGATAATGATGTTTGAGGATTTGTTTGTGAAGTAGCTTGAATTTC
GTATGTGGTATGATGCAGCTGACATTTAGGAGCAATAAAGGAAAAACAAAGTTCTTAGGT
GCATCATAGCATATGTTATGCGTTTTTGCACAGTTTGTTACACTCCATCATGAAAATATG
ATGACCATGTTTGAATGCCTTACTATCATACAGTCTGACAATAACAATAACACAAGGTTC
TGTTAATTCTTTGTGTTTACGTATGGGTGATACAGTACTTGATAGTTTGTTCATCAAGGT
GGATATTGTAACAGAGCATTTCACGTTAGGACTATATATTGAATGAGAATTGCTATTTAT
TTACTTGACTATTTTGTTGATGGCAGGCAATCTGACATGGTATATAGCTAGCAACAAAAA
ACATACATCTATAGGTATTTATCTTTAGTCTCCTATTATAAGTCTGATTCATTTATAGGT
ATTTAATCATTTTAACAGGCTGAACCTCCATGTCCTCTTCTCTGCTTCACAGTAGTGTGG
GTGCTGATTATAAACAATATAAAGTTTTTATATTCCGAGTTATTCAGTATATACAGATGT
GTGATTCCACTTCTAGCATGAACCCAGTGTTGGTTGCATTCAGTTTCCTGTTTTATGTTA
GATTTGGGAGAGTATATATTTTTGATACCTTTGTACACAGTCCTGTCTGTGTGTTGGTTT
TGGAGAAAGTCATGTTGAATGTACTTGTTGTGTCGCCTACATATGCGCATGCTGATGTTA
CTGGTGATTGGTGGTATTTATAAAAAACAGAAATCTCATTACTGTTTTAGATCTGTACAA
TGTTTCTCTTTATACTACATTTCAGCTTAATGCAGAGAATACTAATAGACTAAGTACTAC
TGAAACATATACATATCATGTATGCAATTTTAAAGGAAAGATAATCAATGTGAGATAAAA
TATTGGTAATTTGACTGTATGTATGTCTGTCTATCTGATTTAATGCCAGCATTTGCTTGG
AAATTCAAAACAAAATCAATGTTTGTCTTGGTGTGAAGGTATTCTGGGTCTGAAACACTA
TGCTGACTGGACACATAGGTTGTTGTGTGTCTGTGCATATTAAATTGAATTCCCATCTTT
ATGATTAAGGTTGCCACATTTCTATTAAAGTGGTCACTATTTATAAATGTGGTTGGCTTC
TGTCATTCCTGGAGTGTCATAATTTTCAAGCTGCCTAATGCTCTTGTGTAAAGTGGATAT
GGCAATACAAGGTTAATAGTTTGTGTTATCTATGATACATCTAGTCTCCTCTTTAATACC
TATAGCTACTGGTTTGCAAAATTCATGATATTATGTTACTGATCTTTCTAGAATTTCTTG
GAATAAATCCGAGAATTCAAGTGGATAGGGTATACTGATCTGTCACAGTATTTTTTTGTT
TCTGCGTGGTGTATGTGATATTGTATTTTATTATTATTATTGTGTAACTAGATGCAATTT
TCTGTCTGTCACATATTCTAGTACTGCTTGCACTTTCTGTGAAAAAGCAGTCTGGGACAG
AAAGCAATCTAGAAAAGGTTAAGTTTCTTAAAGCAAATTTGCATCACATTATCTTACTAT
TACTGATAACATGTTAAATTCTGTGATCGAGTATTAATGCCAGACTTTAATGATTTCATT
TTGGAGTTCAAGTTATTGTTGCTTTATTGAATATTACAATATTAAATAAGCTTTTCATTA
AGAAATCACTTCCATAATGTGATGTGAAATGCAGTTCTACAGGAGTAAAACATCATGGTC
AGTACATGATTGGAGTAATTTCATGTCAGCTGGTATCTGTCATCTTACTGTTACACAAAG
GGACCAATGGCAGCACTTCATTAGCGAAATTTGCTACTTGTCTTGGTCCAATCTTAAATA
GTCTTGTTATCAACTGGTTGTTCTGTCGGGTAACGCTGATGTACTGCTGAAAAGACTGTT
TCTTGTTCTGAATAGTGCCCGTGGTTTATCTTTGTCATGGTCACACATATCATGCACACA
ATAGACTTCATCTTCATGTGTGAGTAGTCTGTGCCATATAGTTGTGTTGTGTGGTGCTGT
TCGAGTTCTGGTTTACCCAGTTTGTCACATTCCATGACTGTCATTCTATTCTGTCATGTA
ATGTGTCAGATTATGAAATAATGGCTTTCCGATTTGAATTAACAAGGTGAAATATGATAT
AAGACATCAGAATATAACATAAGTAATTTTAGTTTTGTGATTATAGTTATGTACACGTGT
GTGAGCGCACACTTGCAAGCTTGTTTGTTGGCATTGGTAGTTAGTTAGCAAAATAATTGT
ATTTGTTTGTTTCAGTTAAAAGTTATATTGTTTCTCTATTCTAGTTAAGTTTTCCCAATG
GCGGCATTGTGTCCAAAATTATTTAGCTTCAGCTAATGATAAACTACATGTTGCAAGAGT
GATACAATTCTAGTCACAATCCAAATGGTAATAGCATATATAGGCAAAACGATTATCTTC
AATGGCATTGATGTGACGAAGGATGACGGTTATATTATCAATCTGTATAACTTGGAATAT
ACGAATAGTTTGGTTCTTTCAACATATTTGTAATTGTATTTGAGGACTGCAGTAATTGTA
TGGTTTAACAGTTAAAGAAATGTCTTACAACTGTATATATTGTAGTCGTAAAAAGATATT
TATTTTTGTTGAGTGAAAGTCACGTTATTTGTCAGTGATATGAATGTCAGAAATATACTT
ATTCTACATTTAGTTACCTTCTCAACTGTCATACAGAGCTTTACTGATCTACGTAACATT
TTCTTATGTAAACAAATGAACTGCTTGAAACGAACCACGAAACGATCTGCGCGTTGTGCG
GCGGTGGGCTAGCAATGATGTGTTTATCTTTTCTCCTCAGTGCTGCGAATTAAAACCTAT
TTAGGTTAGTATCCCAAAGAAATATCATCGTATTATTCTTTACCGGTGAGCACCCATAAC
GTTAATTTAAAAAGCAACAATGGCGAAGAAAGTAATGTAACTGCAGCCGAGAAGCATGAA
AGGTGGGAACGGGATGAATAAGGAGTGACATTTCATCCAGTGTACTTGTGTGCGGAGTAT
TCCAGATAATAAAGTTATATTCAACTTAAAAAGATCGGAAGAGCGTCGTGTAGGGAAAGA
GTGTTGCGTAGAGTGTAGATCTCGGTGGTCGCCGTATCATT
>Alvinella caudata-CR1_DN47115_c0_g1_i1
ACAGCCATGAATCACCCTGCTACAGCATTCATGGAATGTTTGAAAGATTGCTTTCTATTT
CAACATATCAGAGATCCCACCCCCTATCGTGGTAGCCAGACACCCAACCCGTTGGACCTG
ATCATATCAAATGAAGAGGGAATGGTGGATGGTATAGAACTTACTGCCCCCATTGGTAAG
AGCCACCATGTGGTTACCCAATTTAAATTCTACTGCTACATAGAACAGGTGAAGGAACAA
CAGCCGAGATACATCTATCATAAAGGTGATTATAATAATATGTGCATAGAAGCAAGCCAG
ATGGACTGGAATGTACCCCCTC
>Alvinella caudata-CR1_DN31076_c0_g1_i1
CTCTTCCGATCTCGGTATCCAAGGAAAGTTGTGGTCCTGGATTGCAGATTTTCTTCGAGG
CCGGAAACAACAGGTATCAATTGAAGGTTGTCAATCCATACTATCAATGGTATTAAGTGG
TATTCCACAAGGCAGTGTTCTTGGGCCTTTGCTGTTCATCATATTTGTGAATGAGATGCC
TGAACTAGTGCACTCCAGCATACTTATGTTTGCAGATGACACCAAGGTTTTCACTGAGAT
TAGAAATGAAGAAGACGCCACAAAATTGCAAGAAGACCTGACAGCACTACAAGAATGGTC
CCAAATATGGC
>Alvinella caudata-CR1_DN28275_c0_g1_i2
CTGGAGTTCAGACGTGTGCTCTTCCGATCTGTTTTGGTGTGAGCTGAAATTGAAGGGAGC
AGACAATTTGTTGACTGGAGTTGTCTGTAGATCACCCAATTGCAATCGGGAAAATCATGA
CCACTTGAGGTTTTTAATGGAAAATGCCAACAAAAGCAATAATAGCCACATCCTTATAAT
GGGTGATTTCAACTATGGTGAAATTAATTGGAGAAATGGAACCTCACCAAACTCATTAGC
CAATCCAGCCACAGCATTTGTGGAAACGATAAGAGACCTTTACCTTCACCAGCACATCAC
AGACCCAACTCATTACAGAGCAGACCGGCATCCAAATACACTCGACTTGGTGATCACTAA
TGAAGAAAGCATGGTTGACAATTTGTCCCTAAACGCACCTATAGGAAAAAGCTGTCATCT
GTGCATCACTTTTGATTTCGTGTTACACCGAGATCCCATCCAAGAAAACACCAAATTTCC
AATACCATAAAGGAGATTATGTTGCTATGAAGGAAGAGGCACA
>Alvinella caudata-CR1_DN28275_c0_g2_i1
TATAGACAACTCCAATCAACAGATTGTCTGCTCCCTTCAGTTTTAGCTCACACCATAGGG
ATTCCTCAAACTGTTCATCTCCTGCTATTTTGCTAATTTTTGCATTTAAGTGAGACTTGG
TATAAATAATCACACCCCTTTTGTGCCGTCCTTCTAAGTTTGTGTGATGATCATAGCCAA
CTATATGGAATTCCTGTGGTTCAGGATCTATGTCACGGTTTTTCGTCAAAATTTCAGTAA
TACCTATCACATCAGAATTGTGTCCATGAATGAGTGCAGAGAGTTCTGAACGCT
>Alvinella caudata-CR1_DN72973_c0_g1_i1
CGGTGGTATGTATATACACACTGGCGTGTGTACAACTATCCTGCTGTTGTCACCTAATAA
CTTATGAAAACAGTTTGACTTATAAATCACAGATGGGCATTGTCAATACCTTGTGACCTG
AAAATGGCAGATGGCAAACTCACTGGTGATGATAAAACAAAAGCTGACTTACTAAATTCC
TTCTTTGTAAGTGTATTCACATGTGAAAATGCAGATATCCCAGTCTTAGACTGGGATAAA
CATCAGATTAAAGATAATGTCAACATAAGCTTCACCACTGATATAATTGAAAAGAAACTC
AAGAAACTGAAAATAGCCAAATCCGCTGGACCAGATGGCTTCCATCCATGAGTATTGAGT
GAGATCTCCCCCTCCATTAAACTGCCGTTGAGCATCATATGCACACAATCATATGACAAG
GGACGCCTACCAAGTGTCTGGAAAAATGCCCACATCACATCAATACACAAGAAGGGGTCA
AAACCCGTTCCTGGAAATTATCGTCTGGTCAGTCTGACATCAGTGATAGGAAAAATGATG
GAGTCCATAATTAGGGATTCACTGGTTAAACACATGATGGACAACAACCTATTCTGTGAT
CAGCAGCATGGTTTTGTCCCGGGACGCTCGTGTATGACGTAACTACTAGTCACTCTGGAA
CTATGGATTGAGTTGCTGGACAGTGGTGCCTC
>Alvinella caudata-CR1_DN36608_c0_g1_i1
CGATAGTGGGTGGGGTCTCTGATATGTTGAAATAGATAGCAATCTCTCAAACATTCCATG
AATGCTGTAGCAGGGTGATTCATGTCTTGGGGTGAGGTTTCAAGCTTCCAGTCGATGTCG
CTGTAGTTATAGTCGCCCATCAGCAAGAGATGAGTAGATCCTTTACCAGTTGCCTCCTGT
ATAAGATCTCTTCAGATGCTTGTGGTTTTCTCTTGAGCTGCTTGGTGACCTATATATGAC
TCCTATAACCCATGTGTCCGATCCTTTAAGCTTTACCTCACACCATGTCGATTCCTCAAA
CTCAGCTTCCTTCTCCAGTTTTATAGCTGTA
>Alvinella caudata-Crack_DN52538_c0_g1_i1
CTACGCAACACTCTTTCCCTACACGACGCTCTTCCGATCTCGCACGTAATTGTGGCGGTG
GTAAAAGTAACGCCACTAATTTCTAACGATTGTTGTCGCTCATGTAAATAGGATCAAAAA
CCAGTTTGTGACGAGTTATCCAGTCCTAGAGCTGTCAATTTCTGGATTAAAATGCAATGA
TCAACCGTGTCAAAGGCCTTTTGTAGGTCGGGAAGAACCATACCTACATAATTCCATGTG
TCTTGTTCCTGCTTTATGTAGTCGATAAGATGTAGCAAGCAGGTATCTGTTGAAAAGGCG
GATCGGAATCCGGATTGATACTCATATAGGAATTTATGGTCCTGGAGGTATTGATCTAGC
TGATTGTAGACAACCCTCTCAAATAATTTAGAAATGGTGCCAAGAATTGAGACTGGACGA
TAGTTGCCGGCTTCAGTTTTACTGGGT
>Alvinella caudata-Crypton_DN11426_c0_g1_i4
GAAGTAATTCTTTATTAACAGTGTACGCCGTTTGTGTTTCATAAAAAACTAACACGTACA
TCGTTCTGTGTCTAGCAGAGTCTGAAGAATCAAAGAAATCACCTGCAAAACGTTAACACG
ACCAACTGAAGTAAAACACCTGTATTGTGATTTCTCTTTGGGCCAGTGAGTGGTGGCCGT
AATTGAGGACTAGATCATTAGATATAGCTGTAATACAAGAGACATTTTACACTACTTACG
TCACACCAGCTATGGTCAGATAAATCCTGTGTTTAATCAATGCATAAAAAGAAAATGACT
GCAAATTTATTTGGTATTTCAAAATCAGGGACCTGTGTGTACACGAAATTTATCTTTACT
TCAATTCAATGCAAAAAGAATTAAACGGTTTTGGAGAATTTTTAATTTCGCTGTAATTCT
AAAGCATTAGTTGCCATTACTGATGTGATTTAAACCCTAGCCAGCTGACGATAATCAGAA
TGTAAACAATCATCTCACCTAAATGTGGCTTGTTGAACATTTACAATGGAACTTCTGCTT
AAATTTAAAAATTCGCCATATTATTAACAGAACACAAATGAGAACAAGAAGTAAACAATA
CAAATAGCATTCATATTATGATATATAAACCTTTACTAGCATCAGAAGCCAATGACTTCT
CACACATTCAAATGTGCAGACTGCACGTCCACAAGGTACAGTCTAGTGTGTTGATATACA
CTGTCTATATGCTGTAATGTACAGGTGTATGGTGAAGATGCGCTTCTTGTATCTCACGTA
CAAGTCGCAATCTATTCAGCATTTTAGTCATCGTTTCTAAGGAGAGGGCGTTAGTTGAGT
ACCACACTGGACTGTCAGGGACACAGGATCTCTCTGGCAGCAGATAAAACACGTCGTTTC
TGTGTTTTATGCTCTCTGGACACTTAGACAGATAGAATTCATAAAGTTTAACTGGACATC
GAAGTGGATTCTCTATGTTTTCAGCTTGCTCATAAACAGGTGCTTCTTCTCGCTTACGCT
TCTGGCCAGGTTCTGTGCTACCAGATGCTGTTGGAGCATAGTATCGGAGGTAGACATTTT
TTGCTTGACCTTGACTTGGCTGCTTTCCAGAAACTGGTTGCCCATTGGCTCGCTTCCAGT
GCTTCATGATGTGAGAGAACGAGAGCCTGAGGTGCTCGTCAGGTGTCTTCAGGAAGAAGT
ATTTTGTATTGAAGTAGATCAAGGTGTTGAGGAGTATGTAAGGTGAATGAGCACCGAGCT
GCTTTGACTCCCACAAATGTTCTTCCTCAATCCGACAAACTAACAAACCATGTGCATTCA
GTCGGATTTCATATCCTGCTAACACTTCATTCAGTGCATTTGTAAAGCCCTCATAATAGA
AACTAGAAAATATGTCATCAATTCGGCCATTCTCATACAAGTACTGTTGTATTCCCAAAC
ACAAGTAGAAGATACTGTCTGGTGCATACTGTTCTCCATTTGGTTTTCTGACTTCCTTCA
CAAACAAGCAGAGAGAATAATTCAGCTCTTCTGTCGTACATGCAAGAATGTCCGTCTTGA
AAAGTTTCACTTTGCCTTTGTTTGTGCTGTTAGTTGACTTTTCCAGTGCTGCATTTTTCT
GTGCAACCCAGTGTTTCCATGCATTCACACCATAAGTATATTTCAGGACCATGTTTGCAT
CTACAGCTGGCTTGGGTTCTATTATTGTTGGTTCTTGGGTGGCAACCAAAGTTTCATCTG
AAAACCTCGGACGTTTGGTTCGCCCTCGACCTCGGCGACCTCCTCGTCCACGGCGCCCTC
TAGACATGTCACGAGGGGAGTTAGACAGAATGTCACTGTTCTGGTCTATTGTACTAAACT
CTGCTGTGGCATCTTCCTGTGGCACAGATGACACAGCAATATTTGGTTGTATTGGAGCAG
GATTTAATGAGTCCTCCAGGTCCAAGACAGGTTCCTCTGATATCTCTGAAGCCATGCGAA
GTGCCATCTGTAGCATATCTTCACCCAACTCACCAGGCTGCGAGGCTGACTGACTCACTT
CTGATGCTGACTGGAACTTCATTGTTTCAGCAGGAAGAGAAGCAATGTCTTCATCTTCAT
CTTCACTTGTATCAGATTCAGATTTTTCAGCTGAGGCCACTGCCTCAGCCATCATTAACA
ATTCAGCCTCAAAAGGGTCTGCTGGCATCTGCTCTTGGATCTCCTTGATTTGCTTCAGTA
TGCCATCAGCAGACTTCTTTGTAGTTGGTATGAAGCAAGGTATTGGTATGGGTACTGGAA
TTGGTATGGGATATGGCAGTGGTGCTGCATACATAGCCATTGGAGTTGGTATATAGATAG
GTACTGGCACAGGTAAGAGAAGCTTCTGTTGGTTAGATTCCAAATCCGTCTGAGTGCTTT
TTGACTGTGTGTGTGGACGACATGAAGTGGCTTTTGTCTGTGTGAAAGGCTTACAGAGGA
GAGCTTTATTCTTGATTTGCCTTGGTTTTGGTGGTTGGATGATTATGTGTGTTGATGTTT
GACTTCCAGAGGTCAGTTGTGGTTGTCCTGGAGACTGAGTAACATCATTCACTTTGTGAG
CAAGTGATACAACATCAGATATAACTGGAACCTCATCATGATTCTGTCTGGCAGCCACCC
ATTTGGCAGCCTTTTCAGTAAGTTTCCTGTCACGTCGTGATCGTCGGATGTTATCACTGT
TCAACTCATCCAGTGGAGTTATCACAATTGGCTCAAAAGATCTCTGAAGTCCACTCCTTC
TCCTTGAGGTACTCTCTCCATCCAATGAACCATCCAGACTCTGTCTCCTAATCTGGTGTC
TCCCTGCTGATGAGTTCAGTGGGGGTTTTTCTTCAACACCCATGATGGCTGATGGTATTA
CTGACTGTGGACTGGTCACATTTTCTGGTTGTTGGTCTGGATTCTGATATGGCTGCTGGA
TGTCTGCTGTAACCACAGCTGTGTTAACCAATTGCTGGTATGCTCCACTTTGTTGACCAG
GTCCTGTGTCGGCATTCCTTTGTCCTGTTGGCAGAGCTCTGTTATCTGAACACACATACA
GTTCGTTTCTGCCGAGTCCGGCTCTGCTAGCCTTTGATGGTCGTCTTCCATGCTTGCCAC
TACCAGTTGTACTGTTTGATCTGCTCTTCCTTGGTAAAAGTTCCATCTCATCCTCCAGTT
TGACTGGGGCCCGACGTTTTCTCTGCTTGACACTTGGTAATATTGACACCTGGTTGGCCT
CACTCCTTGCCAGCTGACTCTCAGTGACTGCCATGGCCGACTCTTTGTTTGTCAGAGTCA
GCAAGTTTAGAAAGCCTTCCTTTGAGTCACCCTTACAGCAGTGTTCAGATTCAGAGAGCT
CCTTATTACAAACAATACAGTTATGTACTGTTTTTCCTGATGATGTGTTGATTTCATTCA
GTAAATCATCTGGATCTTTGTGTTTACTGTCAACTACTTGGGTAACTTTAATGCCTGGCT
CTTCACTAATAAATGCCACATCGTCTTCTTCTTCCTTTGACTGTGTTTTGTTGGTTTTTT
CTTTGGATTGACTGATAACTTCTGTCTGGTTATCATCTACAGGTAGTTTGTCTGTTTTAT
TGATGTCCACTGACTCCAACTGTCTGTCCTCAGATCGTTCATCATCATCATCATCACAAA
TGGTGATGGTATCAGTAGCATATGATTGTTCTTTCTCCTTTCTCTTACATGGCTCATCAG
CAACCTGCTCTAACACACTGTCCTTCTCATCTACTGCTGCTGTTTCAAGGTCATCACCAA
ATGATGTCATCCTTGCTTGCATTGTGCTGTCAGAACTGCCTTGTTGTGTTTCTGGATGAT
TTTGTGTTAACTGCGGCAGTTCTATTTCCATGCTTTGATTCATCTCTTCCTGTTGTGGTT
GTTGGCCTGTTTGTATGACCTGTTGCTCCATGTTTATCGTTTTGTGTTCTGTTTCCATGG
TCTCATCTTCTGATTCCATGACTCGTTCTGTGTTCTCCTTCTCCAGGGCTGGAGCAGCGA
TTTGGTTAAGTTCACTAATGTCCCTGATGACTTCGCTGACATCAACACTGGCAGCAGCAT
TCTCACTCTCAACATCCACTGGCTGTTCACATCTCTCCGTGCTTACACCTGTCCTATCAC
CTACCGACTCATTTGTATTGTCCCATCTGTGGCCAGGAGACTGGTCCCTTTGAAGGTTGA
TCGCTGATGACTCCTCTTTATTTGTACCTTCTTTAGTATCAGCACAACGCTCATTGTTAG
TGTTATCAGAAGGCTTCAAGGCTTCATCAGCTTCAGCCAAGCCAGTGCCATCAAGCATCC
TATTTATACCTGGCAAGCCATGGTCTGACTGGCTGGATACAGACACTTCAGTGTGTCTGT
CTTTGTCTGCTGCTGTTTGACCTGTGTTATCTGTTGTGTCCGTCACAATATTATCAGTGC
CTTGGCTATCTTCCTGTAACTCACTCGTTGGTTTACTGACATCTGCCGCACTCTCTTCAT
ATCCTGCATATGGATTGGTCAACTTTGACACCACAGCGCCATCTGGTGGTTGTACTTGTG
ACACTTCTAGCAGTTCTACGTCTGAGTGATCTTTCTCTGATCCTTCCATGTCACTTAAAC
AGAGCTGTTACCTTTGGTACATAGACAGTTTGTTGTTGTTTATGCATACGCCGCTACTTC
ACGCCTTCTTAGACAACCTTGATATGTGTGTAATTGGCTACAGTTCCTATTTGATATTTT
TATATCCCGGTTATACCAGAATTATCCACAGAATGCAGCATACAGATCAAAGATTTCACC
CTCGAATGCAGTCTGTATCAGAGATCGGAAGAGCACACGTCTGAACTCCAGTCACCAATA
GCCATCTCGTATGCCG
>Alvinella caudata-Crypton_DN11426_c0_g1_i1
TGAAGTGGTAGTCACTGATGACTAGATCATTACAGACAGTTCTAATACAGGACTGGTATC
CCTCAGATGTAACTGAAATATTGTACTCTATTGAAGTCACACATTTTCATCAATACACAC
AAAGAAAAATACTGCAAATTTATTTGGTATTTCAAAATCAATGATTTCTGTGTATCTTTA
CTTCGGTTCAATGCAAAATGAATCAAATGATTTTGAAGCATTATTAATTTTGCTGTGATA
CTCAAAAGTATTAGGTGCCATTACTGATGTGATTTAACACCCACCCAGCTGACAACAATC
AGAATGTAAACAAACATCTCACCTAAGTCTGGTTTACTCAACAATTACAATGCAGTTTCT
GCTTAAATTTACAAATCTGCCATATCATGAGAACAAGAAGTAAACAGTACAAGTAACATT
CATAATATGGGGTGTAATTGTTTACTAGGATCAGAAGCCAATGACTTCTCCAACACTCTG
AGGTGTCGAGTGCATGTTGACAAAGTACAGTCCAGTGTGTTGATATAAAGTCTATACGCT
GTAATGTACAGGCGTATGGTGAAGGTGTGCTTCCTGTATCTCACGTACGAGTCGTAATCT
ATTCAACATTTTGGTCATCGTTTCTAAGGAGAGTGCATTAGTTGAGTACCAGACTGGACT
GTCAGGGACACAGGATCTCTCTGGCAGCAGATAAAACACGTCGTTTCTGTGTTTTATGCT
CTCTGGACACTTAGACAGATAGAATTCATAAAGTTTAACTGGACATCGAAGTGGATTCTC
TATGTTTTCAGCTTGCTCATAAACAGGTGCTTCTTCTCGCTTACGCTTCTGGCCAGGTTC
TGTGCTACCAGATGCTGTTGGAGCATAGTATCGGAGGTAGACATTTTTTGCTTGACCTTG
ACTTGGCTGCTTTCCAGAAACTGGTTGCCCATTGGCTCGCTTCCAGTGCTTCATGATGTG
AGAGAACGAGAGCCTGAGGTGCTCGTCAGGTGTCTTCAGGAAGAAGTATTTTGTATTGAA
GTAGATCAAGGTGTTGAGGAGTATGTAAGGTGAATGAGCACCGAGCTGCTTTGACTCCCA
CAAATGTTCTTCCTCAATCCGACAAACTAACAAACCATGTGCATTCAGTCGGATTTCATA
TCCTGCTAACACTTCATTCAGTGCATTTGTAAAGCCCTCATAATAGAAACTAGAAAATAT
GTCATCAATTCGGCCATTCTCATACAAGTACTGTTGTATTCCCAAACACAAGTAGAAGAT
ACTGTCTGGTGCATACTGTTCTCCATTTGGTTTTCTGACTTCCTTCACAAACAAGCAGAG
AGAATAATTCAGCTCTTCTGTCGTACATGCAAGAATGTCCGTCTTGAAAAGTTTCACTTT
GCCTTTGTTTGTGCTGTTAGTTGACTTTTCCAGTGCTGCATTTTTCTGTGCAACCCAGTG
TTTCCATGCATTCACACCATAAGTATATTTCAGGACCATGTTTGCATCTACAGCTGGCTT
GGGTTCTATTATTGTTGGTTCTTGGGTGGCAACCAAAGTTTCATCTGAAAACCTCGGACG
TTTGGTTCGCCCTCGACCTCGGCGACCTCCTCGTCCACGGCGCCCTCTAGACATGTCACG
AGGGGAGTTAGACAGAATGTCACTGTTCTGGTCTATTGTACTAAACTCTGCTGTGGCATC
TTCCTGTGGCACAGATGACACAGCAATATTTGGTTGTATTGGAGCAGGATTTAATGAGTC
CTCCAGGTCCAAGACAGGTTCCTCTGATATCTCTGAAGCCATGCGAAGTGCCATCTGTAG
CATATCTTCACCCAACTCACCAGGCTGCGAGGCTGACTGACTCACTTCTGATGCTGACTG
GAACTTCATTGTTTCAGCAGGAAGAGAAGCAATGTCTTCATCTTCATCTTCACTTGTATC
AGATTCAGATTTTTCAGCTGAGGCCACTGCCTCAGCCATCATTAACAATTCAGCCTCAAA
AGGGTCTGCTGGCATCTGCTCTTGGATCTCCTTGATTTGCTTCAGTATGCCATCAGCAGA
CTTCTTTGTAGTTGGTATGAAGCAAGGTATTGGTATGGGTACTGGAATTGGTATGGGATA
TGGCAGTGGTGCTGCATACATAGCCATTGGAGTTGGTATATAGATAGGTACTGGCACAGG
TAAGAGAAGCTTCTGTTGGTTAGATTCCAAATCCGTCTGAGTGCTTTTTGACTGTGTGTG
TGGACGACATGAAGTGGCTTTTGTCTGTGTGAAAGGCTTACAGAGGAGAGCTTTATTCTT
GATTTGCCTTGGTTTTGGTGGTTGGATGATTATGTGTGTTGATGTTTGACTTCCAGAGGT
CAGTTGTGGTTGTCCTGGAGACTGAGTAACATCATTCACTTTGTGAGCAAGTGATACAAC
ATCAGATATAACTGGAACCTCATCATGATTCTGTCTGGCAGCCACTCGGGCAGAGTGACG
TGTGCTACGTGTGCTGGCCGCAGATGACTGCGCTGTCTCACCAGATCTCCTCTGCTTGGA
TTTGCTTGGCAGACTGAATTGTGACTGGAAATTGATGACGCAGGGATACGAACAGAAATT
GCGAATAGAAGCGTCACTCATTGTCAGATGGTACTGGGCTGGGGCATGCTTGCTGCAGTA
GTCACATCTTACCTCCTGATTTGAGGTGGCCTGAAGGTTAACACGATACAGTGAAAGACA
GTTCAAAGTACAGAACAGCTGCACTGTGTTGTCAGCATCAACCCGTTCCACCATGCCAAA
GTTAAACTTCTTTGTTTTGCACCAGGCACACTGGACAAGCTTCTTGTTCTTCTTCTGGAA
AGCCTCTAGACAGACCTCACCACAGAAATTCTTCTGGTTGCCTTCAAACTGTATTGACTT
CGCCGTACTCTCTGGTTCAGTGGATTCAAATGTATACATGCCACAGGTGTTACATTTCAT
CATGCCTGGCTTGTTGCCATAACCAAAGGTAGACAAACACTGATCACTACAGAATGAACG
AATCTTCCTGTTGAAGCTGATCTCATGTTTAATCAGTTTGACCTGCTTGCAAACACTACA
AGCAACTGGCTTGCCATCAGCTCCTGTGTTGGCCATCGTATCTGACAGCTGTTTACTTCT
CAGTGGTGGTGGTGGTGTGGTGCCAATTATCTGGACACTGTCATCATTACTATTGTCTAT
GTCTGACTGACCAGCACTAGTTGTGTTGTATAAGTAGACTGCTGGAGTTGCACGGAACTT
TCCAAAGCAGATGTCATCACAGAGGTGCTTGGTGTTACCATTGCGGACAATGTTATACTT
ACAGTGGCCTACCTTATTACAAACAATACAGTTATGTACTGTTTTTCCTGATGATGTGTT
GATTTCATTCAGTAAATCATCTGGATCTTTGTGTTTACTGTCAACTACTTGGGTAACTTT
AATGCCTGGCTCTTCACTAATAAATGCCACATCGTCTTCTTCTTCCTTTGACTGTGTTTT
GTTGGTTTTTTCTTTGGATTGACTGATAACTTCTGTCTGGTTATCATCTACAGGTAGTTT
GTCTGTTTTATTGATGTCCACTGACTCCAACTGTCTGTCCTCAGATCGTTCATCATCATC
ATCATCACAAATGGTGATGGTATCAGTAGCATATGATTGTTCTTTCTCCTTTCTCTTACA
TGGCTCATCAGCAACCTGCTCTAACACACTGTCCTTCTCATCTACTGCTGCTGTTTCAAG
GTCATCACCAAATGATGTCATCCTTGCTTGCATTGTGCTGTCAGAACTGCCTTGTTGTGT
TTCTGGATGATTTTGTGTTAACTGCGGCAGTTCTATTTCCATGCTTTGATTCATCTCTTC
CTGTTGTGGTTGTTGGCCTGTTTGTATGACCTGTTGCTCCATGTTTATCGTTTTGTGTTC
TGTTTCCATGGTCTCATCTTCTGATTCCATGACTCGTTCTGTGTTCTCCTTCTCCAGGGC
TGGAGCAGCGATTTGGTTAAGTTCACTAATGTCCCTGATGACTTCGCTGACATCAACACT
GGCAGCAGCATTCTCACTCTCAACATCCACTGGCTGTTCACATCTCTCCGTGCTTACACC
TGTCCTATCACCTACCGACTCATTTGTATTGTCCCATCTGTGGCCAGGAGACTGGTCCCT
TTGAAGGTTGATCGCTGATGACTCCTCTTTATTTGTACCTTCTTTAGTATCAGCACAACG
CTCATTGTTAGTGTTATCAGAAGGCTTCAAGGCTTCATCAGCTTCAGCCAAGCCAGTGCC
ATCAAGCATCCTATTTATACCTGGCAAGCCATGGTCTGACTGGCTGGATACAGACACTTC
AGTGTGTCTGTCTTTGTCTGCTGCTGTTTGACCTGTGTTATCTGTTGTGTCCGTCACAAT
ATTATCAGTGCCTTGGCTATCTTCCTGTAACTCACTCGTTGGTTTACTGACATCTGCCGC
ACTCTCTTCATATCCTGCATATGGATTGGTCAACTTTGACACCACAGCGCCATCTGGTGG
TTGTACTTGTGACACTTCTAGCAGTTCTACGTCTGAGTGATCTTTCTCTGATCCTTCCAT
GTCACTTAAACAGAGCTGTTACCTTTGGTACATAGACAGTTTGTTGTTGTTTATGCATAC
GCCGCTACTTCACGCCTTCTTAGACAACCTTGATATGTGTGTAATTGGCTACAGTTCCTA
TTTGATATTTTTATATCCCGGTTATACCAGAATTATCCACAGAATGCAGCATACAGATCA
AAGATTTCACCCTCGAATGCAGTCTGTATCAGAGATCGGAAGAGCACACGTCTGAACTCC
AGTCACCAATAGCCATCTCGTATGCCG
>Alvinella caudata-Crypton_DN11426_c0_g1_i8
TGAAGTGGTAGTCACTGATGACTAGATCATTACAGACAGTTCTAATACAGGACTGGTATC
CCTCAGATGTAACTGAAATATTGTACTCTATTGAAGTCACACATTTTCATCAATACACAC
AAAGAAAAATACTGCAAATTTATTTGGTATTTCAAAATCAATGATTTCTGTGTATCTTTA
CTTCGGTTCAATGCAAAATGAATCAAATGATTTTGAAGCATTATTAATTTTGCTGTGATA
CTCAAAAGTATTAGGTGCCATTACTGATGTGATTTAACACCCACCCAGCTGACAACAATC
AGAATGTAAACAAACATCTCACCTAAGTCTGGTTTACTCAACAATTACAATGCAGTTTCT
GCTTAAATTTACAAATCTGCCATATCATGAGAACAAGAAGTAAACAGTACAAGTAACATT
CATAATATGGGGTGTAATTGTTTACTAGGATCAGAAGCCAATGACTTCTCCAACACTCTG
AGGTGTCGAGTGCATGTTGACAAAGTACAGTCCAGTGTGTTGATATAAAGTCTATACGCT
GTAATGTACAGGCGTATGGTGAAGGTGTGCTTCCTGTATCTCACGTACGAGTCGTAATCT
ATTCAACATTTTGGTCATCGTTTCTAAGGAGAGTGCATTAGTTGAGTACCAGACTGGACT
GTCAGGGACACAGGATCTCTCTGGCAGCAGATAAAACACGTCGTTTCTGTGTTTTATGCT
CTCTGGACACTTAGACAGATAGAATTCATAAAGTTTAACTGGACATCGAAGTGGATTCTC
TATGTTTTCAGCTTGCTCATAAACAGGTGCTTCTTCTCGCTTACGCTTCTGGCCAGGTTC
TGTGCTACCAGATGCTGTTGGAGCATAGTATCGGAGGTAGACATTTTTTGCTTGACCTTG
ACTTGGCTGCTTTCCAGAAACTGGTTGCCCATTGGCTCGCTTCCAGTGCTTCATGATGTG
AGAGAACGAGAGCCTGAGGTGCTCGTCAGGTGTCTTCAGGAAGAAGTATTTTGTATTGAA
GTAGATCAAGGTGTTGAGGAGTATGTAAGGTGAATGAGCACCGAGCTGCTTTGACTCCCA
CAAATGTTCTTCCTCAATCCGACAAACTAACAAACCATGTGCATTCAGTCGGATTTCATA
TCCTGCTAACACTTCATTCAGTGCATTTGTAAAGCCCTCATAATAGAAACTAGAAAATAT
GTCATCAATTCGGCCATTCTCATACAAGTACTGTTGTATTCCCAAACACAAGTAGAAGAT
ACTGTCTGGTGCATACTGTTCTCCATTTGGTTTTCTGACTTCCTTCACAAACAAGCAGAG
AGAATAATTCAGCTCTTCTGTCGTACATGCAAGAATGTCCGTCTTGAAAAGTTTCACTTT
GCCTTTGTTTGTGCTGTTAGTTGACTTTTCCAGTGCTGCATTTTTCTGTGCAACCCAGTG
TTTCCATGCATTCACACCATAAGTATATTTCAGGACCATGTTTGCATCTACAGCTGGCTT
GGGTTCTATTATTGTTGGTTCTTGGGTGGCAACCAAAGTTTCATCTGAAAACCTCGGACG
TTTGGTTCGCCCTCGACCTCGGCGACCTCCTCGTCCACGGCGCCCTCTAGACATGTCACG
AGGGGAGTTAGACAGAATGTCACTGTTCTGGTCTATTGTACTAAACTCTGCTGTGGCATC
TTCCTGTGGCACAGATGACACAGCAATATTTGGTTGTATTGGAGCAGGATTTAATGAGTC
CTCCAGGTCCAAGACAGGTTCCTCTGATATCTCTGAAGCCATGCGAAGTGCCATCTGTAG
CATATCTTCACCCAACTCACCAGGCTGCGAGGCTGACTGACTCACTTCTGATGCTGACTG
GAACTTCATTGTTTCAGCAGGAAGAGAAGCAATGTCTTCATCTTCATCTTCACTTGTATC
AGATTCAGATTTTTCAGCTGAGGCCACTGCCTCAGCCATCATTAACAATTCAGCCTCAAA
AGGGTCTGCTGGCATCTGCTCTTGGATCTCCTTGATTTGCTTCAGTATGCCATCAGCAGA
CTTCTTTGTAGTTGGTATGAAGCAAGGTATTGGTATGGGTACTGGAATTGGTATGGGATA
CGGCTGTGGTGCTGAATACATAGCCATTGGAGTTGGTACATAGATAGGTACTGGCACAGG
TAGGAGAACCTTTTGTTGGTTAGATTCTAAATCTGTCTGTGTGCTTTTTGACTGTGTGTG
TGGACGACATGAAGTGGCTTTTGTCTGTGTGAAAGGCTTACAGAGGAGAGCTTTATTCTT
GATTTGCCTTGGTTTTGGTGGTTGGATGATTATGTGTGTTGATGTTTGACTTCCAGAGGT
CAGTTGTGGTTGTCCTGGAGACTGAGTAACATCATTCACTTTGTGAGCAAGTGATACAAC
ATCAGATATAACTGGAACCTCATCATGATTCTGCCTGGCAGCCACTTATAAAAAAAACAA
AAAACAAACAGATAATGTCATAAAATGGTGGCTACACAATGACATTTAAATCCCAAGTGT
GAATTACCTTAAATCACCAGATTAATTGAAATACATAAATAAATATCTCCAGTATTGCAT
ATACTTTAATCAAAGTGATTCATGTGCTATACAAGAATTACCA
>Alvinella caudata-Crypton_DN11426_c0_g1_i9
CGACCACCGAGATCTACACTCTACGCAACACTCTTTCCCTACACGACGCTCTTCCGATCT
CTGGACACTTAGACAGATAGAATTCATAAAGTTTAACTGGACATCGAAGTGGATTCTCTA
TGTTTTCAGCTTGCTCATAAACAGGTGCTTCTTCTCGCTTACGCTTCTGGCCAGGTTCTG
TGCTACCAGATGCTGTTGGAGCATAGTATCGGAGGTAGACATTTTTTGCTTGACCTTGAC
TTGGCTGCTTTCCAGAAACTGGTTGCCCATTGGCTCGCTTCCAGTGCTTCATGATGTGAG
AGAACGAGAGCCTGAGGTGCTCGTCAGGTGTCTTCAGGAAGAAGTATTTTGTATTGAAGT
AGATCAAGGTGTTGAGGAGTATGTAAGGTGAATGAGCACCGAGCTGCTTTGACTCCCACA
AATGTTCTTCCTCAATCCGACAAACTAACAAACCATGTGCATTCAGTCGGATTTCATATC
CTGCTAACACTTCATTCAGTGCATTTGTAAAGCCCTCATAATAGAAACTAGAAAATATGT
CATCAATTCGGCCATTCTCATACAAGTACTGTTGTATTCCCAAACACAAGTAGAAGATAC
TGTCTGGTGCATACTGTTCTCCATTTGGTTTTCTGACTTCCTTCACAAACAAGCAGAGAG
AATAATTCAGCTCTTCTGTCGTACATGCAAGAATGTCCGTCTTGAAAAGTTTCACTTTGC
CTTTGTTTGTGCTGTTAGTTGACTTTTCCAGTGCTGCATTTTTCTGTGCAACCCAGTGTT
TCCATGCATTCACACCATAAGTATATTTCAGGACCATGTTTGCATCTACAGCTGGCTTGG
GTTCTATTATTGTTGGTTCTTGGGTGGCAACCAAAGTTTCATCTGAAAACCTCGGACGTT
TGGTTCGCCCTCGACCTCGGCGACCTCCTCGTCCACGGCGCCCTCTAGACATGTCACGAG
GGGAGTTAGACAGAATGTCACTGTTCTGGTCTATTGTACTAAACTCTGCTGTGGCATCTT
CCTGTGGCACAGATGACACAGCAATATTTGGTTGTATTGGAGCAGGATTTAATGAGTCCT
CCAGGTCCAAGACAGGTTCCTCTGATATCTCTGAAGCCATGCGAAGTGCCATCTGTAGCA
TATCTTCACCCAACTCACCAGGCTGCGAGGCTGACTGACTCACTTCTGATGCTGACTGGA
ACTTCATTGTTTCAGCAGGAAGAGAAGCAATGTCTTCATCTTCATCTTCACTTGTATCAG
ATTCAGATTTTTCAGCTGAGGCCACTGCCTCAGCCATCATTAACAATTCAGCCTCAAAAG
GGTCTGCTGGCATCTGCTCTTGGATCTCCTTGATTTGCTTCAGTATGCCATCAGCAGACT
TCTTTGTAGTTGGTATGAAGCAAGGTATTGGTATGGGTACTGGAATTGGTATGGGATA
>Alvinella caudata-Crypton_DN11426_c0_g1_i6
GAAGTAATTCTTTATTAACAGTGTACGCCGTTTGTGTTTCATAAAAAACTAACACGTACA
TCGTTCTGTGTCTAGCAGAGTCTGAAGAATCAAAGAAATCACCTGCAAAACGTTAACACG
ACCAACTGAAGTAAAACACCTGTATTGTGATTTCTCTTTGGGCCAGTGAGTGGTGGCCGT
AATTGAGGACTAGATCATTAGATATAGCTGTAATACAAGAGACATTTTACACTACTTACG
TCACACCAGCTATGGTCAGATAAATCCTGTGTTTAATCAATGCATAAAAAGAAAATGACT
GCAAATTTATTTGGTATTTCAAAATCAGGGACCTGTGTGTACACGAAATTTATCTTTACT
TCAATTCAATGCAAAAAGAATTAAACGGTTTTGGAGAATTTTTAATTTCGCTGTAATTCT
AAAGCATTAGTTGCCATTACTGATGTGATTTAAACCCTAGCCAGCTGACGATAATCAGAA
TGTAAACAATCATCTCACCTAAATGTGGCTTGTTGAACATTTACAATGGAACTTCTGCTT
AAATTTAAAAATTCGCCATATTATTAACAGAACACAAATGAGAACAAGAAGTAAACAATA
CAAATAGCATTCATATTATGATATATAAACCTTTACTAGCATCAGAAGCCAATGACTTCT
CACACATTCAAATGTGCAGACTGCACGTCCACAAGGTACAGTCTAGTGTGTTGATATACA
CTGTCTATATGCTGTAATGTACAGGTGTATGGTGAAGATGCGCTTCTTGTATCTCACGTA
CAAGTCGCAATCTATTCAGCATTTTAGTCATCGTTTCTAAGGAGAGGGCGTTAGTTGAGT
ACCACACTGGACTGTCAGGGACACAGGATCTCTCTGGCAGCAGATAAAACACGTCGTTTC
TGTGTTTTATGCTCTCTGGACACTTAGACAGATAGAATTCATAAAGTTTAACTGGACATC
GAAGTGGATTCTCTATGTTTTCAGCTTGCTCATAAACAGGTGCTTCTTCTCGCTTACGCT
TCTGGCCAGGTTCTGTGCTACCAGATGCTGTTGGAGCATAGTATCGGAGGTAGACATTTT
TTGCTTGACCTTGACTTGGCTGCTTTCCAGAAACTGGTTGCCCATTGGCTCGCTTCCAGT
GCTTCATGATGTGAGAGAACGAGAGCCTGAGGTGCTCGTCAGGTGTCTTCAGGAAGAAGT
ATTTTGTATTGAAGTAGATCAAGGTGTTGAGGAGTATGTAAGGTGAATGAGCACCGAGCT
GCTTTGACTCCCACAAATGTTCTTCCTCAATCCGACAAACTAACAAACCATGTGCATTCA
GTCGGATTTCATATCCTGCTAACACTTCATTCAGTGCATTTGTAAAGCCCTCATAATAGA
AACTAGAAAATATGTCATCAATTCGGCCATTCTCATACAAGTACTGTTGTATTCCCAAAC
ACAAGTAGAAGATACTGTCTGGTGCATACTGTTCTCCATTTGGTTTTCTGACTTCCTTCA
CAAACAAGCAGAGAGAATAATTCAGCTCTTCTGTCGTACATGCAAGAATGTCCGTCTTGA
AAAGTTTCACTTTGCCTTTGTTTGTGCTGTTAGTTGACTTTTCCAGTGCTGCATTTTTCT
GTGCAACCCAGTGTTTCCATGCATTCACACCATAAGTATATTTCAGGACCATGTTTGCAT
CTACAGCTGGCTTGGGTTCTATTATTGTTGGTTCTTGGGTGGCAACCAAAGTTTCATCTG
AAAACCTCGGACGTTTGGTTCGCCCTCGACCTCGGCGACCTCCTCGTCCACGGCGCCCTC
TAGACATGTCACGAGGGGAGTTAGACAGAATGTCACTGTTCTGGTCTATTGTACTAAACT
CTGCTGTGGCATCTTCCTGTGGCACAGATGACACAGCAATATTTGGTTGTATTGGAGCAG
GATTTAATGAGTCCTCCAGGTCCAAGACAGGTTCCTCTGATATCTCTGAAGCCATGCGAA
GTGCCATCTGTAGCATATCTTCACCCAACTCACCAGGCTGCGAGGCTGACTGACTCACTT
CTGATGCTGACTGGAACTTCATTGTTTCAGCAGGAAGAGAAGCAATGTCTTCATCTTCAT
CTTCACTTGTATCAGATTCAGATTTTTCAGCTGAGGCCACTGCCTCAGCCATCATTAACA
ATTCAGCCTCAAAAGGGTCTGCTGGCATCTGCTCTTGGATCTCCTTGATTTGCTTCAGTA
TGCCATCAGCAGACTTCTTTGTAGTTGGTATGAAGCAAGGTATTGGTATGGGTACTGGAA
TTGGTATGGGATATGGCAGTGGTGCTGCATACATAGCCATTGGAGTTGGTATATAGATAG
GTACTGGCACAGGTAAGAGAAGCTTCTGTTGGTTAGATTCCAAATCCGTCTGAGTGCTTT
TTGACTGTGTGTGTGGACGACATGAAGTGGCTTTTGTCTGTGTGAAAGGCTTACAGAGGA
GAGCTTTATTCTTGATTTGCCTTGGTTTTGGTGGTTGGATGATTATGTGTGTTGATGTTT
GACTTCCAGAGGTCAGTTGTGGTTGTCCTGGAGACTGAGTAACATCATTCACTTTGTGAG
CAAGTGATACAACATCAGATATAACTGGAACCTCATCATGATTCTGTCTGGCAGCCACTC
GGGCAGAGTGACGTGTGCTACGTGTGCTGGCCGCAGATGACTGCGCTGTCTCACCAGATC
TCCTCTGCTTGGATTTGCTTGGCAGACTGAATTGTGACTGGAAATTGATGACGCAGGGAT
ACGAACAGAAATTGCGAATAGAAGCGTCACTCATTGTCAGATGGTACTGGGCTGGGGCAT
GCTTGCTGCAGTAGTCACATCTTACCTCCTGATTTGAGGTGGCCTGAAGGTTAACACGAT
ACAGTGAAAGACAGTTCAAAGTACAGAACAGCTGCACTGTGTTGTCAGCATCAACCCGTT
CCACCATGCCAAAGTTAAACTTCTTTGTTTTGCACCAGGCACACTGGACAAGCTTCTTGT
TCTTCTTCTGGAAAGCCTCTAGACAGACCTCACCACAGAAATTCTTCTGGTTGCCTTCAA
ACTGTATTGACTTCGCCGTACTCTCTGGTTCAGTGGATTCAAATGTATACATGCCACAGG
TGTTACATTTCATCATGCCTGGCTTGTTGCCATAACCAAAGGTAGACAAACACTGATCAC
TACAGAATGAACGAATCTTCCTGTTGAAGCTGATCTCATGTTTAATCAGTTTGACCTGCT
TGCAAACACTACAAGCAACTGGCTTGCCATCAGCTCCTGTGTTGGCCATCGTATCTGACA
GCTGTTTACTTCTCAGTGGTGGTGGTGGTGTGGTGCCAATTATCTGGACACTGTCATCAT
TACTATTGTCTATGTCTGACTGACCAGCACTAGTTGTGTTGTATAAGTAGACTGCTGGAG
TTGCACGGAACTTTCCAAAGCAGATGTCATCACAGAGGTGCTTGGTGTTACCATTGCGGA
CAATGTTATACTTACAGTGGCCTACCTTATTACAAACAATACAGTTATGTACTGTTTTTC
CTGATGATGTGTTGATTTCATTCAGTAAATCATCTGGATCTTTGTGTTTACTGTCAACTA
CTTGGGTAACTTTAATGCCTGGCTCTTCACTAATAAATGCCACATCGTCTTCTTCTTCCT
TTGACTGTGTTTTGTTGGTTTTTTCTTTGGATTGACTGATAACTTCTGTCTGGTTATCAT
CTACAGGTAGTTTGTCTGTTTTATTGATGTCCACTGACTCCAACTGTCTGTCCTCAGATC
GTTCATCATCATCATCATCACAAATGGTGATGGTATCAGTAGCATATGATTGTTCTTTCT
CCTTTCTCTTACATGGCTCATCAGCAACCTGCTCTAACACACTGTCCTTCTCATCTACTG
CTGCTGTTTCAAGGTCATCACCAAATGATGTCATCCTTGCTTGCATTGTGCTGTCAGAAC
TGCCTTGTTGTGTTTCTGGATGATTTTGTGTTAACTGCGGCAGTTCTATTTCCATGCTTT
GATTCATCTCTTCCTGTTGTGGTTGTTGGCCTGTTTGTATGACCTGTTGCTCCATGTTTA
TCGTTTTGTGTTCTGTTTCCATGGTCTCATCTTCTGATTCCATGACTCGTTCTGTGTTCT
CCTTCTCCAGGGCTGGAGCAGCGATTTGGTTAAGTTCACTAATGTCCCTGATGACTTCGC
TGACATCAACACTGGCAGCAGCATTCTCACTCTCAACATCCACTGGCTGTTCACATCTCT
CCGTGCTTACACCTGTCCTATCACCTACCGACTCATTTGTATTGTCCCATCTGTGGCCAG
GAGACTGGTCCCTTTGAAGGTTGATCGCTGATGACTCCTCTTTATTTGTACCTTCTTTAG
TATCAGCACAACGCTCATTGTTAGTGTTATCAGAAGGCTTCAAGGCTTCATCAGCTTCAG
CCAAGCCAGTGCCATCAAGCATCCTATTTATACCTGGCAAGCCATGGTCTGACTGGCTGG
ATACAGACACTTCAGTGTGTCTGTCTTTGTCTGCTGCTGTTTGACCTGTGTTATCTGTTG
TGTCCGTCACAATATTATCAGTGCCTTGGCTATCTTCCTGTAACTCACTCGTTGGTTTAC
TGACATCTGCCGCACTCTCTTCATATCCTGCATATGGATTGGTCAACTTTGACACCACAG
CGCCATCTGGTGGTTGTACTTGTGACACTTCTAGCAGTTCTACGTCTGAGTGATCTTTCT
CTGATCCTTCCATGTCACTTAAACAGAGCTGTTACCTTTGGTACATAGACAGTTTGTTGT
TGTTTATGCATACGCCGCTACTTCACGCCTTCTTAGACAACCTTGATATGTGTGTAATTG
GCTACAGTTCCTATTTGATATTTTTATATCCCGGTTATACCAGAATTATCCACAGAATGC
AGCATACAGATCAAAGATTTCACCCTCGAATGCAGTCTGTATCAGAGATCGGAAGAGCAC
ACGTCTGAACTCCAGTCACCAATAGCCATCTCGTATGCCG
>Alvinella caudata-Crypton_DN11426_c0_g1_i5
TGAAGTGGTAGTCACTGATGACTAGATCATTACAGACAGTTCTAATACAGGACTGGTATC
CCTCAGATGTAACTGAAATATTGTACTCTATTGAAGTCACACATTTTCATCAATACACAC
AAAGAAAAATACTGCAAATTTATTTGGTATTTCAAAATCAATGATTTCTGTGTATCTTTA
CTTCGGTTCAATGCAAAATGAATCAAATGATTTTGAAGCATTATTAATTTTGCTGTGATA
CTCAAAAGTATTAGGTGCCATTACTGATGTGATTTAACACCCACCCAGCTGACAACAATC
AGAATGTAAACAAACATCTCACCTAAGTCTGGTTTACTCAACAATTACAATGCAGTTTCT
GCTTAAATTTACAAATCTGCCATATCATGAGAACAAGAAGTAAACAGTACAAGTAACATT
CATAATATGGGGTGTAATTGTTTACTAGGATCAGAAGCCAATGACTTCTCCAACACTCTG
AGGTGTCGAGTGCATGTTGACAAAGTACAGTCCAGTGTGTTGATATAAAGTCTATACGCT
GTAATGTACAGGCGTATGGTGAAGGTGTGCTTCCTGTATCTCACGTACGAGTCGTAATCT
ATTCAACATTTTGGTCATCGTTTCTAAGGAGAGTGCATTAGTTGAGTACCAGACTGGACT
GTCAGGGACACAGGATCTCTCTGGCAGCAGATAAAACACGTCGTTTCTGTGTTTTATGCT
CTCTGGACACTTAGACAGATAGAATTCATAAAGTTTAACTGGACATCGAAGTGGATTCTC
TATGTTTTCAGCTTGCTCATAAACAGGTGCTTCTTCTCGCTTACGCTTCTGGCCAGGTTC
TGTGCTACCAGATGCTGTTGGAGCATAGTATCGGAGGTAGACATTTTTTGCTTGACCTTG
ACTTGGCTGCTTTCCAGAAACTGGTTGCCCATTGGCTCGCTTCCAGTGCTTCATGATGTG
AGAGAACGAGAGCCTGAGGTGCTCGTCAGGTGTCTTCAGGAAGAAGTATTTTGTATTGAA
GTAGATCAAGGTGTTGAGGAGTATGTAAGGTGAATGAGCACCGAGCTGCTTTGACTCCCA
CAAATGTTCTTCCTCAATCCGACAAACTAACAAACCATGTGCATTCAGTCGGATTTCATA
TCCTGCTAACACTTCATTCAGTGCATTTGTAAAGCCCTCATAATAGAAACTAGAAAATAT
GTCATCAATTCGGCCATTCTCATACAAGTACTGTTGTATTCCCAAACACAAGTAGAAGAT
ACTGTCTGGTGCATACTGTTCTCCATTTGGTTTTCTGACTTCCTTCACAAACAAGCAGAG
AGAATAATTCAGCTCTTCTGTCGTACATGCAAGAATGTCCGTCTTGAAAAGTTTCACTTT
GCCTTTGTTTGTGCTGTTAGTTGACTTTTCCAGTGCTGCATTTTTCTGTGCAACCCAGTG
TTTCCATGCATTCACACCATAAGTATATTTCAGGACCATGTTTGCATCTACAGCTGGCTT
GGGTTCTATTATTGTTGGTTCTTGGGTGGCAACCAAAGTTTCATCTGAAAACCTCGGACG
TTTGGTTCGCCCTCGACCTCGGCGACCTCCTCGTCCACGGCGCCCTCTAGACATGTCACG
AGGGGAGTTAGACAGAATGTCACTGTTCTGGTCTATTGTACTAAACTCTGCTGTGGCATC
TTCCTGTGGCACAGATGACACAGCAATATTTGGTTGTATTGGAGCAGGATTTAATGAGTC
CTCCAGGTCCAAGACAGGTTCCTCTGATATCTCTGAAGCCATGCGAAGTGCCATCTGTAG
CATATCTTCACCCAACTCACCAGGCTGCGAGGCTGACTGACTCACTTCTGATGCTGACTG
GAACTTCATTGTTTCAGCAGGAAGAGAAGCAATGTCTTCATCTTCATCTTCACTTGTATC
AGATTCAGATTTTTCAGCTGAGGCCACTGCCTCAGCCATCATTAACAATTCAGCCTCAAA
AGGGTCTGCTGGCATCTGCTCTTGGATCTCCTTGATTTGCTTCAGTATGCCATCAGCAGA
CTTCTTTGTAGTTGGTATGAAGCAAGGTATTGGTATGGGTACTGGAATTGGTATGGGATA
TGGCAGTGGTGCTGCATACATAGCCATTGGAGTTGGTATATAGATAGGTACTGGCACAGG
TAAGAGAAGCTTCTGTTGGTTAGATTCCAAATCCGTCTGAGTGCTTTTTGACTGTGTGTG
TGGACGACATGAAGTGGCTTTTGTCTGTGTGAAAGGCTTACAGAGGAGAGCTTTATTCTT
GATTTGCCTTGGTTTTGGTGGTTGGATGATTATGTGTGTTGATGTTTGACTTCCAGAGGT
CAGTTGTGGTTGTCCTGGAGACTGAGTAACATCATTCACTTTGTGAGCAAGTGATACAAC
ATCAGATATAACTGGAACCTCATCATGATTCTGTCTGGCAGCCACCCATTTGGCAGCCTT
TTCAGTAAGTTTCCTGTCACGTCGTGATCGTCGGATGTTATCACTGTTCAACTCATCCAG
TGGAGTTATCACAATTGGCTCAAAAGATCTCTGAAGTCCACTCCTTCTCCTTGAGGTACT
CTCTCCATCCAATGAACCATCCAGACTCTGTCTCCTAATCTGGTGTCTCCCTGCTGATGA
GTTCAGTGGGGGTTTTTCTTCAACACCCATGATGGCTGATGGTATTACTGACTGTGGACT
GGTCACATTTTCTGGTTGTTGGTCTGGATTCTGATATGGCTGCTGGATGTCTGCTGTAAC
CACAGCTGTGTTAACCAATTGCTGGTATGCTCCACTTTGTTGACCAGGTCCTGTGTCGGC
ATTCCTTTGTCCTGTTGGCAGAGCTCTGTTATCTGAACACACATACAGTTCGTTTCTGCC
GAGTCCGGCTCTGCTAGCCTTTGATGGTCGTCTTCCATGCTTGCCACTACCAGTTGTACT
GTTTGATCTGCTCTTCCTTGGTAAAAGTTCCATCTCATCCTCCAGTTTGACTGGGGCCCG
ACGTTTTCTCTGCTTGACACTTGGTAATATTGACACCTGGTTGGCCTCACTCCTTGCCAG
CTGACTCTCAGTGACTGCCATGGCCGACTCTTTGTTTGTCAGAGTCAGCAAGTTTAGAAA
GCCTTCCTTTGAGTCACCCTTACAGCAGTGTTCAGATTCAGAGAGCTCCTTATTACAAAC
AATACAGTTATGTACTGTTTTTCCTGATGATGTGTTGATTTCATTCAGTAAATCATCTGG
ATCTTTGTGTTTACTGTCAACTACTTGGGTAACTTTAATGCCTGGCTCTTCACTAATAAA
TGCCACATCGTCTTCTTCTTCCTTTGACTGTGTTTTGTTGGTTTTTTCTTTGGATTGACT
GATAACTTCTGTCTGGTTATCATCTACAGGTAGTTTGTCTGTTTTATTGATGTCCACTGA
CTCCAACTGTCTGTCCTCAGATCGTTCATCATCATCATCATCACAAATGGTGATGGTATC
AGTAGCATATGATTGTTCTTTCTCCTTTCTCTTACATGGCTCATCAGCAACCTGCTCTAA
CACACTGTCCTTCTCATCTACTGCTGCTGTTTCAAGGTCATCACCAAATGATGTCATCCT
TGCTTGCATTGTGCTGTCAGAACTGCCTTGTTGTGTTTCTGGATGATTTTGTGTTAACTG
CGGCAGTTCTATTTCCATGCTTTGATTCATCTCTTCCTGTTGTGGTTGTTGGCCTGTTTG
TATGACCTGTTGCTCCATGTTTATCGTTTTGTGTTCTGTTTCCATGGTCTCATCTTCTGA
TTCCATGACTCGTTCTGTGTTCTCCTTCTCCAGGGCTGGAGCAGCGATTTGGTTAAGTTC
ACTAATGTCCCTGATGACTTCGCTGACATCAACACTGGCAGCAGCATTCTCACTCTCAAC
ATCCACTGGCTGTTCACATCTCTCCGTGCTTACACCTGTCCTATCACCTACCGACTCATT
TGTATTGTCCCATCTGTGGCCAGGAGACTGGTCCCTTTGAAGGTTGATCGCTGATGACTC
CTCTTTATTTGTACCTTCTTTAGTATCAGCACAACGCTCATTGTTAGTGTTATCAGAAGG
CTTCAAGGCTTCATCAGCTTCAGCCAAGCCAGTGCCATCAAGCATCCTATTTATACCTGG
CAAGCCATGGTCTGACTGGCTGGATACAGACACTTCAGTGTGTCTGTCTTTGTCTGCTGC
TGTTTGACCTGTGTTATCTGTTGTGTCCGTCACAATATTATCAGTGCCTTGGCTATCTTC
CTGTAACTCACTCGTTGGTTTACTGACATCTGCCGCACTCTCTTCATATCCTGCATATGG
ATTGGTCAACTTTGACACCACAGCGCCATCTGGTGGTTGTACTTGTGACACTTCTAGCAG
TTCTACGTCTGAGTGATCTTTCTCTGATCCTTCCATGTCACTTAAACAGAGCTGTTACCT
TTGGTACATAGACAGTTTGTTGTTGTTTATGCATACGCCGCTACTTCACGCCTTCTTAGA
CAACCTTGATATGTGTGTAATTGGCTACAGTTCCTATTTGATATTTTTATATCCCGGTTA
TACCAGAATTATCCACAGAATGCAGCATACAGATCAAAGATTTCACCCTCGAATGCAGTC
TGTATCAGAGATCGGAAGAGCACACGTCTGAACTCCAGTCACCAATAGCCATCTCGTATG
CCG
>Alvinella caudata-ERVK_DN7653_c0_g1_i1
CTATTACCACTGTGATTGCTTTGTGAGTTAGATCAAGTGGTTTCATATGATTACATTTTA
ATAATTGCTTACAGCCAAGTCTTACTGAATACATTTGGATCTGCTTTCCAATTTGATATG
TTGTACATTCTGAACACAGGATTTGTGAGCTTACTGGTAAATATGCTGAAGGGGATTTTG
ATTTTACCAAAGCCTGGGTTTACTTAGTGATAATCAACAATATTTCACAAGTGTGGGCAC
TTTATTGCTTGGTTTTGTTCTATAAAGCCTTACGCGAGGAGCTCGCTCCAATCAGCCCTG
TGGGAAAGTTCCTCTGCGTTAAGACTGTTGTCTTCATGTCATTTTGGCAAGCCGTTCTAA
TTGCCATACTGGTGAAGGTTGGGGTCATTAAAGAGAGTAACACCTGGGGAGAGTTGTATG
ATGTCCAAGATATAGCTAATGGTCTACAGGACTTCATCATTTGCATTGAGATGTTCATTG
CAGCAGTGGGTCATTATTTTTCATTCTCACACAAGCCTTACGTTGATTATGCTGCTGGCT
ACTCCAGCTGGTACAGTTCATTCTTGTCGATGTGGGATGTGTCTGATGTTCGTCAAGATG
TCATAGAACACGTCAGACATGTCGGTAAAACAGTAACACGACCGCTGAGAGGTAATTCAG
ACAGCATCAGTGAGGATCCAAGGCCACCACCAAACTCAGAACACACACCTTTGTTGTGTG
ATGCCTCAGTCAGTGGAGATGAAGGCTTAGCACAGACTCCACCAATACATATCAATTCCT
CTGAGATTCAGAGTGCCATGATGCAGGATTGCTACAGCCACACGTCTGCCGAGGACTTGA
TGAGCATAAACACCAATGAAAGTGATGCTGAGGTCTTCCACCAGAAATCACTGACAGCAA
GCATGAACAATTATGCACAGTTCAGTGATAGCTACAGTGAGAATGCTGTAGGAAATGTGA
CTGCTCTGGATAAGCAGCCACTTATGGATGAACTAAATAGCAAGGATCCAGATCTGATGG
CAGACACCAAGCAGACAGTCAGTAATTTAGAGTCTCCAGACATTCCTTCAGCCTCCCACC
AAGCACCCAGCAGTAATCCGCATGAATCCATGTCAACAGATCAGTTCTCATCCAGCCATG
ACGCTGTATGCTGATGAGAGGTGGCCATTTACATTTGCCATGTTTAATTTGTATTGTCTT
CTTGTAAACAAGGGAGCTCAATCACTGTAGGTAGAATCATTTGACAGAGGTCATGCATTC
CTTCCTAGTGCAACATCACCCGACCATGTTTGTTTGACAATTATGTTAGTAGCCCTTGGA
TCATACTTACATAGAATTATGTTTGGTATGTTACAAGTATATATTTTAGCCTTTTTTGTA
TGATTGTGGACACCATAGAACTTAACCTGAATCATTTCATTATTCAAAACCTGTTTGTAA
AATGTACGTGGAAATGATTAGCCAAGTGAGTAGTGTGGCAGATAAATGATCTTCCAGGTA
TGTTCATGGCCTGCTATGTCAATTATTTGGTACAGGATACGTTTTCTTGTTTGCTACTGG
AACTGTAACATGTGGTGCTGTTTGGACTCTGGTTAACTGTTGAAATGTGGACCAAACTTT
TGTCATTATATAGCAAAGGAAACTTTCAATTTGTGCGGAATATTTAACTAAGTAACTACT
CTGATGTTTTTAGCATTTGTACCAGACCTACGTTGTTGATGTGTACTTAGGAAATGTATA
GTGGTTTTATCCAACTCTGCCTCTTTGTATGCTATGATGTTGCACTTGTGACCAAGAACA
CCTTTCCCTTGTGACTATGCTATAGAAATCTACACAGCTTGGCTATTTGGATGTTTATAT
ATATATTGTTCTTTGTTGCCTTACTTCACCAAGCTGGCCTCCTGTTGTTTTATATATCTG
AGGAGCTTCAGTCTTGGTGAGTACCTGACACAGTTGAATTCAAACTGAATGACAATGTCA
TTTTCACCTGTCTTTTAACAAAGCTTTACAAGACACTCTTGTTCACACAGGTGTTGCCAT
TAGCATTGTGTATGGAATTTACTGCTCTGGCAACAAGTAAAATATACCGCTTTTTATAAT
ATAGCTACTAAGAATAATGCAGGGGGTTTTCAACTTACAAGGGACATAATAGTATATTGT
CACTGTAGCATCATTTGTATTGATGGTTTGAAAAAAATGATATACATTTGTGGCTGTTCC
CTACAATTCACTGCTTTTTGCATCTTTTATGTTCAAGTATTACTGGTATTTGTGGTCTGT
GATAAACTATGACTGGTAATAAAAGGCACTGACTGTGGAAGGAAGAGCATTTTGTGTGCT
TTGGAGATCCTATCACAGCTGTGTGTGTTTAAAAAGAAAAA
>Alvinella caudata-ERVK_DN7653_c0_g1_i7
TATTTCAGTTATGTCTGCTTAGTGATTGTGGTGTGTGGAAGATTTGCTGGTGTTAAGGTA
TGCCTATGACCATGGTCCACTAGACAAAGTCTTCAGAATGGAAGTTTAATAGTCAGTATA
CCCTTGTAATCATTTGATGGGCAGCCATCTGACAACAGAAAGATGAATTGTCTAGAAGAA
TGGCGCCGCTGGATCAGACCTCTAGTGATTATCGCCTATTTGATCATTTTGGTTGTGGCT
CTGCCTCTCCTCATCATAGATTTTCAAGTGAATCAAATGAAAATCCATCTGCAAGCTTGG
TTTATTAGTGGCGTGTTTGTCTTCTTGACAATTCCAATCTCAATCTGGGGTATCACCCAG
CACCTGGTTCATTATACTAGACCAGATCTGCAGAGATGCATTATCAGAATTCTGTGGATG
GTCCCAATTTATGCAGTGAATGCTTGGTTTGCATTGCGTTTCAAAGGCATTGCTATTTAC
CTGGACACACTAAGAGAGTGTTATGAAGCATATGTCATTTATAACTTTATGAGCTTCCTG
TTGAGGTATCTAACATCAGAGTACCCTGACCTTGAATATGCTGTAGAGAGGAAGCCACAA
GTTAAACATTTGTTTCCATTTTGTTTATTTCCCATCTGGCCTATGGGAAGGAAATTCATT
TTACATACCAAACATGGAGTGCTACAGTACACAGTAGTGAGGCCTATTACCACTGTGATT
GCTTTGATTTGTGAGCTTACTGGTAAATATGCTGAAGGGGATTTTGATTTTACCAAAGCC
TGGGTTTACTTAGTGATAATCAACAATATTTCACAAGTGTGGGCACTTTATTGCTTGGTT
TTGTTCTATAAAGCCTTACGCGAGGAGCTCGCTCCAATCAGCCCTGTGGGAAAGTTCCTC
TGCGTTAAGACTGTTGTCTTCATGTCATTTTGGCAAGCCGTTCTAATTGCCATACTGGTG
AAGGTTGGGGTCATTAAAGAGAGTAACACCTGGGGAGAGTTGTATGATGTCCAAGATATA
GCTAATGGTCTACAGGACTTCATCATTTGCATTGAGATGTTCATTGCAGCAGTGGGTCAT
TATTTTTCATTCTCACACAAGCCTTACGTTGATTATGCTGCTGGCTACTCCAGCTGGTAC
AGTTCATTCTTGTCGATGTGGGATGTGTCTGATGTTCGTCAAGATGTCATAGAACACGTC
AGACATGTCGGTAAAACAGTAACACGACCGCTGAGAGGTAATTCAGACAGCATCAGTGAG
GATCCAAGGCCACCACCAAACTCTGAACACACGCCTTTGTTATGTGATGCCTCGGTCAGC
GGAGACGAAGGCCTGGCACAGACTCCACCAATACATATCAATTCCTCTGAGATTCAGAGT
GCCATGATGCAGGATTGCTACAGCCACACGTCTGCCGAGGACTTGATGAGCATAAACACC
AATGAAAGTGATGCTGAGGTCTTCCACCAGAAATCACTGACAGCAAGCATGAACAATTAT
GCACAGTTCAGCGACAGCTACAGTGAGGTAGCTGTAGGAAACGTGACAGCTCTGGATCAG
CAGCCACTGAAGGATGAACTAAGTGGCAAGGATCCAGATCTGATGGCAGATGCCGAGAGG
ACGGCCAGCAACTTAGAGTCTCCAAACATTCCCTCAGCCTCCCACCAATCACCCAGCAGT
ACTCCACACGAATCCACGTCAGTAGATCAGCTGCTATCCAGTCACGAGGCTACGTGTTGA
TGAGAGGTGGCCACTTTGATTTGCCATGTTTGATTTGTATTGTCTTCTTCTCGTAAACAA
TGGAGCTCAATCGCTGTAGGTAGAATCATTTGACAGAGGTCATGCACTCCTCAGTGTAAC
CTCACTCAATCATGTTAGTCACCTGTGGATCATACTTACACAAAACTAGGTTTGGTATGT
TACAGGTATATATTTTAGTCTTTTTTTTTGTATGATTATTAATTCTGTAGAACTTTATCA
GAATCGTTTAGTTATTCACAGGATATGATGTTCCAAGACATGGAGGATTCGATTGTATTA
TATAGCAAGTAAATAGTGTGATGGATATATTATATTCCAGGTGCGTTCATGGCCTGCTGT
GTCAATCATTTGGTACACAATACATTTTCTTGTTTGCTACTGGAATTGTAAAATGTGGTG
CTGTTTGGAAACTGTTGAAATGTGGACCAAATTTTTTGTCATTATACAACAAAGGAAACT
CCTTTCAATTTGTGCTGGATATTTAACTAAGTGGCTACGTGACATTTTTAACATTTGTAC
CAGATCTAAGTTGTTGATGTGTGTTTAGGAAATGTTTGTGGTTTTATCTAACTCTGCTTC
TTCGTATGCCATGATGTTACACTTGTGGTGAAGCACACCTTTTCCCTGGTGACCATGCTA
TAGACATGCACGCAGCTTGTCTGTTTAAATGTTTATGTACATTTTTTGTTTCTTTGTTGC
CTTACTTCACCAAGCTGGCCTCCTCTTGTTATATATACATGTATCCGAGGAGCTTCAGTC
TTGGTCAGTACCTGACACAGATGAATTAAAATTCCTTTTCACGTGTCTTTTAATAACCTT
TATAAGACACTCCTGTTCTCACACACGTATTGCCATTAGCATTGTGTATGGTAATTTATT
GCTCTGGTAACAAGTAAAATGTTTTTTTTATAATAATATGGCTGTTAGGAATAAAGCAGG
GGGTTTTCAATTGCTAAGGGTCATAACAGTATATTGTTGATGTTCACTGTAGCATCATTT
GTATTGATGGTTTGAAAAAAATGATATACATTTGTGGCTGTTCCCTACAATTCACTGCTT
TTTGCATCTTTTATGTTCAAGTATTACTGGTATTTGTGGTCTGTGATAAACTATGACTGG
TAATAAAAGGCACTGACTGTGGAAGGAAGAGCATTTTGTGTGCTTTGGAGATCCTATCAC
AGCTGTGTGTGTTTAAAAAGAAAAA
>Alvinella caudata-ERVK_DN7653_c0_g1_i3
CAGAAGACGGCATACGAGATGGCTATTGGTGACTGGAGTTCAGACGTGTGCTCTTCCGAT
CTGTTCACTCTAATAATTGGAATAAATATTTCAGTTATGTCTGCTTAGTGATTGTGGTGT
GTGGAAGATTTGCTGGTGTTAAGGTATGCCTATGACCATGGTCCACTAGACAAAGTCTTC
AGAATGGAAGTTTAATAGTCAACCCTTGTAATCATTTGATGGGCAGCCATCTGACAACAG
AAAGATGAATTGTCTAGAAGAATGGCGCCGCTGGATCAGACCTCTAGTGATTATCGCCTA
TTTGATCATTTTGGTTGTGGCTCTGCCTCTCCTCATCATAGATTTTCAAGTGAATCAAAT
GAAAATCCATCTGCAAGCTTGGTTTATTAGTGGCGTGTTTGTCTTCTTGACAATTCCAAT
CTCAATCTGGGGTATCACCCAGCACCTGGTTCATTATACTAGACCAGATCTGCAGAGATG
CATTATCAGAATTCTGTGGATGGTCCCAATTTATGCAGTGAATGCTTGGTTTGCATTGCG
TTTCAAAGGCATTGCTATTTACCTGGACACACTAAGAGAGTGTTATGAAGCATATGTCAT
TTATAACTTTATGAGCTTCCTGTTGAGGTATCTAACATCAGAGTACCCTGACCTTGAATA
TGCTGTAGAGAGGAAGCCACAAGTTAAACATTTGTTTCCATTTTGTTTATTTCCCATCTG
GCCTATGGGAAGGAAATTCATTTTACATACCAAACATGGAGTGCTACAGTACACAGTAGT
GAGGCCTATTACCACTGTGATTGCTTTGATTTGTGAGCTTACTGGTAAATATGCTGAAGG
GGATTTTGATTTTACCAAAGCCTGGGTTTACTTAGTGATAATCAACAATATTTCACAAGT
GTGGGCACTTTATTGCTTGGTTTTGTTCTATAAAGCCTTACGCGAGGAGCTCGCTCCAAT
CAGCCCTGTGGGAAAGTTCCTCTGCGTTAAGACTGTTGTCTTCATGTCATTTTGGCAAGC
CGTTCTAATTGCCATACTGGTGAAGGTTGGGGTCATTAAAGAGAGTAACACCTGGGGAGA
GTTGTATGATGTCCAAGATATAGCTAATGGTCTACAGGACTTCATCATTTGCATTGAGAT
GTTCATTGCAGCAGTGGGTCATTATTTTTCATTCTCACACAAGCCTTACGTTGATTATGC
TGCTGGCTACTCCAGCTGGTACAGTTCATTCTTGTCGATGTGGGATGTGTCTGATGTTCG
TCAAGATGTCATAGAACACGTCAGACATGTCGGTAAAACAGTAACACGACCGCTGAGAGG
TAATTCAGACAGCATCAGTGAGGATCCAAGGCCACCACCAAACTCAGAACACACACCTTT
GTTGTGTGATGCCTCAGTCAGTGGAGATGAAGGCTTAGCACAGACTCCACCAATACATAT
CAATTCCTCTGAGATTCAGAGTGCCATGATGCAGGATTGCTACAGCCACACGTCTGCCGA
GGACTTGATGAGCATAAACACCAATGAAAGTGATGCTGAGGTCTTCCACCAGAAATCACT
GACAGCAAGCATGAACAATTATGCACAGTTCAGTGATAGCTACAGTGAGAATGCTGTAGG
AAATGTGACTGCTCTGGATAAGCAGCCACTTATGGATGAACTAAATAGCAAGGATCCAGA
TCTGATGGCAGACACCAAGCAGACAGTCAGTAATTTAGAGTCTCCAGACATTCCTTCAGC
CTCCCACCAAGCACCCAGCAGTAATCCGCATGAATCCATGTCAACAGATCAGTTCTCATC
CAGCCATGACGCTGTATGCTGATGAGAGGTGGCCATTTACATTTGCCATGTTTAATTTGT
ATTGTCTTCTTGTAAACAAGGGAGCTCAATCACTGTAGGTAGAATCATTTGACAGAGGTC
ATGCATTCCTTCCTAGTGCAACATCACCCGACCATGTTTGTTTGACAATTATGTTAGTAG
CCCTTGGATCATACTTACATAGAATTATGTTTGGTATGTTACAAGTATATATTTTAGCCT
TTTTTGTATGATTGTGGACACCATAGAACTTAACCTGAATCATTTCATTATTCAAAACCT
GTTTGTAAAATGTACGTGGAAATGATTAGCCAAGTGAGTAGTGTGGCAGATAAATGATCT
TCCAGGTATGTTCATGGCCTGCTATGTCAATTATTTGGTACAGGATACGTTTTCTTGTTT
GCTACTGGAACTGTAACATGTGGTGCTGTTTGGACTCTGGTTAACTGTTGAAATGTGGAC
CAAACTTTTGTCATTATATAGCAAAGGAAACTTTCAATTTGTGCGGAATATTTAACTAAG
TAACTACTCTGATGTTTTTAGCATTTGTACCAGACCTACGTTGTTGATGTGTACTTAGGA
AATGTATAGTGGTTTTATCCAACTCTGCCTCTTTGTATGCTATGATGTTGCACTTGTGAC
CAAGAACACCTTTCCCTTGTGACTATGCTATAGAAATCTACACAGCTTGGCTATTTGGAT
GTTTATATATATATTGTTCTTTGTTGCCTTACTTCACCAAGCTGGCCTCCTGTTGTTTTA
TATATCTGAGGAGCTTCAGTCTTGGTGAGTACCTGACACAGTTGAATTCAAACTGAATGA
CAATGTCATTTTCACCTGTCTTTTAACAAAGCTTTACAAGACACTCTTGTTCACACAGGT
GTTGCCATTAGCATTGTGTATGGAATTTACTGCTCTGGCAACAAGTAAAATATACCGCTT
TTTATAATATAGCTACTAAGAATAATGCAGGGGGTTTTCAACTTACAAGGGACATAATAG
TATATTGTCACTGTAGCATCATTTGTATTGATGGTTTGAAAAAAATGATATACATTTGTG
GCTGTTCCCTACAATTCACTGCTTTTTGCATCTTTTATGTTCAAGTATTACTGGTATTTG
TGGTCTGTGATAAACTATGACTGGTAATAAAAGGCACTGACTGTGGAAGGAAGAGCATTT
TGTGTGCTTTGGAGATCCTATCACAGCTGTGTGTGTTTAAAAAGAAAAA
>Alvinella caudata-ERVK_DN7653_c0_g1_i11
ATAACATATCACGCCATAATATTTATTTAGAAAATCAACCGATTCATCAATTTTACTAAT
TAAATTGAAATATTAGTCAGACATTTCCACGTTTTGCGCACCACTATGATTACTACAAGC
GTACATTTATTTATCATATTGCAATAAGGATCATGTGAGTTAATTTTACGGAACTTGTTG
ATGAAAACAAACATTAAGCCAGCTTCTATTTGACATTTCATGTGTTTCATATTTTCCTAA
ACCAGAAGACCATGACAGCGTGAGACCGAGGACGAAATTTGAACTTCTGATTCCTTTCGA
TATCAGAACGCCTTGAATGTCATTAGTCAGGAATTGTGACATAATCCAACATTATTCAGA
CTAACGAAATTGATTGCTTTTAACATTTTAAATGATATTCTTCGATGGTCGTTAATTTTC
TGCATTCCGCGTTGTTTCATGAGTTTGGATTCAACGCACAACAACAGATGATTTGTTCAC
CTTACAGTTGGAATAAAATTCTTGTAATCATCTGATGGGCACCATCTGACAACAGCAAGA
TGAATTGTCTAGAAGAATGGCGCCGCTGGATCAGACCTCTAGTGATTATCGCCTATTTGA
TCATTTTGGTTGTGGCTCTGCCTCTCCTCATCATAGATTTTCAAGTGAATCAAATGAAAA
TCCATCTGCAAGCTTGGTTTATTAGCGGGGTGTTTGTCTTCTTGACAATTCCTATCTCAA
TCTGGGGTATCACCCAGCACCTGGTTCATTATACTAGACCAGATCTGCAGAGATGCATTA
TCAGAATTCTGTGGATGGTCCCAATTTATGCAGTGAATGCTTGGTTTGCATTGCGTTTCA
AAGGCATTGCTATTTACCTGGACACACTAAGAGAGTGTTATGAAGCATATGTCATTTATA
ACTTTATGAGCTTCCTGTTGAGGTATCTAACATCAGAGTACCCTGACCTTGAATATGCTG
TAGAGAGGAAGCCACAAGTTAAACATTTGTTTCCATTTTGTTTATTTCCCATCTGGCCTA
TGGGAAGGAAATTCATTTTACATACCAAACATGGAGTGCTACAGTACACAGTAGTGAGGC
CTATTACCACTGTGATTGCTTTGATTTGTGAGCTTACTGGTAAATATGCTGAAGGGGATT
TTGATTTTACCAAAGCCTGGGTTTACTTAGTGATAATCAACAATATTTCACAAGTGTGGG
CACTTTATTGCTTGGTTTTGTTCTATAAAGCCCTACGAGAGGAGCTGGCACCAATCAGTC
CTGTGGGAAAGTTCCTCTGTGTTAAGACTGTTGTCTTCATGTCGTTTTGGCAAGCTGTTC
TAATTGCCATACTGGGGAAGGTTGGGAGATCGGAAGAGCGTCGTGTAGGGAAAGAGTGTT
GCGTAGAGTGTAGATCTCGGTGGTCGCCG
>Alvinella caudata-ERVK_DN7653_c0_g1_i8
ATAACATATCACGCCATAATATTTATTTAGAAAATCAACCGATTCATCAATTTTACTAAT
TAAATTGAAATATTAGTCAGACATTTCCACGTTTTGCGCACCACTATGATTACTACAAGC
GTACATTTATTTATCATATTGCAATAAGGATCATGTGAGTTAATTTTACGGAACTTGTTG
ATGAAAACAAACATTAAGCCAGCTTCTATTTGACATTTCATGTGTTTCATATTTTCCTAA
ACCAGAAGACCATGACAGCGTGAGACCGAGGACGAAATTTGAACTTCTGATTCCTTTCGA
TATCAGAACGCCTTGAATGTCATTAGTCAGGAATTGTGACATAATCCAACATTATTCAGA
CTAACGAAATTGATTGCTTTTAACATTTTAAATGATATGCTTCGGTTAATTTTCTACATT
CCACGTTGTTTCGTGTGTTTAGATTCAATAGACAACAACAGATAATTTGTTCACTCTAAT
AATTGGAATAAATATTTCAGTTATGTCTGCTTAGTGATTGTGGTGTGTGGAAGATTTGCT
GGTGTTAAGGTATGCCTATGACCATGGTCCACTAGACAAAGTCTTCAGAATGGAAGTTTA
ATAGTCAACCCTTGTAATCATTTGATGGGCAGCCATCTGACAACAGAAAGATGAATTGTC
TAGAAGAATGGCGCCGCTGGATCAGACCTCTAGTGATTATCGCCTATTTGATCATTTTGG
TTGTGGCTCTGCCTCTCCTCATCATAGATTTTCAAGTGAATCAAATGAAAATCCATCTGC
AAGCTTGGTTTATTAGTGGCGTGTTTGTCTTCTTGACAATTCCAATCTCAATCTGGGGTA
TCACCCAGCACCTGGTTCATTATACTAGACCAGATCTGCAGAGATGCATTATCAGAATTC
TGTGGATGGTCCCAATTTATGCAGTGAATGCTTGGTTTGCATTGCGTTTCAAAGGCATTG
CTATTTACCTGGACACACTAAGAGAGTGTTATGAAGCATATGTCATTTATAACTTTATGA
GCTTCCTGTTGAGGTATCTAACATCAGAGTACCCTGACCTTGAATATGCTGTAGAGAGGA
AGCCACAAGTTAAACATTTGTTTCCATTTTGTTTATTTCCCATCTGGCCTATGGGAAGGA
AATTCATTTTACATACCAAACATGGAGTGCTACAGTACACAGTAGTGAGGCCTATTACCA
CTGTGATTGCTTTGATTTGTGAGCTTACTGGTAAATATGCTGAAGGGGATTTTGATTTTA
CCAAAGCCTGGGTTTACTTAGTGATAATCAACAATATTTCACAAGTGTGGGCACTTTATT
GCTTGGTTTTGTTCTATAAAGCCTTACGCGAGGAGCTCGCTCCAATCAGCCCTGTGGGAA
AGTTCCTCTGCGTTAAGACTGTTGTCTTCATGTCATTTTGGCAAGCCGTTCTAATTGCCA
TACTGGTGAAGGTTGGGGTCATTAAAGAGAGTAACACCTGGGGAGAGTTGTATGATGTCC
AAGATATAGCTAATGGTCTACAGGACTTCATCATTTGCATTGAGATGTTCATTGCAGCAG
TGGGTCATTATTTTTCATTCTCACACAAGCCTTACGTTGATTATGCTGCTGGCTACTCCA
GCTGGTACAGTTCATTCTTGTCGATGTGGGATGTGTCTGATGTTCGTCAAGATGTCATAG
AACACGTCAGACATGTCGGTAAAACAGTAACACGACCGCTGAGAGGTAATTCAGACAGCA
TCAGTGAGGATCCAAGGCCACCACCAAACTCTGAACACACGCCTTTGTTATGTGATGCCT
CGGTCAGCGGAGACGAAGGCCTGGCACAGACTCCACCAATACATATCAATTCCTCTGAGA
TTCAGAGTGCCATGATGCAGGATTGCTACAGCCACACGTCTGCCGAGGACTTGATGAGCA
TAAACACCAATGAAAGTGATGCTGAGGTCTTCCACCAGAAATCACTGACAGCAAGCATGA
ACAATTATGCACAGTTCAGCGACAGCTACAGTGAGGTAGCTGTAGGAAACGTGACAGCTC
TGGATCAGCAGCCACTGAAGGATGAACTAAGTGGCAAGGATCCAGATCTGATGGCAGATG
CCGAGAGGACGGCCAGCAACTTAGAGTCTCCAAACATTCCCTCAGCCTCCCACCAATCAC
CCAGCAGTACTCCACACGAATCCACGTCAGTAGATCAGCTGCTATCCAGTCACGAGGCTA
CGTGTTGATGAGAGGTGGCCACTTTGATTTGCCATGTTTGATTTGTATTGTCTTCTTCTC
GTAAACAATGGAGCTCAATCGCTGTAGGTAGAATCATTTGACAGAGGTCATGCACTCCTC
AGTGTAACCTCACTCAATCATGTTAGTCACCTGTGGATCATACTTACACAAAACTAGGTT
TGGTATGTTACAGGTATATATTTTAGTCTTTTTTTTTGTATGATTATTAATTCTGTAGAA
CTTTATCAGAATCGTTTAGTTATTCACAGGATATGATGTTCCAAGACATGGAGGATTCGA
TTGTATTATATAGCAAGTAAATAGTGTGATGGATATATTATATTCCAGGTGCGTTCATGG
CCTGCTGTGTCAATCATTTGGTACACAATACATTTTCTTGTTTGCTACTGGAATTGTAAA
ATGTGGTGCTGTTTGGAAACTGTTGAAATGTGGACCAAATTTTTTGTCATTATACAACAA
AGGAAACTCCTTTCAATTTGTGCTGGATATTTAACTAAGTGGCTACGTGACATTTTTAAC
ATTTGTACCAGATCTAAGTTGTTGATGTGTGTTTAGGAAATGTTTGTGGTTTTATCTAAC
TCTGCTTCTTCGTATGCCATGATGTTACACTTGTGGTGAAGCACACCTTTTCCCTGGTGA
CCATGCTATAGACATGCACGCAGCTTGTCTGTTTAAATGTTTATGTACATTTTTTGTTTC
TTTGTTGCCTTACTTCACCAAGCTGGCCTCCTCTTGTTATATATACATGTATCCGAGGAG
CTTCAGTCTTGGTCAGTACCTGACACAGATGAATTAAAATTCCTTTTCACGTGTCTTTTA
ATAACCTTTATAAGACACTCCTGTTCTCACACACGTATTGCCATTAGCATTGTGTATGGT
AATTTATTGCTCTGGTAACAAGTAAAATGTTTTTTTTATAATAATATGGCTGTTAGGAAT
AAAGCAGGGGGTTTTCAATTGCTAAGGGTCATAACAGTATATTGTTGATGTTCACTGTAG
CATCATTTGTATTGATGGTTTGAAAAAAATGATATACATTTGTGGCTGTTCCCTACAATT
CACTGCTTTTTGCATCTTTTATGTTCAAGTATTACTGGTATTTGTGGTCTGTGATAAACT
ATGACTGGTAATAAAAGGCACTGACTGTGGAAGGAAGAGCATTTTGTGTGCTTTGGAGAT
CCTATCACAGCTGTGTGTGTTTAAAAAGAAAAA
>Alvinella caudata-ERVK_DN7653_c0_g1_i6
CAGAAGACGGCATACGAGATGGCTATTGGTGACTGGAGTTCAGACGTGTGCTCTTCCGAT
CTGTTCACTCTAATAATTGGAATAAATATTTCAGTTATGTCTGCTTAGTGATTGTGGTGT
GTGGAAGATTTGCTGGTGTTAAGGTATGCCTATGACCATGGTCCACTAGACAAAGTCTTC
AGAATGGAAGTTTAATAGTCAACCCTTGTAATCATTTGATGGGCAGCCATCTGACAACAG
AAAGATGAATTGTCTAGAAGAATGGCGCCGCTGGATCAGACCTCTAGTGATTATCGCCTA
TTTGATCATTTTGGTTGTGGCTCTGCCTCTCCTCATCATAGATTTTCAAGTGAATCAAAT
GAAAATCCATCTGCAAGCTTGGTTTATTAGTGGCGTGTTTGTCTTCTTGACAATTCCAAT
CTCAATCTGGGGTATCACCCAGCACCTGGTTCATTATACTAGACCAGATCTGCAGAGATG
CATTATCAGAATTCTGTGGATGGTCCCAATTTATGCAGTGAATGCTTGGTTTGCATTGCG
TTTCAAAGGCATTGCTATTTACCTGGACACACTAAGAGAGTGTTATGAAGCATATGTCAT
TTATAACTTTATGAGCTTCCTGTTGAGGTATCTAACATCAGAGTACCCTGACCTTGAATA
TGCTGTAGAGAGGAAGCCACAAGTTAAACATTTGTTTCCATTTTGTTTATTTCCCATCTG
GCCTATGGGAAGGAAATTCATTTTACATACCAAACATGGAGTGCTACAGTACACAGTAGT
GAGGCCTATTACCACTGTGATTGCTTTGATTTGTGAGCTTACTGGTAAATATGCTGAAGG
GGATTTTGATTTTACCAAAGCCTGGGTTTACTTAGTGATAATCAACAATATTTCACAAGT
GTGGGCACTTTATTGCTTGGTTTTGTTCTATAAAGCCTTACGCGAGGAGCTCGCTCCAAT
CAGCCCTGTGGGAAAGTTCCTCTGCGTTAAGACTGTTGTCTTCATGTCATTTTGGCAAGC
CGTTCTAATTGCCATACTGGTGAAGGTTGGGGTCATTAAAGAGAGTAACACCTGGGGAGA
GTTGTATGATGTCCAAGATATAGCTAATGGTCTACAGGACTTCATCATTTGCATTGAGAT
GTTCATTGCAGCAGTGGGTCATTATTTTTCATTCTCACACAAGCCTTACGTTGATTATGC
TGCTGGCTACTCCAGCTGGTACAGTTCATTCTTGTCGATGTGGGATGTGTCTGATGTTCG
TCAAGATGTCATAGAACACGTCAGACATGTCGGTAAAACAGTAACACGACCGCTGAGAGG
TAATTCAGACAGCATCAGTGAGGATCCAAGGCCACCACCAAACTCTGAACACACGCCTTT
GTTATGTGATGCCTCGGTCAGCGGAGACGAAGGCCTGGCACAGACTCCACCAATACATAT
CAATTCCTCTGAGATTCAGAGTGCCATGATGCAGGATTGCTACAGCCACACGTCTGCCGA
GGACTTGATGAGCATAAACACCAATGAAAGTGATGCTGAGGTCTTCCACCAGAAATCACT
GACAGCAAGCATGAACAATTATGCACAGTTCAGCGACAGCTACAGTGAGGTAGCTGTAGG
AAACGTGACAGCTCTGGATCAGCAGCCACTGAAGGATGAACTAAGTGGCAAGGATCCAGA
TCTGATGGCAGATGCCGAGAGGACGGCCAGCAACTTAGAGTCTCCAAACATTCCCTCAGC
CTCCCACCAATCACCCAGCAGTACTCCACACGAATCCACGTCAGTAGATCAGCTGCTATC
CAGTCACGAGGCTACGTGTTGATGAGAGGTGGCCACTTTGATTTGCCATGTTTGATTTGT
ATTGTCTTCTTCTCGTAAACAATGGAGCTCAATCGCTGTAGGTAGAATCATTTGACAGAG
GTCATGCACTCCTCAGTGTAACCTCACTCAATCATGTTAGTCACCTGTGGATCATACTTA
CACAAAACTAGGTTTGGTATGTTACAGGTATATATTTTAGTCTTTTTTTTTGTATGATTA
TTAATTCTGTAGAACTTTATCAGAATCGTTTAGTTATTCACAGGATATGATGTTCCAAGA
CATGGAGGATTCGATTGTATTATATAGCAAGTAAATAGTGTGATGGATATATTATATTCC
AGGTGCGTTCATGGCCTGCTGTGTCAATCATTTGGTACACAATACATTTTCTTGTTTGCT
ACTGGAATTGTAAAATGTGGTGCTGTTTGGAAACTGTTGAAATGTGGACCAAATTTTTTG
TCATTATACAACAAAGGAAACTCCTTTCAATTTGTGCTGGATATTTAACTAAGTGGCTAC
GTGACATTTTTAACATTTGTACCAGATCTAAGTTGTTGATGTGTGTTTAGGAAATGTTTG
TGGTTTTATCTAACTCTGCTTCTTCGTATGCCATGATGTTACACTTGTGGTGAAGCACAC
CTTTTCCCTGGTGACCATGCTATAGACATGCACGCAGCTTGTCTGTTTAAATGTTTATGT
ACATTTTTTGTTTCTTTGTTGCCTTACTTCACCAAGCTGGCCTCCTCTTGTTATATATAC
ATGTATCCGAGGAGCTTCAGTCTTGGTCAGTACCTGACACAGATGAATTAAAATTCCTTT
TCACGTGTCTTTTAATAACCTTTATAAGACACTCCTGTTCTCACACACGTATTGCCATTA
GCATTGTGTATGGTAATTTATTGCTCTGGTAACAAGTAAAATGTTTTTTTTATAATAATA
TGGCTGTTAGGAATAAAGCAGGGGGTTTTCAATTGCTAAGGGTCATAACAGTATATTGTT
GATGTTCACTGTAGCATCATTTGTATTGATGGTTTGAAAAAAATGATATACATTTGTGGC
TGTTCCCTACAATTCACTGCTTTTTGCATCTTTTATGTTCAAGTATTACTGGTATTTGTG
GTCTGTGATAAACTATGACTGGTAATAAAAGGCACTGACTGTGGAAGGAAGAGCATTTTG
TGTGCTTTGGAGATCCTATCACAGCTGTGTGTGTTTAAAAAGAAAAA
>Alvinella caudata-ERVK_DN7653_c0_g1_i4
ATAACATATCACGCCATAATATTTATTTAGAAAATCAACCGATTCATCAATTTTACTAAT
TAAATTGAAATATTAGTCAGACATTTCCACGTTTTGCGCACCACTATGATTACTACAAGC
GTACATTTATTTATCATATTGCAATAAGGATCATGTGAGTTAATTTTACGGAACTTGTTG
ATGAAAACAAACATTAAGCCAGCTTCTATTTGACATTTCATGTGTTTCATATTTTCCTAA
ACCAGAAGACCATGACAGCGTGAGACCGAGGACGAAATTTGAACTTCTGATTCCTTTCGA
TATCAGAACGCCTTGAATGTCATTAGTCAGGAATTGTGACATAATCCAACATTATTCAGA
CTAACGAAATTGATTGCTTTTAACATTTTAAATGATATGCTTCGGTTAATTTTCTACATT
CCACGTTGTTTCGTGTGTTTAGATTCAATAGACAACAACAGATAATTTGTTCACTCTAAT
AATTGGAATAAAGTAAGTAATGTAATGATTTCGTGCATGCCCAGTTAAGCTATTTCATGT
TTTGGTAGCTAGAATTAACTATTTACTAAAGATTATCTTAATGTCATATTTCATGTAAAC
ATTAGACTATCTTTCTGACATTGGCGACTAATGTGCTAAAACTAATCGCAATGTTATTAC
GATATTTGATAAAATTTTAGTAATTGGATAAATATTTATCGTTTTTGTGAGTGCACAAAT
CTGAGAGTAATAGTGAAAAGGTGGAGTTCTAGATGACTGTCAAGTATTTAGAACACAATA
TTGGCATTATTGTTGTGTATTGTTTATCCAAGTATTTCAGTTATGTCTGCTTAGTGATTG
TGGTGTGTGGAAGATTTGCTGGTGTTAAGGTATGCCTATGACCATGGTCCACTAGACAAA
GTCTTCAGAATGGAAGTTTAATAGTCAACCCTTGTAATCATTTGATGGGCAGCCATCTGA
CAACAGAAAGATGAATTGTCTAGAAGAATGGCGCCGCTGGATCAGACCTCTAGTGATTAT
CGCCTATTTGATCATTTTGGTTGTGGCTCTGCCTCTCCTCATCATAGATTTTCAAGTGAA
TCAAATGAAAATCCATCTGCAAGCTTGGTTTATTAGTGGCGTGTTTGTCTTCTTGACAAT
TCCAATCTCAATCTGGGGTATCACCCAGCACCTGGTTCATTATACTAGACCAGATCTGCA
GAGATGCATTATCAGAATTCTGTGGATGGTCCCAATTTATGCAGTGAATGCTTGGTTTGC
ATTGCGTTTCAAAGGCATTGCTATTTACCTGGACACACTAAGAGAGTGTTATGAAGCATA
TGTCATTTATAACTTTATGAGCTTCCTGTTGAGGTATCTAACATCAGAGTACCCTGACCT
TGAATATGCTGTAGAGAGGAAGCCACAAGTTAAACATTTGTTTCCATTTTGTTTATTTCC
CATCTGGCCTATGGGAAGGAAATTCATTTTACATACCAAACATGGAGTGCTACAGTACAC
AGTAGTGAGGCCTATTACCACTGTGATTGCTTTGATTTGTGAGCTTACTGGTAAATATGC
TGAAGGGGATTTTGATTTTACCAAAGCCTGGGTTTACTTAGTGATAATCAACAATATTTC
ACAAGTGTGGGCACTTTATTGCTTGGTTTTGTTCTATAAAGCCTTACGCGAGGAGCTCGC
TCCAATCAGCCCTGTGGGAAAGTTCCTCTGCGTTAAGACTGTTGTCTTCATGTCATTTTG
GCAAGCCGTTCTAATTGCCATACTGGTGAAGGTTGGGGTCATTAAAGAGAGTAACACCTG
GGGAGAGTTGTATGATGTCCAAGATATAGCTAATGGTCTACAGGACTTCATCATTTGCAT
TGAGATGTTCATTGCAGCAGTGGGTCATTATTTTTCATTCTCACACAAGCCTTACGTTGA
TTATGCTGCTGGCTACTCCAGCTGGTACAGTTCATTCTTGTCGATGTGGGATGTGTCTGA
TGTTCGTCAAGATGTCATAGAACACGTCAGACATGTCGGTAAAACAGTAACACGACCGCT
GAGAGGTAATTCAGACAGCATCAGTGAGGATCCAAGGCCACCACCAAACTCTGAACACAC
GCCTTTGTTATGTGATGCCTCGGTCAGCGGAGACGAAGGCCTGGCACAGACTCCACCAAT
ACATATCAATTCCTCTGAGATTCAGAGTGCCATGATGCAGGATTGCTACAGCCACACGTC
TGCCGAGGACTTGATGAGCATAAACACCAATGAAAGTGATGCTGAGGTCTTCCACCAGAA
ATCACTGACAGCAAGCATGAACAATTATGCACAGTTCAGCGACAGCTACAGTGAGGTAGC
TGTAGGAAACGTGACAGCTCTGGATCAGCAGCCACTGAAGGATGAACTAAGTGGCAAGGA
TCCAGATCTGATGGCAGATGCCGAGAGGACGGCCAGCAACTTAGAGTCTCCAAACATTCC
CTCAGCCTCCCACCAATCACCCAGCAGTACTCCACACGAATCCACGTCAGTAGATCAGCT
GCTATCCAGTCACGAGGCTACGTGTTGATGAGAGGTGGCCACTTTGATTTGCCATGTTTG
ATTTGTATTGTCTTCTTCTCGTAAACAATGGAGCTCAATCGCTGTAGGTAGAATCATTTG
ACAGAGGTCATGCACTCCTCAGTGTAACCTCACTCAATCATGTTAGTCACCTGTGGATCA
TACTTACACAAAACTAGGTTTGGTATGTTACAGGTATATATTTTAGTCTTTTTTTTTGTA
TGATTATTAATTCTGTAGAACTTTATCAGAATCGTTTAGTTATTCACAGGATATGATGTT
CCAAGACATGGAGGATTCGATTGTATTATATAGCAAGTAAATAGTGTGATGGATATATTA
TATTCCAGGTGCGTTCATGGCCTGCTGTGTCAATCATTTGGTACACAATACATTTTCTTG
TTTGCTACTGGAATTGTAAAATGTGGTGCTGTTTGGAAACTGTTGAAATGTGGACCAAAT
TTTTTGTCATTATACAACAAAGGAAACTCCTTTCAATTTGTGCTGGATATTTAACTAAGT
GGCTACGTGACATTTTTAACATTTGTACCAGATCTAAGTTGTTGATGTGTGTTTAGGAAA
TGTTTGTGGTTTTATCTAACTCTGCTTCTTCGTATGCCATGATGTTACACTTGTGGTGAA
GCACACCTTTTCCCTGGTGACCATGCTATAGACATGCACGCAGCTTGTCTGTTTAAATGT
TTATGTACATTTTTTGTTTCTTTGTTGCCTTACTTCACCAAGCTGGCCTCCTCTTGTTAT
ATATACATGTATCCGAGGAGCTTCAGTCTTGGTCAGTACCTGACACAGATGAATTAAAAT
TCCTTTTCACGTGTCTTTTAATAACCTTTATAAGACACTCCTGTTCTCACACACGTATTG
CCATTAGCATTGTGTATGGTAATTTATTGCTCTGGTAACAAGTAAAATGTTTTTTTTATA
ATAATATGGCTGTTAGGAATAAAGCAGGGGGTTTTCAATTGCTAAGGGTCATAACAGTAT
ATTGTTGATGTTCACTGTAGCATCATTTGTATTGATGGTTTGAAAAAAATGATATACATT
TGTGGCTGTTCCCTACAATTCACTGCTTTTTGCATCTTTTATGTTCAAGTATTACTGGTA
TTTGTGGTCTGTGATAAACTATGACTGGTAATAAAAGGCACTGACTGTGGAAGGAAGAGC
ATTTTGTGTGCTTTGGAGATCCTATCACAGCTGTGTGTGTTTAAAAAGAAAAA
>Alvinella caudata-ERVK_DN7653_c0_g1_i9
CAGAAGACGGCATACGAGATGGCTATTGGTGACTGGAGTTCAGACGTGTGCTCTTCCGAT
CTATGACTGTCAAGTATTTAGAACACAATATTGGCATTATTGTTGTGTATTGTTTATCCA
AGTATTTCAGTTATGTCTGCTTAGTGATTGTGGTGTGTGGAAGATTTGCTGGTGTTAAGG
TATGCCTATGACCATGGTCCACTAGACAAAGTCTTCAGAATGGAAGTTTAATAGTCAACC
CTTGTAATCATTTGATGGGCAGCCATCTGACAACAGAAAGATGAATTGTCTAGAAGAATG
GCGCCGCTGGATCAGACCTCTAGTGATTATCGCCTATTTGATCATTTTGGTTGTGGCTCT
GCCTCTCCTCATCATAGATTTTCAAGTGAATCAAATGAAAATCCATCTGCAAGCTTGGTT
TATTAGTGGCGTGTTTGTCTTCTTGACAATTCCAATCTCAATCTGGGGTATCACCCAGCA
CCTGGTTCATTATACTAGACCAGATCTGCAGAGATGCATTATCAGAATTCTGTGGATGGT
CCCAATTTATGCAGTGAATGCTTGGTTTGCATTGCGTTTCAAAGGCATTGCTATTTACCT
GGACACACTAAGAGAGTGTTATGAAGCATATGTCATTTATAACTTTATGAGCTTCCTGTT
GAGGTATCTAACATCAGAGTACCCTGACCTTGAATATGCTGTAGAGAGGAAGCCACAAGT
TAAACATTTGTTTCCATTTTGTTTATTTCCCATCTGGCCTATGGGAAGGAAATTCATTTT
ACATACCAAACATGGAGTGCTACAGTACACAGTAGTGAGGCCTATTACCACTGTGATTGC
TTTGATTTGTGAGCTTACTGGTAAATATGCTGAAGGGGATTTTGATTTTACCAAAGCCTG
GGTTTACTTAGTGATAATCAACAATATTTCACAAGTGTGGGCACTTTATTGCTTGGTTTT
GTTCTATAAAGCCTTACGCGAGGAGCTCGCTCCAATCAGCCCTGTGGGAAAGTTCCTCTG
CGTTAAGACTGTTGTCTTCATGTCATTTTGGCAAGCCGTTCTAATTGCCATACTGGTGAA
GGTTGGGGTCATTAAAGAGAGTAACACCTGGGGAGAGTTGTATGATGTCCAAGATATAGC
TAATGGTCTACAGGACTTCATCATTTGCATTGAGATGTTCATTGCAGCAGTGGGTCATTA
TTTTTCATTCTCACACAAGCCTTACGTTGATTATGCTGCTGGCTACTCCAGCTGGTACAG
TTCATTCTTGTCGATGTGGGATGTGTCTGATGTTCGTCAAGATGTCATAGAACACGTCAG
ACATGTCGGTAAAACAGTAACACGACCGCTGAGAGGTAATTCAGACAGCATCAGTGAGGA
TCCAAGGCCACCACCAAACTC
>Alvinella caudata-ERVK_DN7653_c0_g1_i10
CTATTACCACTGTGATTGCTTTGTGAGTTAGATCAAGTGGTTTCATATGATTACATTTTA
ATAATTGCTTACAGCCAAGTCTTACTGAATACATTTGGATCTGCTTTCCAATTTGATATG
TTGTACATTCTGAACACAGGATTTGTGAGCTTACTGGTAAATATGCTGAAGGGGATTTTG
ATTTTACCAAAGCCTGGGTTTACTTAGTGATAATCAACAATATTTCACAAGTGTGGGCAC
TTTATTGCTTGGTTTTGTTCTATAAAGCCTTACGCGAGGAGCTCGCTCCAATCAGCCCTG
TGGGAAAGTTCCTCTGCGTTAAGACTGTTGTCTTCATGTCATTTTGGCAAGCCGTTCTAA
TTGCCATACTGGTGAAGGTTGGGGTCATTAAAGAGAGTAACACCTGGGGAGAGTTGTATG
ATGTCCAAGATATAGCTAATGGTCTACAGGACTTCATCATTTGCATTGAGATGTTCATTG
CAGCAGTGGGTCATTATTTTTCATTCTCACACAAGCCTTACGTTGATTATGCTGCTGGCT
ACTCCAGCTGGTACAGTTCATTCTTGTCGATGTGGGATGTGTCTGATGTTCGTCAAGATG
TCATAGAACACGTCAGACATGTCGGTAAAACAGTAACACGACCGCTGAGAGGTAATTCAG
ACAGCATCAGTGAGGATCCAAGGCCACCACCAAACTCTGAACACACGCCTTTGTTATGTG
ATGCCTCGGTCAGCGGAGACGAAGGCCTGGCACAGACTCCACCAATACATATCAATTCCT
CTGAGATTCAGAGTGCCATGATGCAGGATTGCTACAGCCACACGTCTGCCGAGGACTTGA
TGAGCATAAACACCAATGAAAGTGATGCTGAGGTCTTCCACCAGAAATCACTGACAGCAA
GCATGAACAATTATGCACAGTTCAGCGACAGCTACAGTGAGGTAGCTGTAGGAAACGTGA
CAGCTCTGGATCAGCAGCCACTGAAGGATGAACTAAGTGGCAAGGATCCAGATCTGATGG
CAGATGCCGAGAGGACGGCCAGCAACTTAGAGTCTCCAAACATTCCCTCAGCCTCCCACC
AATCACCCAGCAGTACTCCACACGAATCCACGTCAGTAGATCAGCTGCTATCCAGTCACG
AGGCTACGTGTTGATGAGAGGTGGCCACTTTGATTTGCCATGTTTGATTTGTATTGTCTT
CTTCTCGTAAACAATGGAGCTCAATCGCTGTAGGTAGAATCATTTGACAGAGGTCATGCA
CTCCTCAGTGTAACCTCACTCAATCATGTTAGTCACCTGTGGATCATACTTACACAAAAC
TAGGTTTGGTATGTTACAGGTATATATTTTAGTCTTTTTTTTTGTATGATTATTAATTCT
GTAGAACTTTATCAGAATCGTTTAGTTATTCACAGGATATGATGTTCCAAGACATGGAGG
ATTCGATTGTATTATATAGCAAGTAAATAGTGTGATGGATATATTATATTCCAGGTGCGT
TCATGGCCTGCTGTGTCAATCATTTGGTACACAATACATTTTCTTGTTTGCTACTGGAAT
TGTAAAATGTGGTGCTGTTTGGAAACTGTTGAAATGTGGACCAAATTTTTTGTCATTATA
CAACAAAGGAAACTCCTTTCAATTTGTGCTGGATATTTAACTAAGTGGCTACGTGACATT
TTTAACATTTGTACCAGATCTAAGTTGTTGATGTGTGTTTAGGAAATGTTTGTGGTTTTA
TCTAACTCTGCTTCTTCGTATGCCATGATGTTACACTTGTGGTGAAGCACACCTTTTCCC
TGGTGACCATGCTATAGACATGCACGCAGCTTGTCTGTTTAAATGTTTATGTACATTTTT
TGTTTCTTTGTTGCCTTACTTCACCAAGCTGGCCTCCTCTTGTTATATATACATGTATCC
GAGGAGCTTCAGTCTTGGTCAGTACCTGACACAGATGAATTAAAATTCCTTTTCACGTGT
CTTTTAATAACCTTTATAAGACACTCCTGTTCTCACACACGTATTGCCATTAGCATTGTG
TATGGTAATTTATTGCTCTGGTAACAAGTAAAATGTTTTTTTTATAATAATATGGCTGTT
AGGAATAAAGCAGGGGGTTTTCAATTGCTAAGGGTCATAACAGTATATTGTTGATGTTCA
CTGTAGCATCATTTGTATTGATGGTTTGAAAAAAATGATATACATTTGTGGCTGTTCCCT
ACAATTCACTGCTTTTTGCATCTTTTATGTTCAAGTATTACTGGTATTTGTGGTCTGTGA
TAAACTATGACTGGTAATAAAAGGCACTGACTGTGGAAGGAAGAGCATTTTGTGTGCTTT
GGAGATCCTATCACAGCTGTGTGTGTTTAAAAAGAAAAA
>Alvinella caudata-ERVK_DN7653_c0_g1_i5
ATAACATATCACGCCATAATATTTATTTAGAAAATCAACCGATTCATCAATTTTACTAAT
TAAATTGAAATATTAGTCAGACATTTCCACGTTTTGCGCACCACTATGATTACTACAAGC
GTACATTTATTTATCATATTGCAATAAGGATCATGTGAGTTAATTTTACGGAACTTGTTG
ATGAAAACAAACATTAAGCCAGCTTCTATTTGACATTTCATGTGTTTCATATTTTCCTAA
ACCAGAAGACCATGACAGCGTGAGACCGAGGACGAAATTTGAACTTCTGATTCCTTTCGA
TATCAGAACGCCTTGAATGTCATTAGTCAGGAATTGTGACATAATCCAACATTATTCAGA
CTAACGAAATTGATTGCTTTTAACATTTTAAATGATATGCTTCGGTTAATTTTCTACATT
CCACGTTGTTTCGTGTGTTTAGATTCAATAGACAACAACAGATAATTTGTTCACTCTAAT
AATTGGAATAAATATTTCAGTTATGTCTGCTTAGTGATTGTGGTGTGTGGAAGATTTGCT
GGTGTTAAGGTATGCCTATGACCATGGTCCACTAGACAAAGTCTTCAGAATGGAAGTTTA
ATAGTCAACCCTTGTAATCATTTGATGGGCAGCCATCTGACAACAGAAAGATGAATTGTC
TAGAAGAATGGCGCCGCTGGATCAGACCTCTAGTGATTATCGCCTATTTGATCATTTTGG
TTGTGGCTCTGCCTCTCCTCATCATAGATTTTCAAGTGAATCAAATGAAAATCCATCTGC
AAGCTTGGTTTATTAGTGGCGTGTTTGTCTTCTTGACAATTCCAATCTCAATCTGGGGTA
TCACCCAGCACCTGGTTCATTATACTAGACCAGATCTGCAGAGATGCATTATCAGAATTC
TGTGGATGGTCCCAATTTATGCAGTGAATGCTTGGTTTGCATTGCGTTTCAAAGGCATTG
CTATTTACCTGGACACACTAAGAGAGTGTTATGAAGCATATGTCATTTATAACTTTATGA
GCTTCCTGTTGAGGTATCTAACATCAGAGTACCCTGACCTTGAATATGCTGTAGAGAGGA
AGCCACAAGTTAAACATTTGTTTCCATTTTGTTTATTTCCCATCTGGCCTATGGGAAGGA
AATTCATTTTACATACCAAACATGGAGTGCTACAGTACACAGTAGTGAGGCCTATTACCA
CTGTGATTGCTTTGATTTGTGAGCTTACTGGTAAATATGCTGAAGGGGATTTTGATTTTA
CCAAAGCCTGGGTTTACTTAGTGATAATCAACAATATTTCACAAGTGTGGGCACTTTATT
GCTTGGTTTTGTTCTATAAAGCCTTACGCGAGGAGCTCGCTCCAATCAGCCCTGTGGGAA
AGTTCCTCTGCGTTAAGACTGTTGTCTTCATGTCATTTTGGCAAGCCGTTCTAATTGCCA
TACTGGTGAAGGTTGGGGTCATTAAAGAGAGTAACACCTGGGGAGAGTTGTATGATGTCC
AAGATATAGCTAATGGTCTACAGGACTTCATCATTTGCATTGAGATGTTCATTGCAGCAG
TGGGTCATTATTTTTCATTCTCACACAAGCCTTACGTTGATTATGCTGCTGGCTACTCCA
GCTGGTACAGTTCATTCTTGTCGATGTGGGATGTGTCTGATGTTCGTCAAGATGTCATAG
AACACGTCAGACATGTCGGTAAAACAGTAACACGACCGCTGAGAGGTAATTCAGACAGCA
TCAGTGAGGATCCAAGGCCACCACCAAACTCAGAACACACACCTTTGTTGTGTGATGCCT
CAGTCAGTGGAGATGAAGGCTTAGCACAGACTCCACCAATACATATCAATTCCTCTGAGA
TTCAGAGTGCCATGATGCAGGATTGCTACAGCCACACGTCTGCCGAGGACTTGATGAGCA
TAAACACCAATGAAAGTGATGCTGAGGTCTTCCACCAGAAATCACTGACAGCAAGCATGA
ACAATTATGCACAGTTCAGTGATAGCTACAGTGAGAATGCTGTAGGAAATGTGACTGCTC
TGGATAAGCAGCCACTTATGGATGAACTAAATAGCAAGGATCCAGATCTGATGGCAGACA
CCAAGCAGACAGTCAGTAATTTAGAGTCTCCAGACATTCCTTCAGCCTCCCACCAAGCAC
CCAGCAGTAATCCGCATGAATCCATGTCAACAGATCAGTTCTCATCCAGCCATGACGCTG
TATGCTGATGAGAGGTGGCCATTTACATTTGCCATGTTTAATTTGTATTGTCTTCTTGTA
AACAAGGGAGCTCAATCACTGTAGGTAGAATCATTTGACAGAGGTCATGCATTCCTTCCT
AGTGCAACATCACCCGACCATGTTTGTTTGACAATTATGTTAGTAGCCCTTGGATCATAC
TTACATAGAATTATGTTTGGTATGTTACAAGTATATATTTTAGCCTTTTTTGTATGATTG
TGGACACCATAGAACTTAACCTGAATCATTTCATTATTCAAAACCTGTTTGTAAAATGTA
CGTGGAAATGATTAGCCAAGTGAGTAGTGTGGCAGATAAATGATCTTCCAGGTATGTTCA
TGGCCTGCTATGTCAATTATTTGGTACAGGATACGTTTTCTTGTTTGCTACTGGAACTGT
AACATGTGGTGCTGTTTGGACTCTGGTTAACTGTTGAAATGTGGACCAAACTTTTGTCAT
TATATAGCAAAGGAAACTTTCAATTTGTGCGGAATATTTAACTAAGTAACTACTCTGATG
TTTTTAGCATTTGTACCAGACCTACGTTGTTGATGTGTACTTAGGAAATGTATAGTGGTT
TTATCCAACTCTGCCTCTTTGTATGCTATGATGTTGCACTTGTGACCAAGAACACCTTTC
CCTTGTGACTATGCTATAGAAATCTACACAGCTTGGCTATTTGGATGTTTATATATATAT
TGTTCTTTGTTGCCTTACTTCACCAAGCTGGCCTCCTGTTGTTTTATATATCTGAGGAGC
TTCAGTCTTGGTGAGTACCTGACACAGTTGAATTCAAACTGAATGACAATGTCATTTTCA
CCTGTCTTTTAACAAAGCTTTACAAGACACTCTTGTTCACACAGGTGTTGCCATTAGCAT
TGTGTATGGAATTTACTGCTCTGGCAACAAGTAAAATATACCGCTTTTTATAATATAGCT
ACTAAGAATAATGCAGGGGGTTTTCAACTTACAAGGGACATAATAGTATATTGTCACTGT
AGCATCATTTGTATTGATGGTTTGAAAAAAATGATATACATTTGTGGCTGTTCCCTACAA
TTCACTGCTTTTTGCATCTTTTATGTTCAAGTATTACTGGTATTTGTGGTCTGTGATAAA
CTATGACTGGTAATAAAAGGCACTGACTGTGGAAGGAAGAGCATTTTGTGTGCTTTGGAG
ATCCTATCACAGCTGTGTGTGTTTAAAAAGAAAAA
>Alvinella caudata-Ginger_DN2669_c0_g1_i5
ACGTAATGACTCGCCCTGTGGCAGTACGATCGGTCCTATAATGTCTGCCAAGTTGGGTAT
AGCCACTCTGGATGTGGGGTGTGCCCAGCTGAGTATGCATTCTATCAGAGAGATGTGTAG
CTCTGTCAGTGTCCTGCAAAGTAAACAGCTCTACAAGACATTCTTTGAAGTCTATCCAGA
AGTGTTCGACTCCGTTGAATACTGAATTCTGCCGAGGAGAGCCATTTTGTGCTTAACAAA
GGCAATCCCAAAAAGAAAATAGAAGCAGCTTCTTTGAAGAATCGATGGTTGATGTGAAGA
ATTGGAGCCATCTTTACGTTGTGAAAGCAGAAAACTGCACATCAACGTGATACTATTTTA
AACTTGACTGCAATATTAATTTATTCAAATTGGCTTAAATTAGTGTAGGAAAAGCACTTT
GTTTACCTGTTGAATGTCTTGGTATGTAACAGAAGATGCAGTTCTTCATTGGCACACATG
TCTAAATGTTGTATGCAATGGTTAAAAAGGATTCTGGCAAAAAATACCCTGCAGTACTCT
GAATATAACAATGATTTATTTGCACACAAGATGTTTACAAAATCTAAACACATCTTTATA
CCTTTTCACTAACTTTACAAGCGAATTACATGCAAGAATATTGAAATACCCAGGCCTACA
AAATGCAAACACCAGTAAATTATAAGAACAAATACTTCTTTAAACATATCTACTTACAAG
TAAAACCAGACACACGATGGAGAAGAGGAATAACACAATTACTAGAATTGATGTTACTTG
ATCCAATCTGTGATTGGTTGAGTGACACAAGACACGTGATAAGTTTTCACACTACAATGT
GGGATGGTAATAGACGTAAAACGTTATTAATCAATAACCACATTTCAAAAATGAGAACTA
CCAAACACCTGACACTTACACATTTGGAACAGATACAAAACGTGAAGTATAAATGCATCG
GTCTGTTTACTTTGCTCTCAAAGAGAAAACGTTCCCTGAAAAATTGTCCGACACCAGGCA
GTGGGTATATAACAGAAGTTCACTCCACATCAGATTGCCCACACAACGTTGACAAACATT
CACAAACCAGGTGATCTGGCCGACGTTCACATTAGACAACAGATCTGTCAATAACCTTGG
CAAGAGTCCATGTAATTACATCTGTCCCATCTCCATTGTCCATTATCTTCATGCCCGGGG
ATCGAATCTCCTAACCAGCCTGACGAGGCCATGCTAGGTCACACACATTCAAGCCATCAC
CTCTGCTCAGCTGCTTTCTGCCTGCACGTCTAGAACCAAATCATAATGATGACCCTTGTT
CACTAGGTACACCTGACAGGTGTGACTGCTGGTGCCACCCAGTGGTCCATAGGGCAACCA
CTTGTAACAGGTGCCAACTTTGGTGAAAATTACTATCTTTGTGTCAAGCATCGTCGCCAT
GGCAATGATTTCGGTGTCTGTCGCCCATGTTCCATTCTTGGCCATACCTGAATCAGTGAT
GTATTTCTGGATGCTGTGCATGTTGAAGTATTTCTCAAAGACCTTGGAATTCTTCACCAT
ATGTGATATTAGCTTCTTTCTGACGAAGGCATATTGGTTCTGGGTGCCTGTGATCTCCTG
CGACAGGGCCCGAAAGAAGCAGTTGCCATCACCGCGGACCTTCTGCGTCAGCGACGGGAT
GCCGATGGTCCGTGTCTCGAGGATGGCATTTGCTGGGCTGATTTTCACCATCTTCAGGCC
AAGCTTGTTGCACTGAAGGAGACGCCACTTGATATCAGGTGGCGTGAAGCTGATCGTCTC
TGTTGGCGGGTCCTCCCGTATGATCTGACACATGTCAATGAAACCCTCTTCGTCATCCAC
TTTACTGTCATCCATCTGATCTGTCCAGTCTTTGTGATTAGAATCTAGGCCGTTGCTCTT
ACCCTCTGGCATCAGGTGTTCCGTCTCCTTGCTGCCACTGGCATCATCACTGCTGGTCTT
TGCTCTAGTTAATTTCAACACAATGCAGGTGACAGCATCATGTGCTGGGTTAAATGCACT
GATCACCTTGCTGTTCACACCATCTGGCAAACCAGCCAGTATTTCTTCAGCTGTTTCAAG
GTCAGGTTGAAGGTCAAACACAACAAAATTTGTTTGCTCCGTCTCCTCGTGGAATAGACT
AAAAAGCAATTTCTGCAGATAACCAGAGTACACAACAATGCTTTCATCCAGTGGCCTCAG
GAATATCAACCGTGTCTTGATGTCAGAGAAGGTAGTCACCTTCTGGAAGTGTTTTAGCAG
CTGATTGGTAACAGATTGACCCTGGTTACAGGCCATGATCGGATCCCAGGGGCGGGCATC
CACAAACGGACCCTTTATTGTCTCAAGACAATGTCTGAGAACACTGAACTCACGTTGTTT
TGTTTCATCAGTTGGATTCATGTTATAGATCTGTGCCTTGGTATCCTTCTCCCAGTAGTA
AACACTAAGCTTTTTATGCGTTGCCTTCCGAATTTTTCTGCCTGGATCTGTTTCATCATT
CAGTACAATGAAGGCAATTCGGATGTGTTCATTTTTATACTGGACACGACAGTACATTCC
AATAGATCTTTTCAGTTGATCACACGCCACCTGCAGGTTCTCCTTGACACTGTCGCGGAG
TTTTGTGTACAGAGTTCTGGCCAAATCCTCGGGGTAGCTTTGGTTGAACTCGATGATGTA
GCTGTACTTGTTGATGTCTTCCTCCTTAAGATTCAGAACCTGGCGCTGGAACTGGTCGAA
ATGCTGTTGCCTCAGAGATAGACTGAGATCCTTCAACAAGTAAACAATGTGTTCAGCTGA
GAGTTTGAACATCCGATGACTCCACAGACAGACCGAGTCACCAGGGATGTTGTAAGTCCT
TTGGATGTAGCGCTTCAGGCGTTTCTCAAAAGCAACTGGTATGTCAGCCATCTCGGCAAA
ACACAGCAAACAGTCGGTCTTCTTATTTAGATCCAGCTCCAGGCAGTTCAAACTGTCTCT
ACTTTCCTCCTCGTGTACTAAGCTTAAATGTTTCTGGTTGTCAACGTGATCTTCATTCTG
CCTTTCCTGTTTAACTGGCCGCAGTGGAGTGAGTGTTCCAATGGGGTTGACCATGGAGTT
GTTGACACTGTTCATCTGATCCTGGTCACTGGTGGATGGCCTTTCAGCACTGCGTAGCTT
TGTTGTCTTATCCTGCACGTTGGCTTCCTGTTCGTCTGGTTCCAGGTACACTGGAGAGCT
GTTGGTGCTGAGCTCATCATCATCATCATCATCATCAGTCTTTGATCGCTTGCAAGCATG
TGCCTCTGTTTCAGAGTCATAGGAAATGGTTCCATCATCCATGTCTCTGGCACGTTTCTG
TTTTGACCTCCTGTGTCTCAATTGTTTTTTCACCAGTTCCTCTTTGAGGTCATCATCATC
AGATGTACAGCTACTGGTGTTGAAATCTTCATTCAGAGCTTTTGGTGTAATAATACTTTC
ACCTTCAAATTCAGTTCCACTGGAACCAGATTCTTCACTCTTTGTCCGCACGTGGTGCTT
CTCTTTAAGTTTCGATTCAAGGTACAGTTTCTCATGCTTTTCCCCACAGAAAATCCTGTA
TTCGACAACTTTTTGTTTCTTGCTGTTGATCACTTCTATCCGACGTGTTATGACAGTGTC
ACTGACTGCTGCACAATAAAAGTGGAAGCTTCTAATGCAATGCATCCATGAACAGCCAGC
AGTGGCTCCTCTCGTTTGTTTTACATCAGACCTCTTCAACTTCTTTGTGCACAGTGAACA
GCGCAGTTTTCTTCCCCTGATTATTTCCTCTTGAACCTTCTCAAGCTTGAAGCCACCAAA
CCCAATATTGTGGTGATACTGTACTAGTCTTGCTGAATATTGCATGCACTTCTTGTGTGC
TGCCACATTCTCAGTCACGTACAGATGTCCACAAATTTTAGCAACCTCAGTGCCACGATT
ACAAAATCCACAAATAGCTGTCTTTTCCATCTCACTTATGGGTGTACAAGTAATAGTACT
GCTATGGTATCCTCAGAGAAGAATAGTTTCAAATTTATGAAACAGTGTCGTGTCTGTAGA
TCATTCTCCAAATCTACTTTCAGGAATCACTCAGAGAAAAATTAGATCGGAA
>Alvinella caudata-Ginger_DN2669_c0_g1_i4
CTGGCTGTTTACATGTACTCTGAATATAACCATGATTTATTTGCACACAAGTTTACAAAA
CCTAAACACAATTTTATGATAAGAACAATCTACCTCTTTACAAACTTTACAAGTGAGATA
AATGCAGAAACACAGAAAGCATGCAGGGCTAGAAAAAGCACTAATAAAATATTTAAAAAA
AATAGAACATGAAAGAATACTTATATTAATGCTCATTTAAACACGTCTAATTACAAGTGA
AACTAAACACGATGGAGAACAGGAATAAGACAAATACTACATTTCTTGATGCTGCTCAAT
GCAACTTGTGAACTGTGTGATTGGTCAAGTGGTACATACAAGCTCATAAGACACGAGAGA
AGCTTTAACACCACGCTGCACATCTTCTGTATGATGGTAACAAAACCTTGATGCCAAGTT
TCACAAACGAAATATCTAAACCATACATGCTTCCACAAGAAAACAGATACAAGAGATGCC
ACATAAATGCATCAGCCTGTTTACTTGGCTCTCAAAGAGAAAACATTCCCTGAATAATTG
TCCGACATCAGGCAGTAGTAAATAACAACAGACATTCAGTCCACACAACCCTGACAAGTA
TTCACAAAACTATGTTCACATTACACAACAGATCTGTCAATAAACTTCAACATTATTACA
CCTGTTCCATCTTCACTGCACACCATCTGAGTGTCTGTCATCTTCTTGCCTGGAGACTGT
TGATCAAATCTCCTAAGCGGTCCAACAAGGCCATGCCAGGTCACACACAACACACTGCAG
CTCGGGTCACCAATCCTGTTCAGCTGCTTTCTGCCTGCACATCTAGAACCAGATCATAAT
GATGACCCTTGTTCACTAGGTACACCTGACAGGTGTGACTGCTGGTGCCACCCAGTGGTC
CATAGGGCAACCACTTGTAACAGGTGCCAACTTTGGTGAAAATTACTATCTTTGTGTCAA
GCATCGTCGCCATGGCAATGATTTCGGTGTCTGTCGCCCATGTTCCATTCTTGGCCATAC
CTGAATCAGTGATGTATTTCTGGATGCTGTGCATGTTGAAGTATTTCTCAAAGACCTTGG
AATTCTTCACCATATGTGATATTAGCTTCTTTCTGACGAAGGCATATTGGTTCTGGGTGC
CTGTGATCTCCTGCGACAGGGCCCGAAAGAAGCAGTTGCCATCACCGCGGACCTTCTGCG
TCAGCGACGGGATGCCGATGGTCCGTGTCTCGAGGATGGCATTTGCTGGGCTGATTTTCA
CCATCTTCAGGCCAAGCTTGTTGCACTGAAGGAGACGCCACTTGATATCAGGTGGCGTGA
AGCTGATCGTCTCTGTTGGCGGGTCCTCCCGTATGATCTGACACATGTCAATGAAACCCT
CTTCGTCATCCACTTTACTGTCATCCATCTGATCTGTCCAGTCTTTGTGATTAGAATCTA
GGCCGTTGCTCTTACCCTCTGGCATCAGGTGTTCCGTCTCCTTGCTGCCACTGGCATCAT
CACTGCTGGTCTTTGCTCTAGTTAATTTCAACACAATGCAGGTGACAGCATCATGTGCTG
GGTTAAATGCACTGATCACCTTGCTGTTCACACCATCTGGCAAACCAGCCAGTATTTCTT
CAGCTGTTTCAAGGTCAGGTTGAAGGTCAAACACAACAAAATTTGTTTGCTCCGTCTCCT
CGTGGAATAGACTAAAAAGCAATTTCTGCAGATAACCAGAGTACACAACAATGCTTTCAT
CCAGTGGCCTCAGGAATATCAACCGTGTCTTGATGTCAGAGAAGGTAGTCACCTTCTGGA
AGTGTTTTAGCAGCTGATTGGTAACAGATTGACCCTGGTTACAGGCCATGATCGGATCCC
AGGGGCGGGCATCCACAAACGGACCCTTTATTGTCTCAAGACAATGTCTGAGAACACTGA
ACTCACGTTGTTTTGTTTCATCAGTTGGATTCATGTTATAGATCTGTGCCTTGGTATCCT
TCTCCCAGTAGTAAACACTAAGCTTTTTATGCGTTGCCTTCCGAATTTTTCTGCCTGGAT
CTGTTTCATCATTCAGTACAATGAAGGCAATTCGGATGTGTTCATTTTTATACTGGACAC
GACAGTACATTCCAATAGATTTTCTCAGCTGATCACATGCCGCCTGTAGGTTCTCCTTGA
CGCTGTCTCTGAGTTTTGTGTACAGAGTTCTGGCCAGGTCGTCAGGGTAGCTTTGGTTAA
ACTCTATGATGTAGCTGTACTTGTTTATGTCCTCCTCCTTCAGATTGAGAACCTGGCGCT
GGAACTGGTCATAATGCTGCTGTCTCAGAGACAGACTGAGATCCTTCAACAAGTAAACAA
TGTGTTCAGCAGACAGTTTGAAGATCCGATGACTCCACAGACAGATGGAGCTGCCGGGAA
TACCATAAGCCCTCTGGATGTAACGTTTCAGGCGCTTCTCAAAAGCAACTGGTATGTCAG
CCATCTCGGCAAAACACAGCAAACAATCAGTCTTCTTATTTAGATCCAACTCCAGGTTGT
TCAAACTGTCTTTACTTTCATCCTCATGGTCGTCTTCATGTTTAATGTTCATGTTTGTCC
TGCAGCCAACATGCTCCTCCTCCTCCTCCTCCTGGCTTTCCTGTTTAATTGGCCGCAGTG
GAGTGAGCGTCCCAATGGGGTTGTACAGGGAGTTGTCGGCATTGTTTGTCTGATCCTGGT
CACTGGTGGATGGCTTTCCAGGACTGCAAAGCTCTGACATCCTATCCAACTCATCAGCAT
TCATTTGGTCTGGCTCCAGGTAGACCGGAGAGCTGCTAGCGCTATGCTGATCGTCACCAA
CCTTCAATCGTTTGCAAGTACTGGACTGTGATTCAGAGTCATGGAACATGGTTCTAGCCT
CCATGTCTCTAGCACGTTTCTGTTTTGACTTATTATGTTTGTGTTGTTTTTTCATCAGTT
CCTTCATCGAGTCATCATCATCTGAGGAGGTACAGCCACTCGTACTGAAGTCTTCATTCA
GAGCTGTCGGTGTAATAATACTTTCGCCTTCAAATTCTGTTCCACTGGAACCAGATTCTT
CACTCTTTGTCCGCACGTAGTGCTTTTCTTTATGCTTTGATTCAAGGTACAGTTGTTGAT
GCTTTTCTCCACAGAAAATTCTGTATTCAACAATTTTTTGTTTCTTGCTGTTGATCACTT
CTATCCGACGTGTTATGACAGTGTCACTGACTGCTGCACAATAAAAGTGGAAGCTTCTAA
TGCAATGCATCCATGAACAGCCAGCTGTGGCACCTCTTGACTGTTTTAAACCACTCTTCT
TTAACCTCTTTGTGCACAGTGAACAACGCAGTTTTCTTCCTCTGGCTATTTCTTCTTGAA
CCTTCTCAAGCTTGAAGCCACCAAACCCAATATTGTGGTGATACTGTACTAGTCTTGCTG
AATATTGCATGCACTTCTTGTGTGCTGCCACATTCTCAGTCACGTACAGATGTCCACAAA
TTTTAGCAACCTCAGTGCCACGATTACAAAATCCACAAATAGCTGTCTTTTCCATCTCAC
TTCTCTTCACTCGCTCCATCTCGCGAATGGTT
>Alvinella caudata-Ginger_DN2669_c0_g1_i2
CTGGCTGTTTACATGTACTCTGAATATAACCATGATTTATTTGCACACAAGTTTACAAAA
CCTAAACACAATTTTATGATAAGAACAATCTACCTCTTTACAAACTTTACAAGTGAGATA
AATGCAGAAACACAGAAAGCATGCAGGGCTAGAAAAAGCACTAATAAAATATTTAAAAAA
AATAGAACATGAAAGAATACTTATATTAATGCTCATTTAAACACGTCTAATTACAAGTGA
AACTAAACACGATGGAGAACAGGAATAAGACAAATACTACATTTCTTGATGCTGCTCAAT
GCAACTTGTGAACTGTGTGATTGGTCAAGTGGTACATACAAGCTCATAAGACACGAGAGA
AGCTTTAACACCACGCTGCACATCTTCTGTATGATGGTAACAAAACCTTGATGCCAAGTT
TCACAAACGAAATATCTAAACCATACATGCTTCCACAAGAAAACAGATACAAGAGATGCC
ACATAAATGCATCAGCCTGTTTACTTGGCTCTCAAAGAGAAAACATTCCCTGAATAATTG
TCCGACATCAGGCAGTAGTAAATAACAACAGACATTCAGTCCACACAACCCTGACAAGTA
TTCACAAAACTATGTTCACATTACACAACAGATCTGTCAATAAACTTCAACATTATTACA
CCTGTTCCATCTTCACTGCACACCATCTGAGTGTCTGTCATCTTCTTGCCTGGAGACTGT
TGATCAAATCTCCTAAGCGGTCCAACAAGGCCATGCCAGGTCACACACAACACACTGCAG
CTCGGGTCACCAATCCTGTTCAGCTGCTTTCTGCCTGCACATCTAGAACCAGATCATAAT
GATGACCCTTGTTCACTAGGTACACCTGACAGGTGTGACTGCTGGTGCCACCCAGTGGTC
CATAGGGCAACCACTTGTAACAGGTGCCAACTTTGGTGAAAATTACTATCTTTGTGTCAA
GCATCGTCGCCATGGCAATGATTTCGGTGTCTGTCGCCCATGTTCCATTCTTGGCCATAC
CTGAATCAGTGATGTATTTCTGGATGCTGTGCATGTTGAAGTATTTCTCAAAGACCTTGG
AATTCTTCACCATATGTGATATTAGCTTCTTTCTGACGAAGGCATATTGGTTCTGGGTGC
CTGTGATCTCCTGCGACAGGGCCCGAAAGAAGCAGTTGCCATCACCGCGGACCTTCTGCG
TCAGCGACGGGATGCCGATGGTCCGTGTCTCGAGGATGGCATTTGCTGGGCTGATTTTCA
CCATCTTCAGGCCAAGCTTGTTGCACTGAAGGAGACGCCACTTGATATCAGGTGGCGTGA
AGCTGATCGTCTCTGTTGGCGGGTCCTCCCGTATGATCTGACACATGTCAATGAAACCCT
CTTCGTCATCCACTTTACTGTCATCCATCTGATCTGTCCAGTCTTTGTGATTAGAATCTA
GGCCGTTGCTCTTACCCTCTGGCATCAGGTGTTCCGTCTCCTTGCTGCCACTGGCATCAT
CACTGCTGGTCTTTGCTCTAGTTAATTTCAACACAATGCAGGTGACAGCATCATGTGCTG
GGTTAAATGCACTGATCACCTTGCTGTTCACACCATCTGGCAAACCAGCCAGTATTTCTT
CAGCTGTTTCAAGGTCAGGTTGAAGGTCAAACACAACAAAATTTGTTTGCTCCGTCTCCT
CGTGGAATAGACTAAAAAGCAATTTCTGCAGATAACCAGAGTACACAACAATGCTTTCAT
CCAGTGGCCTCAGGAATATCAACCGTGTCTTGATGTCAGAGAAGGTAGTCACCTTCTGGA
AGTGTTTTAGCAGCTGATTGGTAACAGATTGACCCTGGTTACAGGCCATGATCGGATCCC
AGGGGCGGGCATCCACAAACGGACCCTTTATTGTCTCAAGACAATGTCTGAGAACACTGA
ACTCACGTTGTTTTGTTTCATCAGTTGGATTCATGTTATAGATCTGTGCCTTGGTATCCT
TCTCCCAGTAGTAAACACTAAGCTTTTTATGCGTTGCCTTCCGAATTTTTCTGCCTGGAT
CTGTTTCATCATTCAGTACAATGAAGGCAATTCGGATGTGTTCATTTTTATACTGGACAC
GACAGTACATTCCAATAGATCTTTTCAGTTGATCACACGCCACCTGCAGGTTCTCCTTGA
CACTGTCGCGGAGTTTTGTGTACAGAGTTCTGGCCAAATCCTCGGGGTAGCTTTGGTTGA
ACTCGATGATGTAGCTGTACTTGTTGATGTCTTCCTCCTTAAGATTCAGAACCTGGCGCT
GGAACTGGTCGAAATGCTGTTGCCTCAGAGATAGACTGAGATCCTTCAACAAGTAAACAA
TGTGTTCAGCTGAGAGTTTGAACATCCGATGACTCCACAGACAGACCGAGTCACCAGGGA
TGTTGTAAGTCCTTTGGATGTAGCGCTTCAGGCGTTTCTCAAAAGCAACTGGTATGTCAG
CCATCTCGGCAAAACACAGCAAACAGTCGGTCTTCTTATTTAGATCCAGCTCCAGGCAGT
TCAAACTGTCTCTACTTTCCTCCTCGTGTACTAAGCTTAAATGTTTCTGGTTGTCAACGT
GATCTTCATTCTGCCTTTCCTGTTTAACTGGCCGCAGTGGAGTGAGTGTTCCAATGGGGT
TGACCATGGAGTTGTTGACACTGTTCATCTGATCCTGGTCACTGGTGGATGGCCTTTCAG
CACTGCGTAGCTTTGTTGTCTTATCCTGCACGTTGGCTTCCTGTTCGTCTGGTTCCAGGT
ACACTGGAGAGCTGTTGGTGCTGAGCTCATCATCATCATCATCATCATCAGTCTTTGATC
GCTTGCAAGCATGTGCCTCTGTTTCAGAGTCATAGGAAATGGTTCCATCATCCATGTCTC
TGGCACGTTTCTGTTTTGACCTCCTGTGTCTCAATTGTTTTTTCACCAGTTCCTCTTTGA
GGTCATCATCATCAGATGTACAGCTACTGGTGTTGAAATCTTCATTCAGAGCTTTTGGTG
TAATAATACTTTCACCTTCAAATTCAGTTCCACTGGAACCAGATTCTTCACTCTTTGTCC
GCACGTGGTGCTTCTCTTTAAGTTTCGATTCAAGGTACAGTTTCTCATGCTTTTCCCCAC
AGAAAATCCTGTATTCGACAACTTTTTGTTTCTTGCTGTTGATCACTTCTATCCGACGTG
TTATGACAGTGTCACTGACTGCTGCACAATAAAAGTGGAAGCTTCTAATGCAATGCATCC
ATGAACAGCCAGCAGTGGCTCCTCTCGTTTGTTTTACATCAGACCTCTTCAACTTCTTTG
TGCACAGTGAACAGCGCAGTTTTCTTCCCCTGATTATTTCCTCTTGAACCTTCTCAAGCT
TGAAGCCACCAAACCCAATATTGTGGTGATACTGTACTAGTCTTGCTGAATATTGCATGC
ACTTCTTGTGTGCTGCCACATTCTCAGTCACGTACAGATGTCCACAAATTTTAGCAACCT
CAGTGCCACGATTACAAAATCCACAAATAGCTGTCTTTTCCATCTCACTTATGGGTGTAC
AAGTAATAGTACTGCTATGGTATCCTCAGAGAAGAATAGTTTCAAATTTATGAAACAGTG
TCGTGTCTGTAGATCATTCTCCAAATCTACTTTCAGGAATCACTCAGAGAAAAATTAGAT
CGGAA
>Alvinella caudata-Ginger_DN2669_c0_g1_i1
ACGTAATGACTCGCCCTGTGGCAGTACGATCGGTCCTATAATGTCTGCCAAGTTGGGTAT
AGCCACTCTGGATGTGGGGTGTGCCCAGCTGAGTATGCATTCTATCAGAGAGATGTGTAG
CTCTGTCAGTGTCCTGCAAAGTAAACAGCTCTACAAGACATTCTTTGAAGTCTATCCAGA
AGTGTTCGACTCCGTTGAATACTGAATTCTGCCGAGGAGAGCCATTTTGTGCTTAACAAA
GGCAATCCCAAAAAGAAAATAGAAGCAGCTTCTTTGAAGAATCGATGGTTGATGTGAAGA
ATTGGAGCCATCTTTACGTTGTGAAAGCAGAAAACTGCACATCAACGTGATACTATTTTA
AACTTGACTGCAATATTAATTTATTCAAATTGGCTTAAATTAGTGTAGGAAAAGCACTTT
GTTTACCTGTTGAATGTCTTGGTATGTAACAGAAGATGCAGTTCTTCATTGGCACACATG
TCTAAATGTTGTATGCAATGGTTAAAAAGGATTCTGGCAAAAAATACCCTGCAGTACTCT
GAATATAACAATGATTTATTTGCACACAAGATGTTTACAAAATCTAAACACATCTTTATA
CCTTTTCACTAACTTTACAAGCGAATTACATGCAAGAATATTGAAATACCCAGGCCTACA
AAATGCAAACACCAGTAAATTATAAGAACAAATACTTCTTTAAACATATCTACTTACAAG
TAAAACCAGACACACGATGGAGAAGAGGAATAACACAATTACTAGAATTGATGTTACTTG
ATCCAATCTGTGATTGGTTGAGTGACACAAGACACGTGATAAGTTTTCACACTACAATGT
GGGATGGTAATAGACGTAAAACGTTATTAATCAATAACCACATTTCAAAAATGAGAACTA
CCAAACACCTGACACTTACACATTTGGAACAGATACAAAACGTGAAGTATAAATGCATCG
GTCTGTTTACTTTGCTCTCAAAGAGAAAACGTTCCCTGAAAAATTGTCCGACACCAGGCA
GTGGGTATATAACAGAAGTTCACTCCACATCAGATTGCCCACACAACGTTGACAAACATT
CACAAACCAGGTGATCTGGCCGACGTTCACATTAGACAACAGATCTGTCAATAACCTTGG
CAAGAGTCCATGTAATTACATCTGTCCCATCTCCATTGTCCATTATCTTCATGCCCGGGG
ATCGAATCTCCTAACCAGCCTGACGAGGCCATGCTAGGTCACACACATTCAAGCCATCAC
CTCTGCTCAGCTGCTTTCTGCCTGCACGTCTAGAACCAAATCATAATGATGACCCTTGTT
CACTAGGTACACCTGACAGGTGTGACTGCTGGTGCCACCCAGTGGTCCATAGGGCAACCA
CTTGTAACAGGTGCCAACTTTGGTGAAAATTACTATCTTTGTGTCAAGCATCGTCGCCAT
GGCAATGATTTCGGTGTCTGTCGCCCATGTTCCATTCTTGGCCATACCTGAATCAGTGAT
GTATTTCTGGATGCTGTGCATGTTGAAGTATTTCTCAAAGACCTTGGAATTCTTCACCAT
ATGTGATATTAGCTTCTTTCTGACGAAGGCATATTGGTTCTGGGTGCCTGTGATCTCCTG
CGACAGGGCCCGAAAGAAGCAGTTGCCATCACCGCGGACCTTCTGCGTCAGCGACGGGAT
GCCGATGGTCCGTGTCTCGAGGATGGCATTTGCTGGGCTGATTTTCACCATCTTCAGGCC
AAGCTTGTTGCACTGAAGGAGACGCCACTTGATATCAGGTGGCGTGAAGCTGATCGTCTC
TGTTGGCGGGTCCTCCCGTATGATCTGACACATGTCAATGAAACCCTCTTCGTCATCCAC
TTTACTGTCATCCATCTGATCTGTCCAGTCTTTGTGATTAGAATCTAGGCCGTTGCTCTT
ACCCTCTGGCATCAGGTGTTCCGTCTCCTTGCTGCCACTGGCATCATCACTGCTGGTCTT
TGCTCTAGTTAATTTCAACACAATGCAGGTGACAGCATCATGTGCTGGGTTAAATGCACT
GATCACCTTGCTGTTCACACCATCTGGCAAACCAGCCAGTATTTCTTCAGCTGTTTCAAG
GTCAGGTTGAAGGTCAAACACAACAAAATTTGTTTGCTCCGTCTCCTCGTGGAATAGACT
AAAAAGCAATTTCTGCAGATAACCAGAGTACACAACAATGCTTTCATCCAGTGGCCTCAG
GAATATCAACCGTGTCTTGATGTCAGAGAAGGTAGTCACCTTCTGGAAGTGTTTTAGCAG
CTGATTGGTAACAGATTGACCCTGGTTACAGGCCATGATCGGATCCCAGGGGCGGGCATC
CACAAACGGACCCTTTATTGTCTCAAGACAATGTCTGAGAACACTGAACTCACGTTGTTT
TGTTTCATCAGTTGGATTCATGTTATAGATCTGTGCCTTGGTATCCTTCTCCCAGTAGTA
AACACTAAGCTTTTTATGCGTTGCCTTCCGAATTTTTCTGCCTGGATCTGTTTCATCATT
CAGTACAATGAAGGCAATTCGGATGTGTTCATTTTTATACTGGACACGACAGTACATTCC
AATAGATTTTCTCAGCTGATCACATGCCGCCTGTAGGTTCTCCTTGACGCTGTCTCTGAG
TTTTGTGTACAGAGTTCTGGCCAGGTCGTCAGGGTAGCTTTGGTTAAACTCTATGATGTA
GCTGTACTTGTTTATGTCCTCCTCCTTCAGATTGAGAACCTGGCGCTGGAACTGGTCATA
ATGCTGCTGTCTCAGAGACAGACTGAGATCCTTCAACAAGTAAACAATGTGTTCAGCAGA
CAGTTTGAAGATCCGATGACTCCACAGACAGATGGAGCTGCCGGGAATACCATAAGCCCT
CTGGATGTAACGTTTCAGGCGCTTCTCAAAAGCAACTGGTATGTCAGCCATCTCGGCAAA
ACACAGCAAACAATCAGTCTTCTTATTTAGATCCAACTCCAGGTTGTTCAAACTGTCTTT
ACTTTCATCCTCATGGTCGTCTTCATGTTTAATGTTCATGTTTGTCCTGCAGCCAACATG
CTCCTCCTCCTCCTCCTCCTGGCTTTCCTGTTTAATTGGCCGCAGTGGAGTGAGCGTCCC
AATGGGGTTGTACAGGGAGTTGTCGGCATTGTTTGTCTGATCCTGGTCACTGGTGGATGG
CTTTCCAGGACTGCAAAGCTCTGACATCCTATCCAACTCATCAGCATTCATTTGGTCTGG
CTCCAGGTAGACCGGAGAGCTGCTAGCGCTATGCTGATCGTCACCAACCTTCAATCGTTT
GCAAGTACTGGACTGTGATTCAGAGTCATGGAACATGGTTCTAGCCTCCATGTCTCTAGC
ACGTTTCTGTTTTGACTTATTATGTTTGTGTTGTTTTTTCATCAGTTCCTTCATCGAGTC
ATCATCATCTGAGGAGGTACAGCCACTCGTACTGAAGTCTTCATTCAGAGCTGTCGGTGT
AATAATACTTTCGCCTTCAAATTCTGTTCCACTGGAACCAGATTCTTCACTCTTTGTCCG
CACGTAGTGCTTTTCTTTATGCTTTGATTCAAGGTACAGTTGTTGATGCTTTTCTCCACA
GAAAATTCTGTATTCAACAATTTTTTGTTTCTTGCTGTTGATCACTTCTATCCGACGTGT
TATGACAGTGTCACTGACTGCTGCACAATAAAAGTGGAAGCTTCTAATGCAATGCATCCA
TGAACAGCCAGCTGTGGCACCTCTTGACTGTTTTAAACCACTCTTCTTTAACCTCTTTGT
GCACAGTGAACAACGCAGTTTTCTTCCTCTGGCTATTTCTTCTTGAACCTTCTCAAGCTT
GAAGCCACCAAACCCAATATTGTGGTGATACTGTACTAGTCTTGCTGAATATTGCATGCA
CTTCTTGTGTGCTGCCACATTCTCAGTCACGTACAGATGTCCACAAATTTTAGCAACCTC
AGTGCCACGATTACAAAATCCACAAATAGCTGTCTTTTCCATCTCACTTCTCTTCACTCG
CTCCATCTCGCGAATGGTT
>Alvinella caudata-Ginger_DN10114_c0_g1_i1
CGGCCCTTGTTCACTAGGTACACCTGACAGGTGTGACTGCTGGTGCCACCCAGTGGTCCA
TAGGGCAGCCACTTGTAACAGGTGCCAACTTTGGTGAAGATGACGATCTTTGTGTCGAGC
ATCGTCGCCATGGCAATGATCTCGGTGTCTGTAGCCCATGTTCCATTCTTGGCCATACCA
GACTCAGTGATGTAGTTCTGAATGCTGTGCATGTTGAAGTATTTCTCGAAGATCTTGGAA
TTCTTCACCATGTATGTTATTAACTTCTTTCTGACATAGGCATACTGGTTCTGCGTGCCC
GTGATCTCCTGTGACAGGGCCCGAAAGAAGCAGTTGCCATCGCCACGGACCTTCTGCGTC
AGCGATGGGATGCCAATGGTCCGTGTCTCGAGGATGGCATTTGCTGGGC
>Alvinella caudata-Gypsy_DN21472_c0_g1_i5
ACGGCATACGAGATGGCTATTGGTGACTGGAGTTCAGACGTGTGCTCTTCCGATCTCGCT
TCTTGTAAATAGGAATGTTTAAGGGAGGAATGTTGTGTTGAAGTGTTTGTCTGACAATCG
TATGCTATTCCGGCGTGTAATAAACAGTACACGAGAAGCTAGTAACATTCTTTTACGCAT
CAGGTGCACCCTTACAGCGATTTACCCCTACGCCATGCCGCCAAAAAGAAAGAGCGACGA
ACAGAACGGATCTGCTAAAAAGGCGAAAGGACGTGCTGATATTCCAGATGTAACAAAATT
AGATTTCTCATCTGAGGTAAAGACAAAAGATGGAAAACCATGGAACATGAAGTTGTCTTC
TTGGAATGTCAATGGAATCAGAGCTTGGTGCGATAAAAATGGCCATTCATACATAAAAGC
AGAAGAACCAGATATATTCTGTCTCCAAGAGACAAAATGTGAGAAAGAGAAGTTGCCTAA
AGAAGTTGATGTAGAAGGTTATCACAAATATTGGCTCTCTGGTGACAAGGAAGGTTACTC
TGGTGTAGGTCTTTACAGTAAGATTAAACCACTAGAGGTGAAATATGGATTGGACATTGA
GAAGCATGATAAGGAAGGACGGGTTATAACAGCTGAATATGAGAGGTTTTACCTTGTAAC
AGCATATGTGCCAAATGCAGGAAGAGGACTTCCAAGATTGCCATATCGACATAAAGAGTG
GGACCCAGACTTCAGAGCATACCTCAAGAATTTAGATAAAAAGAAACCTGTTATCTTGTG
TGGAGATCTAAATGTAGCACACCAAGAAATTGATTTGGCTAATCCAAAGAGCAACAAAAA
ATCTGCAGGATTTACTGCAGAAGAGAGAGAAGGCATGACAAAGCTGTTGGCTGAAGGTTT
TGTTGATACATTCAGGGAGCTCTATCCAGAAGAGAAAGGTGCTTATACCTTTTGGACATT
TATGGGTAATGCCAGAGCTAAGAATGTTGGCTGGCGCTTAGATTACTTCATCATTTCGGA
ACGTTTGAAGCCAAACTTGTGTGACTCAGTCATTAGAAAGGATGTCTTTGGTAGTGATCA
TTGTCCCATTACACTTTTCATGCATTTTTAACCTTCCAGTGTTTGTGCAAGATAGATGAA
AAAAAAACACAGCATAAGATGTACTGTTGTTAGCAACTAATATCTTAGAACTATAAGTAG
GCTCTTTACCTAAGTAAATCCAGGTCTGTCTGCTAAATGATTTGCAAGTAAATTCTTGGA
GATGACATTCCTGCTCTCATTAGTCAAAAGGATATGAACATCTAGTTCAGTAGTACTGCA
TGTGTTCAGCAACTGATGGATTAGTTAGTAAAAAAACTAGAGCATTTGTAGTGATAGATT
TAGACTGATATTTAGCTTTTATATGACCTTGTTGATATAACATCAGGGAAAGTAATTACT
TCTGAGAAAAAACAGAGGGTGATTTTATTGGTTGAACACATTAAATGAGCTTGCCTTTCA
TAAGTAAGTACTCAAAATCTGAATACTTGAAACAATTCTATTGTATAGCAAATGAAGTTA
ATTATACTTTTCAATTCCTGTGGTAGTAACTATAATCTGTTCATTGTCTGGCTCACTGAC
TGCTGTATACTATTTGTGAGTAATGATGTTCTGTGTTTTCTTCTGAACAGTTTTATGTTG
AAAGAATAAAAGAACATAGTATTGTTACTTCACCGACTTGCTTGCTATGTTATTTTGAGA
ATGGAGTGTTGCTCACTAGAAATTAACATGTAGTAGATCGGAAGAGCGTCGTGTAGG
>Alvinella caudata-Gypsy_DN21472_c0_g1_i12
ACGGCATACGAGATGGCTATTGGTGACTGGAGTTCAGACGTGTGCTCTTCCGATCTCGCT
TCTTGTAAATAGGAATGTTTAAGGGAGGAATGTTGTGTTGAAGTGTTTGTCTGACAATCG
TATGCTATTCCGGCGTGTAATAAACAGTACACGAGAAGCTAGTAACATTCTTTTACGCAT
CAGGTGCACCCTTACAGCGATTTACCCCTACGCCATGCCGCCAAAAAGAAAGAGCGACGA
ACAGAACGGATCTGCTAAAAAGGCGAAAGGACGTGCTGATATTCCAGATGTAACAAAATT
AGATTTCTCATCTGAGGTAAAGACAAAAGATGGAAAACCATGGAACATGAAGTTGTCTTC
TTGGAATGTCAATGGAATCAGAGCTTGGTGCGATAAAAATGGCCATTCATACATAAAAGC
AGAAGAACCAGATATATTCTGTCTCCAAGAGACAAAATGTGAGAAAGAGAAGTTGCCTAA
AGAAGTTGATGTAGAAGGTTATCACAAATATTGGCTCTCTGGTGACAAGGAAGGTTACTC
TGGTGTAGGTCTTTACAGTAAGATTAAACCACTAGAGGTGAAATATGGATTGGACATTGA
GAAGCATGATAAGGAAGGACGGGTTATAACAGCTGAATATGAGAGGTTTTACCTTGTAAC
AGCATATGTGCCAAATGCAGGAAGAGGACTTCCAAGATTGCCATATCGACATAAAGAGTG
GGACCCAGACTTCAGAGCATACCTCAAGAATTTAGATAAAAAGAAACCTGTTATCTTGTG
TGGAGATCTAAATGTAGCACACCAAGAAATTGATTTGGCTAATCCAAAGAGCAACAAAAA
ATCTGCAGGATTTACTGCAGAAGAGAGAGAAGGCATGACAAAGCTGTTGGCTGAAGGTTT
TGTTGATACATTCAGGGAGCTCTATCCAGAAGAGAAAGGTGCTTATACCTTTTGGACATT
TATGGGTAATGCCAGAGCTAAGAATGTTGGCTGGCGCTTAGATTACTTCATCATTTCGGA
ACGTTTGAAGCCAAACTTGTGTGACTCAGTCATTAGAAAGGATGTCTTTGGTAGTGATCA
TTGTCCCATTACACTGTTCATGCATTTATAACCTTCTGATGTTGTGGGCAAGACAGTTGA
AGAAAACAAAACATGGCATAAAATGTTATACTGTTGGCAACTAATATCGTAAGGACTATA
TGTAGACTCTTTACCTAAGTGACTTGAGGTCTGTTTGCTAAATTACTTGCAAGTCAATTC
TTGAAGTTAACATTCCTGCTTATTGTAATCAGGAGGATATGAAAATCTAGTTCAGTAGTA
TTGCATGTGTTCAGCAAGTGATCGGATTAGTTAGTAAAAAAAAACTAGACCATTAGTAGA
GTGATAGATTTAGACTGATGTTTAGCTTTTATATGACCTTATCAGGGAAAGTAATTATTT
TTCAGCAAAACATAAGTTGATTTGATTGGATGAAGACATTAAATACCCTTCAAATGTAAA
TACTCAAAATCTGAATACTTTAAACATTTCTGTTACATGGCAGATGAAGTTAACTATACT
TTTCAATTCCTGTGGGAGTAACTGTAATCTGTTCATGGTTCACAGATCTGTGGATTGTCT
GGCTCATTGATTGCTATATGCCATTTGTCAGTACTGATGTTCTGTGTTTTCTTTTGGACA
GTTGTATGTTGAAATAATAAAACAACACAGTATTGTTACTTCACCGAAAAGATCGGAAGA
GCGTCGTGTAGG
>Alvinella caudata-Gypsy_DN21472_c0_g1_i11
ATTTAAGCGAAGCACACCACGACTTATCCAAGTATCCGATGTTTGGTTTCAGGTTTATTC
GGATGTAATCAAACGTAACACACCCTATTATTGACTGTTTAAGGGAGGAATGGTGTGTTG
AAGTGTTTGTCTGACAATCGTATGCTATTCCGGCGTGTAATAAACAGTACACGAGAAGCT
AGTAACATTCTTTTACGCATCAGGTGCACCCTTACAGCGATTTACCCCTACGCCATGCCG
CCAAAAAGAAAGAGCGACGAACAGAACGGATCTGCTAAAAAGGCGAAAGGACGTGCTGAT
ATTCCAGATGTAACAAAATTAGATTTCTCATCTGAGGTAAAGACAAAAGATGGAAAACCA
TGGAACATGAAGTTGTCTTCTTGGAATGTCAATGGAATCAGAGCTTGGTGCGATAAAAAT
GGCCATTCATACATAAAAGCAGAAGAACCAGATATATTCTGTCTCCAAGAGACAAAATGT
GAGAAAGAGAAGTTGCCTAAAGAAGTTGATGTAGAAGGTTATCACAAATATTGGCTCTCT
GGTGACAAGGAAGGTTACTCTGGTGTAGGTCTTTACAGTAAGATTAAACCACTAGAGGTG
AAATATGGATTGGACATTGAGAAGCATGATAAGGAAGGACGGGTTATAACAGCTGAATAT
GAGAGGTTTTACCTTGTAACAGCATATGTGCCAAATGCAGGAAGAGGACTTCCAAGATTG
CCATATCGACATAAAGAGTGGGACCCAGACTTCAGAGCATACCTCAAGAATTTAGATAAA
AAGAAACCTGTTATCTTGTGTGGAGATCTAAATGTAGCACACCAAGAAATTGATTTGGCT
AATCCAAAGAGCAACAAAAAATCTGCAGGATTTACTGCAGAAGAGAGAGAAGGCATGACA
AAGCTGTTGGCTGAAGGTTTTGTTGATACATTCAGGGAGCTCTATCCAGAAGAGAAAGGT
GCTTATACCTTTTGGACATTTATGGGTAATGCCAGAGCTAAGAATGTTGGCTGGCGCTTA
GATTACTTCATCATTTCGGAACGTTTGAAGCCAAACTTGTGTGACTCAGTCATTAGAAAG
GATGTCTTTGGTAGTGATCATTGTCCCATTACACT
>Alvinella caudata-Gypsy_DN21472_c0_g1_i10
GGCAGCTACATCTTTTACCGTTTCTTAATCGTCCCGCTTCTTGTAAATAGGAATGTTAAA
GGGAGGAATTAGTTGAAGTGTTTGTCTGACAAACGTATGCTATTCCGGTGTGTAATAAAC
AGTACACGAAAAGCTGGTAACATTCGTTTGTACGTCAGGTACACCCTTACAACGATTTGT
CACTACGCCATGCCACAAAAAAGAAAGAGCGACGAACAGAACGGATCTGCTAAAAAGGCG
AAAGGACGTGCTGATATTCCAGATGTAACAAAATTAGATTTCTCATCTGAGGTAAAGACA
AAAGATGGAAAACCATGGAACATGAAGTTGTCTTCTTGGAATGTCAATGGAATCAGAGCT
TGGTGTGATAAAAATGGTCATTCATACATAAAAGCAGAACAGCCAGATATATTCTGTGTT
CAAGAGACAAAGTGTGAGAAAGAGAAGCTGCCTAAAGAAGTTGAGATAGAAGGTTATCAC
AAATATTGGCTCTCTGGTGACAAGGAAGGTTATTCTGGTGTAGGTCTCTTCAGTAAGATT
AAACCACTAGAAGTGAAATATGGACTGGGCATTGAGAAGCATGATAAGGAAGGACGGGTT
ATAACAGCTGAATATGAGAGGTTTTACCTTGTAACAGCATATGTGCCAAATGCAGGAAGA
GGACTTCCAAGATTGCCATATCGACATGAAGAATGGGACCCAGACTTCAGAACTTACATC
AAGAATTTAGATAAAAAGAAACCTGTTATCTTGTGTGGAGATCTAAATGTAGCACACCAA
GAAATTGATTTGGCTAATCCAAAGAGCAACAAAAAATCTGCAGGATTTACTGCAGAAGAG
AGAGAAGGCATGACAAAGCTGTTGGCTGAAGGTTTTGTTGATACATTCAGGGAGCTCTAT
CCAGAAGAGAAAGGTGCTTATACCTTTTGGACATTTATGGGTAATGCCAGAGCTAAGAAT
GTTGGCTGGCGCTTAGATTACTTCATCATTTCGGAACGTTTGAAGCCAAACTTGTGTGAC
TCAGTCATTAGAAAGGATGTCTTTGGTAGTGATCATTGTCCCATTACACTGTTCATGCAT
TTATAACCTTCTGATGTTGTGGGCAAGACAGTTGAAGAAAACAAAACATGGCATAAAATG
TTATACTGTTGGCAACTAATATCGTAAGGACTATATGTAGACTCTTTACCTAAGTGACTT
GAGGTCTGTTTGCTAAATTACTTGCAAGTCAATTCTTGAAGTTAACATTCCTGCTTATTG
TAATCAGGAGGATATGAAAATCTAGTTCAGTAGTATTGCATGTGTTCAGCAAGTGATCGG
ATTAGTTAGTAAAAAAAAACTAGACCATTAGTAGAGTGATAGATTTAGACTGATGTTTAG
CTTTTATATGACCTTATCAGGGAAAGTAATTATTTTTCAGCAAAACATAAGTTGATTTGA
TTGGATGAAGACATTAAATACCCTTCAAATGTAAATACTCAAAATCTGAATACTTTAAAC
ATTTCTGTTACATGGCAGATGAAGTTAACTATACTTTTCAATTCCTGTGGGAGTAACTGT
AATCTGTTCATGGTTCACAGATCTGTGGATTGTCTGGCTCATTGATTGCTATATGCCATT
TGTCAGTACTGATGTTCTGTGTTTTCTTTTGGACAGTTGTATGTTGAAATAATAAAACAA
CACAGTATTGTTACTTCACCGAAAAGATCGGAAGAGCGTCGTGTAGG
>Alvinella caudata-Gypsy_DN21472_c0_g1_i3
ACGGCATACGAGATGGCTATTGGTGACTGGAGTTCAGACGTGTGCTCTTCCGATCTCGCT
TCTTGTAAATAGGAATGTTTAAGGGAGGAATGTTGTGTTGAAGTGTTTGTCTGACAATCG
TATGCTATTCCGGCGTGTAATAAACAGTACACGAGAAGCTAGTAACATTCTTTTACGCAT
CAGGTGCACCCTTACAGCGATTTACCCCTACGCCATGCCGCCAAAAAGAAAGGGTGAATA
CGACTCTTTCTACTTTGATTAACCAGAACATGTAACTTCAGCTTTCGGACAATCTGTACT
GAATTGTATAGCGTTTTTGTTTTCACAGAGCGACGAACAGAACGGATCTGCTAAAAAGGC
GAAAGGACGTGCTGATATTCCAGATGTAACAAAATTAGATTTCTCATCTGAGGTAAAGAC
AAAAGATGGAAAACCATGGAACATGAAGTTGTCTTCTTGGAATGTCAATGGAATCAGAGC
TTGGTGCGATAAAAATGGCCATTCATACATAAAAGCAGAAGAACCAGATATATTCTGTCT
CCAAGAGACAAAATGTGAGAAAGAGAAGTTGCCTAAAGAAGTTGATGTAGAAGGTTATCA
CAAATATTGGCTCTCTGGTGACAAGGAAGGTTACTCTGGTGTAGGTCTTTACAGTAAGAT
TAAACCACTAGAGGTGAAATATGGATTGGACATTGAGAAGCATGATAAGGAAGGACGGGT
TATAACAGCTGAATATGAGAGGTTTTACCTTGTAACAGCATATGTGCCAAATGCAGGAAG
AGGACTTCCAAGATTGCCATATCGACATAAAGAGTGGGACCCAGACTTCAGAGCATACCT
CAAGAATTTAGATAAAAAGAAACCTGTTATCTTGTGTGGAGATCTAAATGTAGCACACCA
AGAAATTGATTTGGCTAATCCAAAGAGCAACAAAAAATCTGCAGGATTTACTGCAGAAGA
GAGAGAAGGCATGACAAAGCTGTTGGCTGAAGGTTTTGTTGATACATTCAGGGAGCTCTA
TCCAGAAGAGAAAGGTGCTTATACCTTTTGGACATTTATGGGTAATGCCAGAGCTAAGAA
TGTTGGCTGGCGCTTAGATTACTTCATCATTTCGGAACGTTTGAAGCCAAACTTGTGTGA
CTCAGTCATTAGAAAGGATGTCTTTGGTAGTGATCATTGTCCCATTACACTGTTCATGCA
TTTATAACCTTCTGATGTTGTGGGCAAGACAGTTGAAGAAAACAAAACATGGCATAAAAT
GTTATACTGTTGGCAACTAATATCGTAAGGACTATATGTAGACTCTTTACCTAAGTGACT
TGAGGTCTGTTTGCTAAATTACTTGCAAGTCAATTCTTGAAGTTAACATTCCTGCTTATT
GTAATCAGGAGGATATGAAAATCTAGTTCAGTAGTATTGCATGTGTTCAGCAAGTGATCG
GATTAGTTAGTAAAAAAAAACTAGACCATTAGTAGAGTGATAGATTTAGACTGATGTTTA
GCTTTTATATGACCTTATCAGGGAAAGTAATTATTTTTCAGCAAAACATAAGTTGATTTG
ATTGGATGAAGACATTAAATACCCTTCAAATGTAAATACTCAAAATCTGAATACTTTAAA
CATTTCTGTTACATGGCAGATGAAGTTAACTATACTTTTCAATTCCTGTGGGAGTAACTG
TAATCTGTTCATGGTTCACAGATCTGTGGATTGTCTGGCTCATTGATTGCTATATGCCAT
TTGTCAGTACTGATGTTCTGTGTTTTCTTTTGGACAGTTGTATGTTGAAATAATAAAACA
ACACAGTATTGTTACTTCACCGAAAAGATCGGAAGAGCGTCGTGTAGG
>Alvinella caudata-Gypsy_DN21472_c0_g1_i6
GGCAGCTACATCTTTTACCGTTTCTTAATCGTCCCGCTTCTTGTAAATAGGAATGTTAAA
GGGAGGAATTAGTTGAAGTGTTTGTCTGACAAACGTATGCTATTCCGGTGTGTAATAAAC
AGTACACGAAAAGCTGGTAACATTCGTTTGTACGTCAGGTACACCCTTACAACGATTTGT
CACTACGCCATGCCACAAAAAAGAAAGAGCGACGAACAGAACGGATCTGCTAAAAAGGCG
AAAGGACGTGCTGATATTCCAGATGTAACAAAATTAGATTTCTCATCTGAGGTAAAGACA
AAAGATGGAAAACCATGGAACATGAAGTTGTCTTCTTGGAATGTCAATGGAATCAGAGCT
TGGTGTGATAAAAATGGTCATTCATACATAAAAGCAGAACAGCCAGATATATTCTGTGTT
CAAGAGACAAAGTGTGAGAAAGAGAAGCTGCCTAAAGAAGTTGAGATAGAAGGTTATCAC
AAATATTGGCTCTCTGGTGACAAGGAAGGTTATTCTGGTGTAGGTCTCTTCAGTAAGATT
AAACCACTAGAAGTGAAATATGGACTGGGCATTGAGAAGCATGATAAGGAAGGACGGGTT
ATAACAGCTGAATATGAGAGGTTTTACCTTGTAACAGCATATGTGCCAAATGCAGGAAGA
GGACTTCCAAGATTGCCATATCGACATGAAGAATGGGACCCAGACTTCAGAACTTACATC
AAGAATTTAGATAAAAAGAAACCTGTTATCTTGTGTGGAGATCTAAATGTAGCACACCAA
GAAATTGATTTGGCTAATCCAAAGAGCAACAAAAAATCTGCAGGATTTACTGCAGAAGAG
AGAGAAGGCATGACAAAGCTGTTGGCTGAAGGTTTTGTTGATACATTCAGGGAGCTCTAT
CCAGAAGAGAAAGGTGCTTATACCTTTTGGACATTTATGGGTAATGCCAGAGCTAAGAAT
GTTGGCTGGCGCTTAGATTACTTCATCATTTCGGAACGTTTGAAGCCAAACTTGTGTGAC
TCAGTCATTAGAAAGGATGTCTTTGGTAGTGATCATTGTCCCATTACACTTTTCATGCAT
TTTTAACCTTCCAGTGTTTGTGCAAGATAGATGAAAAAAAAACACAGCATAAGATGTACT
GTTGTTAGCAACTAATATCTTAGAACTATAAGTAGGCTCTTTACCTAAGTAAATCCAGGT
CTGTCTGCTAAATGATTTGCAAGTAAATTCTTGGAGATGACATTCCTGCTCTCATTAGTC
AAAAGGATATGAACATCTAGTTCAGTAGTACTGCATGTGTTCAGCAACTGATGGATTAGT
TAGTAAAAAAACTAGAGCATTTGTAGTGATAGATTTAGACTGATATTTAGCTTTTATATG
ACCTTGTTGATATAACATCAGGGAAAGTAATTACTTCTGAGAAAAAACAGAGGGTGATTT
TATTGGTTGAACACATTAAATGAGCTTGCCTTTCATAAGTAAGTACTCAAAATCTGAATA
CTTGAAACAATTCTATTGTATAGCAAATGAAGTTAATTATACTTTTCAATTCCTGTGGTA
GTAACTATAATCTGTTCATTGTCTGGCTCACTGACTGCTGTATACTATTTGTGAGTAATG
ATGTTCTGTGTTTTCTTCTGAACAGTTTTATGTTGAAAGAATAAAAGAACATAGTATTGT
TACTTCACCGACTTGCTTGCTATGTTATTTTGAGAATGGAGTGTTGCTCACTAGAAATTA
ACATGTAGTAGATCGGAAGAGCGTCGTGTAGG
>Alvinella caudata-Gypsy_DN6412_c0_g1_i3
TCGAGCACTCTCCGTGCAATTCGAGCACTCTCCGTGCAATTCGAGCACTCTCCGTGCAAT
TCGGGCACTCTCCGTGCAATATTAACTCCGTCAGCTGACGTCGGTAAGGAAGTATCCGCT
CGATGGATACCGGTCTGGGCAGTCGGAGCGCGAGGGTGCCATAATATGGTTTGAGACCAA
CTCTAGCTTGAACTGTCTCGTCGGGTTCCATTCCATGCGCACGTGCTTCCGGGTAAGCTC
CGTTAGGGGCTCCACGATTTTGGCGTAATTTGGAATAATTGTCCTATAATAACTTGTTGA
AACGAGGAAAGATCGTACCTCGCTGGCGGTGGTCGGTGAGGGTAGCGTGGAGATGGCTGC
TGTCTTTTCAAGGTCAGGGCTTTTCCCTTTAGCACTGATAATATGCTTTAGCAAACGGAC
CCGTGGCAGTCCAAAGTGTTTCAGGCCATAGTTTCAGGCCAGCAGCACGCAAACGATCAA
AAACAGTTTGTAAGTGCTGCGCATGCGCCTCAGGCGACGGAGAGTACACCACAATGTCAT
CGAGGTACACCAACACGCACCTGCCAATCAACCCTGCCAGTACCTTATCCTTGGTCCGTT
GGAATACTGCTGGGGCATTAGTCAAGCCAAATGCCACACGAAGATATCCACATAGACCCA
GATGGCAGCGGAAGGCTGTTTTGGGGACATCCGCATCCGCCATTTTGAGCTGGTGATACC
CCGCCCGTAAATCTAACGTAGAATAAATGGCGCTGCCCGCCACCTGGTCAAAAATATCGC
CGATGAGGGGAAGCGGATATTGGTCGCGCACGGTACACGTGTTCGACTTACGGTAGTCGA
CACAAAATCTAGTTCTTCCCCAGAGGATTTGGGCACGAGTGGTGTAGGGGCGATTTGCTG
ACAGGGGATGATTGCTAATCATCTTCGC
>Alvinella caudata-Gypsy_DN6412_c0_g1_i1
TCGAGCACTCTCCGTGCAATTCGAGCACTCTCCGTGCAATTCGAGCACTCTCCGTGCAAT
TCGGGCACTCTCCGTGCAATATTAACTCCGTCAGCTGACGTCGGTAAGGAAGTATCCGCT
CGATGGATACCGGTCTGGGCAGTCGGAGCGCGAGGGTGCCATAATATGGTTTGAGACCAA
CTCTAGCTTGAACTGTCTCGTCGGGTTCCATTCCATGCGCACGTGCTTCCGGGTAAGCTC
CGTTAGGGGCTCCACGATTTTGGCGTAATTTGGAATAATTGTCCTATAATAACTTGTTGA
AACGAGGAAAGATCGTACCTCGCTGGCGGTGGTCGGTGAGGGTAGCGTGGAGATGGCTGC
TGTCTTTTCAAGGTCAGGGCTTTTCCCTTTAGCACTGATAATATGCTTTAGCAAACGGAC
CCGTGGCAGTCCAAAGTGTTTCAGGCCATAGTTTCAGGCCAGCAGCACGCAAACGATCAA
AAACAGTTTGTAAGTGCTGCGCATGCGCCTCAGGCGACGGAGAGTACACCACAATCAACC
CTGCCAGTACCTTATCCTTGGTCCGTTGGAATACTGCTGGGGCATTAGTCAAGCCAAATG
CCACACGAAGATATCCACATAGACCCAGATGGCAGCGGAAGGCTGTTTTGGGGACATCCG
CATCCGCCATTTTGAGCTGGTGATACCCCGCCCGTAAATCTAACGTAGAATAAATGGCGC
TGCCCGCCACCTGGTCAAAAATATCGTCGATGAGGGGAAGCGGTTATTGGTCGCGCACGA
TACACGTGTTCAACTGCCGGTAGTCGACACAAAATCTGGTTTCTCCAGAGGATTTGGGCA
CGAGGGTGATGGGACTGGCCCTGGGGGAGCAGCTGGGACGGATAACTCCCTCCTCTAATA
TCGCCTGAACGCAGTCCTCCACCAAACTGCGCTTATGGAGTGGGGTGCGATATGCCTTTT
GGGCAATGGGTCTACCGGAAGTACGTATGGTCATCTCCGTGACCCCGCAATGCCCGTGGG
GTTCCCCTTTCTCCGAGAAAACCTCCGCATTTTTCCTTACCAATCTCCGAAAACGCTCGG
AAGATACTTCCGGTACATCGACCCCAAACCCTGTGACCTCCCAGGGCCCACACGTGAGGC
TATCAGTCTGACCAGTGCCGGAGGGCGTTACCATTGGCCAATCTGCTCCGAACCAGCGGA
CACGCATATGACAAAAATCTAATACGGCCCCTCCCTGTTGCAGATGTGGGGCCCCTAAGA
TAATCTGATGGTTAATGTCACCTACCACAACTACTATGAGTGGTTTAGTCAGCCCTTCAG
TTGTCATTTCCGTGGTGCCGCGTACGTCTAGCGCTGTTCCTTCCCCACGCTGCACAGGTT
TGGTCCGGGTCGCAGGCGCGGTGCACCACGTGTTAGTCCGCTGTTTTGCTGGAA
>Alvinella caudata-Gypsy_DN6412_c0_g2_i1
CATGTCAGCGCGAATATTGTTACGGCCACGGCGGTACTCGATGCGGGCTCCTTATTGTTT
TGTGAATAGGGCTTTAAGTGGCTTACGGTCTGTGTACACAGTGAATTTAGCGCCGCACAG
GTAAGTGGGCAATTTCTCAATAGCATACACGACAGCGTAGGCCTCTTTCTCAATGGTAGC
CTTCGGTTTTGGGGTGCAGATAAGCCGCGGGAGACATATGAGATCACTCTTTCTACCCCA
TGCTGGTAATTCTGCACCAATATTGCTTCTACTGCATAATCACACGCATCTGAGTATAGT
TTGTATGGGCAGTCGCAGCGCGGAGGTGCCATAATACGGTTTGAGATCATCTTCTTGGAT
TCCATTCAATGCGCACGTTCTTCCGGGTAAGCTCCGGCAGGAGCCAGCGACGTTGGCATA
ATTTGGAATACTTGTCCTATAATAACTTGTCGATCCGAGAAAAGATCGTATCTCCCTGGC
GGTGGTCGGTGCTGATAGCCTGGAAATGGCTGTTCTCTTTTCAGAGTCAGGGCTTTTATC
CTTGGCACTGATAATACGCCCTAGCAAACGGACCTGTGACAGTCCAAAGTGGCATTTGTT
GGGTTTTATTTTCAGCCCAGCGTCACGCAAACGACCAGAAACAGGAACACGCACCTGCTA
ATCAACCCTGCCACTAGCTTATCCATGGTCCGTTGCAAAACTGCTTGAACATTAGCCAAG
CCAAATGGCATACACAGCTATTCAAAGATCCAGATGGCCCCAGAAGGCTGTTTTGAGGAT
ATCCGCATCCGCAATTTTAATCTGGTGAAGCCCCACGCGTAAATCTAACTTAGAATAAAT
GGTGCTGCCCGCCACCTCGTCACAAATGTCGTCGATCAGGGGATGAGAGCGGATATTGGT
CACGAACGGTACACGTGTTTAGCTTCCAGTGGTCGACACAAAACCACGTGTCCCCCGAGG
ATTTGGGTACGAGGATGATGGGGGAAGCAGCTGGGAGGGAAAACGCCCTCCTCTAACACC
TCCTGAATGCAGTCCTCCACCAAACTGTGCTTATAGAGTGGGGTGCGATAGACTTTTGGG
GCAATGGGTCTACCGGAATTACGTATGGTCATTTCCGTGATCCCACAATGCCCATGGGGT
TCACGTTTCTCCGAGAAAACCTCCGCATTCTTCTTTACCAAGTTTCGAAACCGCTCGGAA
GATACTTTCAGTAAATCGAATCCAAACCCTGTGACCTTCCAGAGCCCACCCGTGAGGCTA
CTGATCTGACCCCTGGCGACAGCGTTCCTCTCCAGCTGTACTCGCATTTAAAGAGTTTGA
AACTAGAACAAACAGGTGCGTCGTGTAGCCGGTCCAAAACCAAAGTCAATGTATTCTTGT
TCCACCTTCCTGAAGTGCACGCGCACATACA
>Alvinella caudata-Gypsy_DN6412_c0_g3_i1
ACTTGTTGAAACGAGGAAAGATCATACCTCGCTGACGGTGGTCGGTGGGGGTAGCGTGGA
GATGGCTGCTGTCTTTTCAGGGTCAGGGCTTTTGCCTTTAGCACTGATAATATGCCCTAG
CAAACGGACCTGTGGCAGTCCAAAGTGGCATTTGCTGGACTTTAGTTTCAGCCCAGCATC
ACGCAAACGATCAAAAACAGCTTGTAAGTGCTGCGCATGCGCCTCAGGCGACGGAGAGTA
CACCACAATGTCATCGAGGTACACCAACACGCACCTGCCAATCAACCCTGCCAGTACCTT
ATCCATGTTCTGCCGGAATACTGCTTGGACATTAGCCAGATGGCACAGGAAGGCTGTTTT
GGGCATATCCACATCTGCCATTTTAATCTGGTGATACCTCGCACGTAAATCTAACGTAGA
ATAACTGGCGCTGCCCGCCACTTGGTCAGAAATATCGTCGATGAGGGCAAGCGGATATTC
GTCGCGAACGCTCCACGTGTTCAACTTCCGGTAGTCGACCCAAAATCTCGCCTTTCCCGA
GGATTGGGCACGAGGATGATGGGACTGGCCCAGGGGAGCAGCTGGGACGGATAACCCCCT
CTTCTATCATTTTCTCAACACAATGGGTCTACCGGAAGAACGTATGGTCAGCTCTGTGAC
CTCGCAATGCCCGTGGATTCCTCTTTCTCCGAGAAAACCTCTGCATTCTTCTTTACCAAC
TTCAGAAACCGTTCGGAAGATACTTGTGGATAATCGAGTCACAGAGGATAGCACAGTGTG
GAGGCGACCGCTTTCCTCTCCTGGTGTACTCACATTTAAAGAGTTTGAATGTGAGGCACG
TGGTTTGCTCGCATTCCCATGCCATGTAGCCGAAACGTCCACAGTCGAAAGAACGTGGCC
GGCCATTGGCATCCCAGTCCCAGTTCCAGGGACGTCGATCATCAGGGGTGGTTGGTGCAT
CCCATTTCCGGTTTAGGGGACGTCGATCTCCTCACGCGAGTCCGGTGGATAATCGAGTGA
CATTATCCGCTAGCGCCGCTAACGCCGTCTCCATCTTCGCG
>Alvinella caudata-Gypsy_DN2985_c0_g1_i5
AACGGTGTGAAGCCCATAGTGATAGACACCGACGTTCGGTATGCTAATAGGACATCGCCT
AACTTTTCCTCCCATCAGCTCGCCGCATTATTACATGCTTTAGAGACGAGCTGTTTAATT
ATTTTATTTGCTCTCTCAATCCGCTCGTTACTTGCTGGATGTCCCGCCGTGATGCGATGG
TGTTCAATACCTAGACTGCAGGTACGCCTGGAATGGGGCTGCGATGGGGTCCCTGAAATT
TGTATCACGGACAATGGTGAGGCACAAATTGTTCTGCAAATGCATCCCACACACTTTTGT
TGGTTTTATCTAGTAAGGGATATACTTCCAGCCATCTCGTACACTGGTCAATGATTGTGA
GGGCATAGCAACTAACCTGCGGGGATGTTGTCAGGGGCCAAATAAGATCTATTCAAATTA
TTTGCATGCGGTATGTAGCTAAGGGACCTTCCCCCACTGGACCATGGCCATGTTTGGGAT
TATGTGCTACGCACACTGCACAGCGTGCAATATACTTGTGTATGTGTAATCTCATCTTTG
GCCACGTGTACGCTTCGTCTAAGCGGCGCAGGGTCTTCCATGTAGCCATGTGGCCGACCT
CACTGTGTGCTTGGTTAATCACCGCCTCCCTGTAAGAGTGTGGTAACACTAAACGTGGGT
AGCCAGGCTCATGGTCACGTTGAACTTGGCTACTGTACAGGGCCCCATCTATGATATCAT
AATATTCATTGTCAGGATCCTCTCCACAACGCCAGAGGCCAGGGAACTCCCTATCCTGTT
GCATGGCAACGGCCCATAGTTCATCATGCAGCAAGGGTAGGAGCTCCCTTACTTCCGATG
CCGGTTCCTCGGTGTCACGTGGTTCAAGCCAGTCACCGGCATCGAACACAGCC
>Alvinella caudata-Gypsy_DN2985_c0_g1_i3
AACGGTGTGAAGCCCATAGTGATAGACACCGACGTTCGGTATGCTAATAGGACATCGCCT
AACTTTTCCTCCCATCAGCTCGCCGCATTATTACATGCTTTAGAGACGAGCTGTTTAATT
ATTTTATTTGCTCTCTCAATCCGCTCGTTACTTGCTGGATGTCCCGCCGTGATGCGATGG
TGTTCAATACCTAGACTGCAGGTACGCCTGGAATGGGGCTGCGATGGGGTCCCTGAAATT
TGTATCACGGACAATGGTGAGGCACAAATTGTTCTGCAAATGCATCCCACACACTTTTGT
TGGTTTTATCTAGTAAGGGATATACTTCCAGCCATCTCGTACACTGGTCAATGATTGTGA
GGGCATAGCAACTAACCTGCGGGGATGTTGTCAGGGGCCAAATAAGATCTATTCAAATTA
TTTGCATGCGGTATGTAGCTAAGGGACCTTCCCCCATTGGACCATCGACGTGCCTGGGAT
TGTGTGCTATGCACACTGCACAGCGTGCGATATACTTGCCTATGTGTAATCTCATACTTG
GCTACGTGTACGCTTCGTCTAAGCGGCGCAGGGTCTTCCATGTAGCCATGTGGCCGACCT
CACTGTGTGCTTGGTTAATCACCGCCTCCCTGTAAGAGTGTGGTAACACTAAACGTGGGT
AGCCAGGCTCATGGTTACGTGGAACTGGGCTACTGTACAAGACGCCACCTATGATATCAT
ATTCTTCATTGTCCGGATCCTCTCCACAACGTCAGAGACCAGGGAACTCCTTCTGCTGCT
GTATGGCAACGGCCGTAAGGTCTAGTCCATCATGCAGCAAGGGTAGGCTCTTCCTTACTT
CCAGTACCGATTCCGCGGTGTCACGTGCTTCAACCCAGTCACCGGCATCGAACACAGTCA
CCTCGGGGTTGGGACGAATACGGCTTAACATGTCAGCGCGAATATTGTTACGGCCACGGC
GGTACTCGATGCGGGCTCCTTATTGTTTTGTGAATAGGGCTTTAAGTGGCTTATGTTCTG
TGTACACACTGAATTGAGCGCCATACAGCGCACGTCCAGAGGATATCAGCGGGTGGTGGC
CGACGTGACAAGCAGACACACAGCAACAAGTAAACAGTAACCATGACAACCACACAACAA
TCATTGCAGCCACATACGTACACACATACAGCCACTTGGTACTCCAAATTAAAGCATACA
TAACTGACAAATTTGATTCTTAGTCGACTGTTTTGGTAAATCTGCACAAGTATTTGTATT
TAGATGGATGCTGACGAACGGCTATATTAAAAGAGTACGAAATAATGAAGTTACGAGATT
AACGCCTCTATTCCATTCTTAGCCAGGTTTGCTAAGATCATTTATTTCCTTTTTAAATAC
TTAATACTGATAACAATCATAACCTCAGTGAATAGCTTAACGTCTAAGTGTACATTAACA
CTGGTTACATGGTCAATAATTTATTTAAATACGTGGATACTGGAATAAAGCCAAAAGCAC
CCCAGACGTAGCTCTATAGAAGGGATGTTTGCAGAAAGTTGAACAATTTGGCAAGTACCG
AGAGAGAAAAAGAGACAACAAAGTCTAATCGAGAATGGTTGATAAAAGATTCATGTTTTT
CCAGCAACCTGACTGAAATAGGCCTTGTTATTATCATTACCTCAGATCTGCACAACTTCC
AAGCTGTTTGCAAGTATAACTAGCACAATGAAAAATAAAGCTTACTGTGTAAGGTACTAC
CTTACAACAACAACATTTTAATAGGATGGTATATAAATAATAAATTAATAATAATATAAT
TATTATTCAATGAGATAAAATATTATTTCTCTGTGCATGAAATCCATTACTGATAACAAC
CTATCCACAAGTAGGTGTCTTTGTGAACTGATGCTATTCTCACCTGAAATTGTCTTTTTT
TGCGATAATTGTAATTCAAAATATTGAGACGTGGCAATTAGAAAACAAGATTTCTACTAA
CAAAGAATAACAAACTTCAAACACATGCCAAGGTAAAAATAGCATAAAATCCCTACACAA
CCAATCTGAGCAAATCTAAATGTAACAAAATACAGAAGCACCAAAACTGGATCAGCTCAA
AATATTTCATCTTATCCAGTCGACACATAAAAGCTTAAATTGGGCACTTAAATAGATAAC
AAATGTATATAATGTTTGTAAAAGTCAAGTGCAGACATTACGTATGCTTATTAGACAACA
CATCTGATTCGTATGATGGCAAAGTGAAGCAGTGGACAAGAAGGAACACAAGGAAGCCAA
GTGCTTCACCAGTACATCATATGTTGTATGCTGTACAATGTCTGAGGAGACTGTCAAAAC
CTGTAAACAGGTATCAGACCAAGCTGAAGCTACACTAAGCAAGGTGACTGCACATGAATA
TCATACACATTTACCATCACAATACTGAGATGACTAGCACAACTACAGAAGCATTTAACA
GAGAAACAGTTTATCACAGAATACTTTAAGACAAATGGAAAAGTATACCATCGTCACGGT
CACATTTCTTAATTAACACAAATCTTAATACTCTTGAAATTACATCAGCATAGAGGAAGA
AGTTCTAAATCCATGTGCCAAGTTACATGGTGTGTGTCAATGAGGTTGCTATGTCTGGAA
GTAGCAACCACCTACAGAACAGACAGTAACAAAGATCTAGTTGTAACAACCAAGGTCCAC
TGATTATCTCTGACAAGCATGAAGAAGCCTTAACAACATAATGGCACTAAGTCAGTGAGA
CTGTCACTGCTCTGGCATTGTGTATGTAGACAGTGTGCTGGCAGGTCTTGCAGTGCACAA
TTTAAAAAACACCCACATTGTTTTACTCATGGTGTACTCACAACACAGACATGACACTTA
TCAGAAAACAGCAGCACAGATAACAGACATCACTCAAGGTAGAATATTCAGTGTTGGCTC
TGTTGTCCATCTAAAATAGCAGATCAGTTACAAACCTCAAAATGTCTACAAGTTTAACTG
CAATGCACATAGCCGCTGTTTTGAAGAACGACTACCATCCAAGATGATGGTATTAGTGTA
TCTGACCTGGCCTATCGGAGTTACCAGATCAGTGTCAGCATGTGTGATGAGCGGTAGTTT
CACTGAATGACCCCTTAATGTTTCTCATTTGAAGAGTCAATCAGAAGCTGGCCTTATCAA
TCCTATCTAAAACAAACCTCTCATGAAGGTAACCATAGACAGGTAGAGTGCTGATAACCA
GTGACAGGAACACAGCAAGCTGCATGGTCCCAAAATGACAGGTAGAATTCTTACAGAGCA
CTACAAGAGTACACAAGCCTAACTAGATAAATATGGCAAATTTATTTAGCAAACTGCATT
AATCATGTTAGTTCCAGACACTTCTAATTCAAGCAAACATATTCACTACCAATTATGCAC
TAAGTGGTTAATTAGATCTTCTATGTTAAAGCAAAACTGGGTAACAAAAATAATGCGATT
ATAATGAGGAAGATCAGTACCCAGGAGTCCTCAGATAATTAATTATAATCAAAATAATTG
TATAAAATCACTTGATATGAGATAGAATAATAGTTTTTTGCATGATTTTTGTTGTTTTCA
GAAAACCATATGCATTGAAAATAAACTAGATGTTAAGAGTTTGGCCTGCATATGTATGTC
AAGGTCAAGTAAATCCCTGGCCAAGGTCAGAATGATAATCAACCAAATACATCTTTCTTG
AAGACATGCAATTACCAGACAGCCAAGGGACAACACCAGGCTGACCTTTCCAAAGCCACA
AGAACATGCACTCAATTGCAGTATTTCTGGTAGAATTTCATTTCGGTCTCGATGGCATCA
CCAAAGAGGCCTTCAAGATCAGCAATACGTGCTGGATCATATTGATCAAAGAATTCCTCC
ATCTCCTTGACACAATCTGACTCCAGACCCATGAGAATGTTTCTCAGCGATTCATGTTTG
AAGTTGTCATCAAGAGGATTGATCTTCTGGTGAGCCCTGTACAGCAAGTGGCGCCTATCA
ACGGTTCTCTGGAAGCGGGGCTTTGTCTTTGCTGGATCATCTGGATATGTTGGCGAGACA
GTCAGACTGGGAATGCTGGCATTTGGAGTGAACACAAACGGTTTGAATACTGAGCGAGCA
GGATTCGGTGTGGCTGTGAACCAGTGGCAGCTTGGCTTTCCTGATGATGGAGGATAGATG
ACAGAGACCTGTGAACCCATGGTCGCAGAACCAGTGGCTCCAAGACGACAGATGCCACTC
TCCTCATCTCTGAGGATGCTCATCATTGAAGATGTGGTGAAGCCACCATTGCCATATTTA
TTCATCAATTCCTTGCCAGCCTTATATCTGTTAGATGGATCTTCTGAGCCAGGGCATGTC
TTAACAGTTGACAAGTCTGAGCTAAATATCTGAGCAACATCCAGACTTCCTTCTCCAGAC
CAGAGGCCTTTGGCTTTGGCTTGGTCCTTCAGACCAGGTGAACTAAGCTCATAGTTTGTA
CCTATTGTCATCAGGTTTGTCAGGTTCCTAGTACCACTTGTAATTTTCTCAGCAGCCCAT
TCTTTGCCAGCTGTTTCAAGAACCCAAGCTTCAGTGCCATCAGCTATAAGGAAGCTGTTA
TGGTAGATGACATCAGTCTTGTTGGGGTCTTCATAGCATGGACCACCTTGTCCATATGTG
GCCAGCAACTCACCAATAACATCAACAGCTTCACGTGCTGTTCTGCTTCGCTCCAAGCCA
AGTCTCACAAAGTCCATTCCAATTAGCTTCTCTTCCTTGTCTTCGTCTGAAGCCATCTTT
GTGTAGATAGCTTCATTGCCGATACAAACTCCATGTTCATTTGCTCCCATCTCAGCTCCC
CAAATCCAGGCAGGTTTGCTCAGTATCACAGCATAGGTGTGTGCCGCTTGAGCTATCTCT
ATGTATGTGCACTGCAGACGGGAGCCATTTTCATGATCTTTGGCTTGGACATGGATAACT
TCCTGCACTTCATTTGGTGGTCTGTCTGAGTTTTTACCAAAGATAACACAGCCATTGGTA
GCTGGAGGTAAGGCCACAAATGTGTCACAGGATGACATTGTGTCAGTCAAGATCAACTAA
CGTGATGATTTTGTGAAAATTTATGCTGGCAATATTAAATATTCAATATTTGGTTACTCG
CCAGGTGGCGCACT
>Alvinella caudata-Gypsy_DN2335_c0_g1_i2
ATAGACTTGTCCGTTCCTGCTATGGCGAAATTTATGTTTATGTTTCGTACAGGGACATTC
TTTGTTCTCTAAAAGCTACGATTGTCAGGGGACATTGGAATGTAGGAAAGTTGTTATTGA
AAGGAAGTTCAGTTAAATAGTAAAGACGAGTTCAGGCCGGAAGAGGCGGCTTCTTTCGCT
GACGCCCAATCGTTTCGGTATTTAGAATCCCGTTTGGCGCCATTTACTAATGTTATCTTC
TTTGTGGAAGCTACGAGTGTTATTTGCGAGAGCACAGCTAAAGATTGACAAAATGACAGC
AGTTGAAACCGACTTCAAACGACTTAAGACGGGCCTTGGTGGCAATGAGGATGTAATTCT
GAACTTCGTTAAATTAACTGATAACGCTTATACGCCTACAAGGGGCTCCGATCGGGCAGC
GGGACTCGACTTATACAGTGCTTATGAATATACTGTGCCAGCTCACGGAAAGGCTTTAGT
AAAAACAGATCTCCAGATTGCTCTGCCAAATGGTTGTTATGGAAGAATAGCACCAAGGTC
AGGACTGGCCAACAAATATTTCATTGATGTTGGTGCTGGCGTTATTGATGCAGATTACAG
AGGAAATATTGGTGTAATTCTCTTCAACCATGGTGATGAAGACTTTCATGTAAAAAAGGG
TGATAGGATTGCCCAGCTCATACTGGAAAGAATATACACATGCAAGCTTGTGCAGTGTAA
GACACTATCTGACACAGAGAGAGGGATGAATGGCTTTGGTTCAACAGGACTCAACTGAAG
AAAACTATAACATTATAGCAACTACTCATGATCAATCTCAAGACTAACTATTTCCAGTCC
TTGATGTGTTCCTTCTATTTCATATGCTGTTTACTTTATATTGTTAGCTTTTCTTCATCT
ACATAAATCGGTTTTACATCCCAGATTATTGCTTACTTTGTGTCTTTGGCAAACAATCTT
CACAAATTAGAACTAGTTCTCAGACATCCCTAACACTGTGTACAATGCTGTGTGGCATTA
AGCTGGTACTTATAACTGAGCTGTCAAGCCCGACTCTGGTGCACTGGTCTTTATCAGACT
CTGCACTGCTTTGAACTGAGGATGTTCCTTGTCTGCCACTAGCTGGAGTAAAATGGCCTC
ACTTGTTGTAACAATGGCTCCAGAATGTCGAAACCTCTGCAATCAGACAGTTTTCTTTGT
CAGGTGCCTCATAACTAATGACTGTTTAGCAACTGGAATTTGATGATAGAACATATCATG
TTACCTCAAAAGCAAAACATCTGTCCATCTGACTACGTGAAGATGTAGCATCAGCAACAA
CATGAACCTCGAAACCTTTCTTTAGTAGGTCAATAACTGTTTGTTGTATGCATACATGAG
CCTCTATGCCGAACAGAACTACATGCTTTAGCTTGCCATTGCACAAGGTTGGTAGCAAGT
CGAGCATCTCAGGCACCAACATGGTAAACTTTGTCTTAGAAATAACTGCCACGGCATGAC
TGATGTCTAGTTCTGACACTGTGTGTAATAAACCTTTGGGATACTGTTCTGTTACAACTA
GGGGAATGTTTAACAATTTTGCACCTTCAATAAGCCTCTTAGACACCTCCAAAATATCAT
CGAAGTATTTTATAGCTGGTCTGAATCGCTCTTGCATATCACACATAAAGAAAACTGTTT
TATCCAACTCGATGTCTCCCAGCAGCCTAACATTGGTCTCCATCTTGTCAGCTTGT
>Alvinella caudata-Gypsy_DN2335_c0_g1_i6
ATAGACTTGTCCGTTCCTGCTATGGCGAAATTTATGTTTATGTTTCGTACAGGGACATTC
TTTGTTCTCTAAAAGCTACGATTGTCAGGGGACATTGGAATGTAGGAAAGTTGTTATTGA
AAGGAAGTTCAGTTAAATAGTAAAGACGAGTTCAGGCCGGAAGAGGCGGCTTCTTTCGCT
GACGCCCAATCGTTTCGGTATTTAGAATCCCGTTTGGCGCCATTTACTAATGTTATCTTC
TTTGTGGAAGCTACGAGTGTTATTTGCGAGAGCACAGCTAAAGATTGACAAAATGACAGC
AGTTGAAACCGACTTCAAACGACTTAAGACGGGCCTTGGTGGCAATGAGGATGTAATTCT
GAACTTCGTTAAATTAACTGATAACGCTTATACGCCTACAAGGGGCTCCGATCGGGCAGC
GGGACTCGACTTATACAGTGCTTATGAATATACTGTGCCAGCTCACGGAAAGGCTTTAGT
AAAAACAGATCTCCAGATTGCTCTGCCAAATGGTTGTTATGGAAGAATAGCACCAAGGTC
AGGACTGGCCAACAAATATTTCATTGATGTTGGTGCTGGCGTTATTGATGCAGATTACAG
AGGAAATATTGGTGTAATTCTCTTCAACCATGGTGATGAAGACTTTCATGTAAAAAAGGG
TGATAGGATTGCCCAGCTCATACTGGAAAGAATATACACATGCAAGCTTGTGCAGTGTAA
GACACTATCTGACACAGAGAGAGGGATGAATGGCTTTGGTTCAACAGGACTCAACTGAAG
AAAACTATAACATTATAGCAACTACTCATGATCAATCTCAAGACTAACTATTTCCAGTCC
TTGATGTGTTCCTTCTATTTCATATGCTGTTTACTTTATATTGTTAGCTTTTCTTCATCT
ACATAAATCGGTTTTACATCCCAGATTATTGCTTACTTTGTGTCTTTGGCAAACAATCTT
CACAAATTAGAACTAGTTCTCAGACATCCCTAACACTGTGTACAATGCTGTGTGGCATTA
AGCTGGTACTTATAACTGAGCTGTCAAGCCCGACTCTGGTGCACTGGTCTTTATCAGACT
CTGCACTGCTTTGAACTGAGGATGTTCCTTGTCTGCCACTAGCTGGAGTAAAATGGCCTC
ACTTGTTGTAACAATGGCTCCAGAATGTCGAAACCTCTCAAAAGCAAAACATCTGTCCAT
CTGACTACGTGAAGATGTAGCATCAGCAACAACATGAACCTCGAAACCTTTCTTTAGTAG
GTCAATAACTGTTTGTTGTATGCATACATGAGCCTCTATGCCGAACAGAACTACATGCTT
TAGCTTGCCATTGCACAAGGTTGGTAGCAAGTCGAGCATCTCAGGCACCAACATGGTAAA
CTTTGTCTTAGAAATAACTGCCACGGCATGACTGATGTCTAGTTCTGACACTGTGTGTAA
TAAACCTTTGGGATACTGTTCTGTTACAACTAGGGGAATGTTTAACAATTTTGCACCTTC
AATAAGCCTCTTAGACACCTCCAAAATATCATCGAAGTATTTTATAGCTGGTCTGAATCG
CTCTTGCATATCACACATAAAGAAAACTGTTTTATCCAACTCGATGTCTCCCAGCAGCCT
AACATTGGTCTCCATCTTGTCAGCTTGT
>Alvinella caudata-Gypsy_DN2335_c0_g1_i8
ATAGACTTGTCCGTTCCTGCTATGGCGAAATTTATGTTTATGTTTCGTACAGGGACATTC
TTTGTTCTCTAAAAGCTACGATTGTCAGGGGACATTGGAATGTAGGAAAGTTGTTATTGA
AAGGAAGTTCAGTTAAATAGTAAAGACGAGTTCAGGCCGGAAGAGGCGGCTTCTTTCGCT
GACGCCCAATCGTTTCGGTATTTAGAATCCCGTTTGGCGCCATTTACTAATGTTATCTTC
TTTGTGGAAGCTACGAGTGTTATTTGCGAGAGCACAGCTAAAGATTGACAAAATGACAGC
AGTTGAAACCGACTTCAAACGACTTAAGACGGGCCTTGGTGGCAATGAGGATGTAATTCT
GAACTTCGTTAAATTAACTGATAACGCTTATACGCCTACAAGGGGCTCCGATCGGGCAGC
GGGACTCGACTTATACAGTGCTTATGAATATACTGTGCCAGCTCACGGAAAGGCTTTAGT
AAAAACAGATCTCCAGATTGCTCTGCCAAATGGTTGTTATGGAAGAATAGCACCAAGGTC
AGGACTGGCCCACAAATATTTCATTGATGTTGGTGCTGGCGTTATTGATGCAGATTACAG
AGGAAATATTGGTGTAATTCTCTTCAACCATGGTGATGAAGACTTTCATGTAAAAAAGGG
TGATAGGATTGCCCAGCTCATACTGGAAAGAATATACACATGCAAGCTTGTGCAGTGTAA
GACACTATCTGACACAGAGAGAGGGATGAATGGCTTTGGTTCAACAGGACTCAACTGAAG
AAAACTATAACATTATAGCAACTACTCATGATCAATCTCAAGACTAACTATTTCCAGTCC
TTGATGTGTTCCTTCTATTTCATATGCTGTTTACTTTATATTGTTAGCTTTTCTTCATCT
ACATAAATCGGTTTTACATCCCAGATTATTGCTTACTTTGTGTCTTTGGCAAACAATCTT
CACAAATTAGAACTAGTTCTCAGACATCCCTAACACTGTGTACAATGCTGTGTGGCATTA
AGCTGGTACTTATAACTGAGCTGTCAAGCCCGACTCTGGTGCACTGGTCTTTATCAGACT
CTGCACTGCTTTGAACTGAGGATGTTCCTTGTCTGCCACTAGCTGGAGTAAAATGGCCTC
ACTTGTTGTAACAATGGCTCCAGAATGTCGAAACCTCTCAAAAGCAAAACATCTGTCCAT
CTGACTACGTGAAGATGTAGCATCAGCAACAACATGAACCTCGAAACCTTTCTTTAGTAG
GTCAATAACTGTTTGTTGTATGCATACATGAGCCTCTATGCCGAACAGAACTACATGCTT
TAGCTTGCCATTGCACAAGGTTGGTAGCAAGTCGAGCATCTCAGGCACCAACATGGTAAA
CTTTGTCTTAGAAATAACTGCCACGGCATGACTGATGTCTAGTTCTGACACTGTGTGTAA
TAAACCTTTGGGATACTGTTCTGTTACAACTAGGGGAATGTTTAACAATTTTGCACCTTC
AATAAGCCTCTTAGACACCTCCAAAATATCATCGAAGTATTTTATAGCTGGTCTGAATCG
CTCTTGCATATCACACATAAAGAAAACTGTTTTATCCAACTCGATGTCTCCCAGCAGCCT
AACATTGGTCTCCATCTTGTCAGCTTGT
>Alvinella caudata-Gypsy_DN2335_c0_g1_i1
TAGCGAAATATTTATGTTTCGTACAGGGACATTGCTTGCTCTCTAAAGCTGTGAGAGACG
GACGTGTGACATTTCGTTGGCTGCCGCCCAATCATTTCGGTGTTTAGTGTTTCAGCGCTC
TGTGGTTTGGCGCCGTTTTTAGATGTTGTCTTCTTTGTGCAAGCTGCGCCCGTTATTTGG
GAGAGGAAAGCTGACAGTTGATAAGATGATGGGAGTTGAAACCGATTTCAAGCCACTGAA
GACGGGCCTTGGTGACAACGAGGATGTAATTCTGAACTTTGTTAAATTAACTGATAATGC
TTATACACCAACAAGAGGCTCCAACCAGGCAGCTGGCCTCGACTTGTACAGTGCTTATGA
ATGTACTGTGCCAGCCCACGGAAAGGCTTTAGTAAAGACAGATCTCCAGATTGCTTTGCC
AAGTGGTTGTTATGGAAGAATAGCACCAAGGTCGGGACTGGCGCACAAATATTTCATTGA
TGTTGGTGCTGGCGTTATTGATGCAGACTACAGAGGAAATGTTGGTGTAATTCTTTTCAA
CCATGGTGATGAAGATTTTCATGTAAAAAAAGGTGATAGGATTGCTCAGCTCATACTGGA
AAGAATATACACATGCAAGCTTGTGCAGTGTAAGACACTATCTGACACAGATAGAGGAAT
GAATGGATTTGGTTCAACAGGAGTCAACTGAACGAAACTGATTTTTTGTAACTACAATAA
ACTTCATATGTTTTCATTATTTCATGTGTTGTTTTCTGCATATTGCTAACTTGTGTTCAT
CTACATAAATTAGTTTTACATCACAGGTTATTGCTTACTCGTGTCTTTGACAGAAATCTT
CACAAACTGAATATAATTAGTTTTTAGACATCCATAGCACCTTGCATACAGTGCTGTATG
GCATTTAGCTTGTACTTATAATTGAGCTGTTAAGCCTGATTCAGGTGCACTGGCCTTTAT
CAGACTCTGCACTGCTTTGAACTGTGGATGTTCTTTGTCTGCTATGAGCTGGAGTAGAAT
GGCCTCACTTGTTGTAACAATGGCTCCAGAATGTCGAAACCTCTCAAAAGCAAAACATCT
GTCCATCTGACTACGTGAAGATGTAGCATCGGCAACAACATGAACATCAAAACCTCTCTT
TAGTAGGTCAATAACTGTTTGTTGTATGCAGACATGAGCCTCTATGCCAAACAGAACCAC
ATGTTTTAGTTTGCCATCACACAATGTTGGTAATAAGTTGAACATCTCTGGCACCAACAT
GGTAAACTTTGTTTTGGAGATGACTGCCACAGCATGACTGATATCTAGTTCTGATACTGT
GTGTAATAAACCTTTGGGATACTGTTCTGTTACAACTAGGGGAATGTTTAACAATTTTGC
ACCTTCAATAAGCCTCTTAGACACTTCCAAAATATCATCGAAATATTTTATAGCTGGTCT
GAATCGTTCTTGCATATCACACATAAAGAAGGCTGTTTTATCCGACTCGATGTCTCCCAG
CACTCTAACATTGGTCTCCATCTTGTCAGCTTGT
>Alvinella caudata-hAT_DN1820_c0_g1_i4
CATTTCTAAGCGCAATGTTCGACAAAGAAATTATAAAGGAAATGTGTGTAAAGACCGAAA
CGGATTATTTCTAATCAATGTTCGACAGAGAAATGATAAACGAAATGTGTTTAATGCTAA
CGACAAGTCACGATGCTATTTTCATTGATTATTATAGTTACTATCGTACATTTCCGTAGT
GGTTATGAACTGGTGGAATTTCCAAACGAATTCTCCTACACCGTAGTTAATGATCACCGG
GAGGATGGCTAGCCACAATCTTTCTTATAGCTGTGGAAATTATATTTGTGATGCAAGATA
TCAAATGTGTGAAGCAGAATCGTGCCGAGACTGTGAAGGGTCCTGCACAGAAGAAAGGAT
CGGAAATTTGCCTGAAAAACGCGACTACTGCATCCGACAGTGTGCCATTTTCATGTATCA
ACAACTCAATTCCAAAGCGCGTTACGACTGTATGCCCCAAAACATAAGTCTGGGAGCCCT
GGCTGTCTTGATCCTGGTGATTCTTGCAGTTTTTCTCATGACTAAACGTATGAGGACCCA
TGCAGTGAGTACTGACAGACAGAGTAGAACCACAGAAAGTAATAACAGTTCAGAAATGCA
ACATATTCTACCACATTCTTCTGATCAGGACTCCCAAATGCAGGACGATGCAAGTAGCGT
TGAAGACAAGACAAAATCTATAAACGGTCCTTATCAAGCAGTTCAGAATGGAAACGAATC
GTGTCTACTTAAAATGGGCAACCCTTCAATTCCTGTTGATCCTACCAGCAAAATGGTAAC
AAATGCATGTTCTGAATTGGTTTCGTGATGTCTTCGATTTTTAACCTGTGTACTTGTAAA
AGTATTTGTACTTGTATATAATTGCTTTACAATGTGTTAGAATCAATGTATGTGCCATGT
GGATTCATAATTATCTGAATCTAGTTTTCTACACGATTTAGAACATCTTGATGCTGTATG
GTATCTACTACTCACAACTGATGTCTATATAATGACCACACCAGCACTAGATAACACCAA
GATGCTGGCGACCAAGTATTACCCTGTAAATATTTAAATGTCTCGTCTGTGATTCTTACC
AACTGAGCAGTGACTCTGAACGAAATAGCCCACCAGTAAAGATGGATGGCTTACTCTGGT
TGTGGAAATTGATAATTGATGAAAGGCACAATGCATAGCTCCGACTCCAGAATGCTAAAG
CAGCATCAATTTCTCCCCTAGAATTCTCCACGTAACCGAGACTGGTGCTATTAGAGAGAT
AGTGTACATTAGTGCTTGTTTGGAGTGATGTTGCACTCTCCTTGTGATGTTCAGTGAGTG
TGATGTGTCATCCACATCACATGATAACAGCATCATTGACTTTGCAAGTGTCACTTGTAA
TTTTTTCCAAAGCTACGGTGATGGACTTCACTTGCTTCAGGTAGTCCTCGGCACTTCTTT
TGAGGCTAACATCCAGCATATTCTTTGATATCTTATAGTAAATATTGTCTCTGTGATCGT
CACATACTATTGTGGACCAATTATCTAGATAAGACTGCAAACAGTCAGCAACAGTATTCC
AGCAAACTTCCTGAGGCACAGTTTCTTAACTCCCAGCAATTTTGTGCCAGGCAGCAGGAA
TATGATGATCATAGAAATAGTTGACGATTTGCCTAATGTGTTCTTTCACTCTACTTATCT
TCACATCTTTTGGTAGTGTGCTGAGCAGGCACATGATATAATATCTGCATCACTGTCTTG
TTGTAGCTGTTCCTAATAATTTACTGTGTCCTAGCAGTGTGACTTCACATGTAATCATTC
TCAACTGTATTTTACTGTTCTGTTTATTACATTTATACAAAAATGACTACTATGCATGAT
TGATTCAGTGTTTTATTAGCCATTACTTTGAAGCTCTTGCACAGTTGTATCTTCATTAGG
ATCATGCAATACATCACTGGCACTCTTTGTATCCACCACATCTGTGTCTGGCCTGTCCTT
ACTAACAGATTTCTTTTCACAAGCCTTGAATATTTTAATCATTTTTATGTTCTGGATGTA
TCTCAGTTCACCTGACCATTCCCTGAAATGCACATGCAAGAACTCGTTACCAAATGACAC
CATCAAAACATGGCTCAAAATACTTAAACCAGGATGTGCCTAAATTCAAACATTTCATGG
TCTATTATTATATGTATAGATCAGTACTACATGAGGAAATCATGTCAGTGGCAAAAATCA
ACAGCCTAACAAACAATATATTTCTAAATCATAACTCACTTCATGAAAGTACCCATACAC
ATACATCTTCAATCAATCAAGGCAGCTCAAATACAACTACACCAAAATCCAGGTAAAAAT
GAACAATTTCAAAGGTGTTTGAAGCCATGTATGATTCGCATCCACTTTGTTTCAAGTGTA
ACTCATGCATGCTGTTTAATATATTTGGGGTTGTTTAAACCAAAACTTCAATATGTTTGG
TAAGTTCAAGATCTGATCTGCTAAATTAATATGTTAATTAAACACAACAGACACAACCCA
GTTGAGCATAAAAGCACCATTTTCCTGACTTCTTGTATTTCTTGTATCACGTAATTTATC
CCAGCGAGGGGATCTGGTTATTTCTATAGATGCATTCATCTTCATGCATTACACACTAAT
TTCATTTGAAGATTTTTGAGGATTTGTTACCCCTTGTATCTGTTGCTCTGATCTATAAGC
CATCACATGTTTTGGATAGTATCAATAATGAACAATGACAAGGATGCATAGTTTAGAGAA
ATTACTGTGGTTTATTTCTTCAGGTTGCTTAAATGAAAGCTGTATTTTCACAGAAACTCT
ATTTCCAACAGCCAATTTCAACACTACTTCTAACCTGAATATCTTCAAGTTCTTGACATT
GGTGACATCTGGCATCTCTGCAACAGTCAGATACATTACATCTTAGCATCCAGTAATCTG
ATGAACTATTATCACAATTTACTTCAACTAACATAAACTTCTGTTAGAAAAGACAGCTTC
TCCCCATCCTAGGTTTAAACGGGTCTGGACCAAACTGAAGGGGGTTTTAAGAGGCTTAAA
AGAAGGTGGAATTATCATCTCCTAAGTGACTATTAAATATTTATGTAAAAAACAACCTGG
TTGTTCCTCTTTTTATTTAAGGATGTTTTCAAATACAAAGACATAGAATCTAATATTATC
CATGTTTCTTTGAACAAACTAGTCCAGTTGTGGTTAAAAGCAAATTCCAACTTAGTCAAT
GCTAAAAGAAAAAGTCATGGTTCACCTGCTAACTTACCAAAACCTGATACTTCAAATTCG
TAGCGCTCTTTCTCCAAAGTCATCTTGATTGCTTGTAGTCTGGAGACATGCTGCATTCCT
GTTCTACCTTTCATGCTGTTCTTCAGTTTAATCTGTTCTAGTTCTTCATTGAAACGATCC
AAATATTGTTCAACCAATTTACATGCTTCTTCCTTTGTGTAACAGGTTTTGCCATCATCT
AGATGATCATGGAACCACATTAGTTTTTCACCTAACAGTTCCAACTTGGTGGCTTTCTCT
TTATATCGTTTTTCAATTCTCTGTTCATGAAATGACTTTCGGGCTAACTTGTAAGCTGCC
CGACTGTTGGGATGTATTGCATTCTTCTTGCGCTTGATGTCCTTTGGCATTTTTAACTGC
GAAATAGCCTGGTAAAGCCTAAATACCACGAGACATCACAAAAAATTCGTAATTTCCGGG
ACAGGGGAGATCGGAAGAGCACACGTCTGAACTCCAGTCACCAATAGCCATCTCGTATGC
CGTCTTCTGCTTG
>Alvinella caudata-hAT_DN1820_c0_g1_i6
CATTTCTAAGCGCAATGTTCGACAAAGAAATTATAAAGGAAATGTGTGTAAAGACCGAAA
CGGATTATTTCTAATCAATGTTCGACAGAGAAATGATAAACGAAATGTGTTTAATGCTAA
CGACAAGTCACGATGCTATTTTCATTGATTATTATAGTTACTATCGTACATTTCCGTAGT
GGTTATGAACTGGTGGAATTTCCAAACGAATTCTCCTACACCGTAGTTAATGATCACCGG
GAGGATGGCTAGCCACAATCTTTCTTATAGCTGTGGAAATTATATTTGTGATGCAAGATA
TCAAATGTGTGAAGCAGAATCGTGCCGAGACTGTGAAGGGTCCTGCACAGAAGAAAGGAT
CGGAAATTTGCCTGAAAAACGCGACTACTGCATCCGACAGTGTGCCATTTTCATGTATCA
ACAACTCAATTCCAAAGCGCGTTACGACTGTATGCCCCAAAACATAAGTCTGGGAGCCCT
GGCTGTCTTGATCCTGGTGATTCTTGCAGTTTTTCTCATGACTAAACGTATGAGGACCCA
TGCAGTGAGTACTGACAGACAGAGTAGAACCACAGAAAGTAATAACAGTTCAGAAATGCA
ACATATTCTACCACATTCTTCTGATCAGGACTCCCAAATGCAGGACGATGCAAGTAGCGT
TGAAGACAAGACAAAATCTATAAACGGTCCTTATCAAGCAGTTCAGAATGGAAACGAATC
GTGTCTACTTAAAATGGGCAACCCTTCAATTCCTGTTGATCCTACCAGCAAAATGGTAAC
AAATGCATGTTCTGAATTGGTTTCGTGATGTCTTCGATTTTTAACCTGTGTACTTGTAAA
AGTATTTGTACTTGTATATAATTGCTTTACAATGTGTTAGAATCAATGTATGTGCCATGT
GGATTCATAATTATCTGAATCTAGTTTTCTACACGATTTAGAACATCTTGATGCTGTATG
GTATCTACTACTCACAACTGATGTCTATATAATGACCACACCAGCACTAGATAACACCAA
GATGCTGGCGACCAAGTATTACCCTGTAAATATTTAAATGTCTCGTCTGTGATTCTTACC
AACTGAGCAGTGACTCTGAACGAAATAGCCCACCAGTAAAGATGGATGGCTTACTCTGGT
TGTGGAAATTGATAATTGATGAAAGGCACAATGCATAGCTCCGACTCCAGAATGCTAAAG
CAGCATCAATTTCTCCCCTAGAATTCTCCACGTAACCGAGACTGGTGCTATTAGAGAGAT
AGTGTACATTAGTGCTTGTTTGGAGTGATGTTGCACTCTCCTTGTGATGTTCAGTGAGTG
TGATGTGTCATCCACATCACATGATAACAGCATCATTGACTTTGCAAGTGTCACTTGTAA
TTTTTTCCAAAGCTACGGTGATGGACTTCACTTGCTTCAGGTAGTCCTCGGCACTTCTTT
TGAGGCTAACATCCAGCATATTCTTTGATATCTTATAGTAAATATTGTCTCTGTGATCGT
CACATACTATTGTGGACCAATTATCTAGATAAGACTGCAAACAGTCAGCAACAGTATTCC
AGCAAACTTCCTGAGGCACAGTTTCTTAACTCCCAGCAATTTTGTGCCAGGCAGCAGGAA
TATGATGATCATAGAAATAGTTGACGATTTGCCTAATGTGTTCTTTCACTCTACTTATCT
TCACATCTTTTGGTAGTGTGCTGAGCAGGCACATGATATAATATCTGCATCACTGTCTTG
TTGTAGCTGTTCCTAATAATTTACTGTGTCCTAGCAGTGTGACTTCACATGTAATCATTC
TCAACTGTATTTTACTGTTCTGTTTATTACATTTATACAAAAATGACTACTATGCATGAT
TGATTCAGTGTTTTATTAGCCATTACTTTGAAGCTCTTGCACAGTTGTATCTTCATTAGG
ATCATGCAATACATCACTGGCACTCTTTGTATCCACCACATCTGTGTCTGGCCTGTCCTT
ACTAACAGATTTCTTTTCACAAGCCTTGAATATTTTAATCATTTTTATGTTCTGGATGTA
TCTCAGTTCACCTGACCATTCCCTGAATATCTTCAAGTTCTTGACATTGGTGACATCTGG
CATCTCAAAACCTGATACTTCAAATTCGTAGCGCTCTTTCTCCAAAGTCATCTTGATTGC
TTGTAGTCTGGAGACATGCTGCATTCCTGTTCTACCTTTCATGCTGTTCTTCAGTTTAAT
CTGTTCTAGTTCTTCATTGAAACGATCCAAATATTGTTCAACCAATTTACATGCTTCTTC
CTTTGTGTAACAGGTTTTGCCATCATCTAGATGATCATGGAACCACATTAGTTTTTCACC
TAACAGTTCCAACTTGGTGGCTTTCTCTTTATATCGTTTTTCAATTCTCTGTTCATGAAA
TGACTTTCGGGCTAACTTGTAAGCTGCCCGACTGTTGGGATGTATTGCATTCTTCTTGCG
CTTGATGTCCTTTGGCATTTTTAACTGCGAAATAGCCTGGTAAAGCCTAAATACCACGAG
ACATCACAAAAAATTCGTAATTTCCGGGACAGGGGAGATCGGAAGAGCACACGTCTGAAC
TCCAGTCACCAATAGCCATCTCGTATGCCGTCTTCTGCTTG
>Alvinella caudata-Helitron_DN3469_c0_g1_i1
GAAGGGGTCAAGCCACCTCCAAGGATGAGCTGATACGAAAGATGAAAGATGAAATGTTTG
ATGTCTGACAGCCAACAATCCTACTGGACAAAAATATACCAGACTGACATCTGATGTTAA
AAACTTCTCCACAACCAATAAGACGTGTTCTAACAGACTTTTTATTGGTGTGTTGTACAG
TGAGATGTTTACTGGTGGTGTTTAGACAAGTCGGTAGACTTGGTCTGGTAGACTAAGCCT
CGGGTTTTATGATTTGTGCATTGTTTTCCACGTTGTTGACGTCGTCTGGCATCACACACT
TCCACAAGCCGTAAGTCTTACCGACAGTCGTCTGCCACAGACGTAAGGTGCCATCCTCAC
TGCCACTAGCATACAGCTCGCCATCAGGAGAGAATCGAACACAGTGGACAGGACCAAAGT
GACCTTTGAAAGATTCTAGCTCCACTCCTGTTTCATAATCAAATTTGTACATTTTAAAGT
CCTCTCCTCCACAAACAAACACTTGTTTTTGTGGATGAAGAGAGGCAGAGTTTACTTGTG
ACGGAATCTCGACTTCTTTGATTTTCTCAAAAGTCTCGGCCTTGTAGAAGCCTACACAGT
GTCCATAAGGAACCGTTATTATGTGACCGTCTTCAGATAACTCTAAGCTGCTGGGTACAG
CAGACAGCGTCACCTGTCTTATCTCTTGTTTACTGCCAACATCCCACATCCTCAGTGTCT
TGTCATCAGATACACTGATCACGTATTTGCCATCATGTAGCCATACACAAGACGGTATGC
CACCGGAGTGACCTGACAGTGTATCAGCATCTGAGTCGATGTTATTCAAGTCATAAATCC
GTAGTAATTTCTCGTTGCTGCCAGTTAGCAGTTTGTTAGAGTCCCTAGAAAAGGCCACAC
ACTTGACAATGTGTTTGTGTATGAGAGAGTGTAACTCATTACCACTAACAGCATCCCAGA
TCTTAGCTGAGAAGTCAGCTGCTCCTGTCGCAGCACGCTTGGCTTCTCTGTCTAAAGTAG
CCCCCCAAACAGCGCCCTTGTGACCTTCAAATGTCCCAATCCAATCTCCAGTGTCACCTT
GACGTAACATTGGTTTACCATCTTTACAAGCGCTGATAAGGAAATAGCCATACTCCGTGA
CATCACTAAAAGCCAAATCAACAACAGGACGAGTATGTCCACTACAAGTAAGAGGCGTCT
GCCTTAGGTTAGCCATGTTGGTGAGATCGGAAGAGCACACGTCTGAACTCCAGTCACCAA
TAGCCATCTCGTATGCCGT
>Alvinella caudata-Helitron_DN3469_c0_g2_i1
TTCCGATCTGTCTTCTCTTTTTTATTTCATCTCTTCTCACCTCATCAGAATTGTATTCTG
ATGTATTTGACAATATTCTGGGACATTTGTTCATGGTCACTATGGAACACAAGAGCAAGC
TAAAGGGGTCAAGCAACTTCCAAGGGTAACGAGGCAAAACGAAAGATGAAACAACCTTGT
TTGACAGTGATCAAACTTCAAAACACTGATATCAAATATGATATGCAGGACATCCAACAA
TCCTATTGAACAGAAAGATATTTTTGTAAAAGTATATGCTAGGACTTTCTGTGTGTTGTA
CAGTGAGAGGTTTCCTGGTGCTATTTAGACAAGCCAGCAGACTGAACACAACATTTTATT
AGACAACCGACTTCTATCAAACTTGGCCCAGTAGAAGCAGAGAGACTAAGCCTCGGGTTT
GATGATCTGTGCATTGTTTTCCACGTTGTTAACATCTTCTGGCATCACACACTTCCACAG
ACCGTAAGTCTTGCCTACTGTCGTCTGCCACAAACGTAACGTGCCATCCTCACTGCCACT
GGCATACAGCTCGCCATCTGGTGAGAATCGCACACAATGCACTGGACCGAAATGACCTTT
GAAAGATTCTAGCTCTACTCCTGTTTCATAATCAAATTTGTACATTTTAAAGTCCTCTCC
TCCACAAACAAACACTTGTTTTTGTGGATGAAGAGAGGCCGAGTTTACTTGTGATGGTAT
CTCGATTTCTTTAATCTTCTCAAAAGTCTCGGCCTTGTAGAAGCCTACAGTGTGACCATA
AGGAACTGTTATGATATCACCATCCTGTGACAGTTCTAAGCTACTAGGTACGGCGGGCAG
CGCTATCTGTCTTACTTCCTGTTTATTGCCAACGTCCCACATTCTCACTGTTTTGTCATC
AGATACGCTAATCACATATTTGCCATCGTGAAGCCACACACAAGACGGTATGCCACCAGT
GTGACCAGACAGAGTATCAGCATCTGAGTCTATATTATTTAAGTCATAAATCCGTAGTAA
CTTCTCATTGCTGCCAGTCAGTAGTTTGTTGGAGTCTCTGGAGAAAGCCACACACTTCAC
AATGTGCTTGTGTATGAGAGAATGTAGTTCACTTCCACTAACAGCATCCCAGATCTTCGC
TGAGAAGTCGGCTGCTCCCGTGGCAGCACGCTTGGCTTCCTTGTCTAAAGTAGCTCCCCA
CACAGCTCCCTTGTGACCTTCAAACGTCCCAATCCAGTCTCCAGTGTCACCCTGCCGTAA
CATTGGCTTACCATCTTTACAAGCGCTGATGAGGAAATAGCCACACTCCGTAATATCACT
AAAAGCTAAGTCGACGACAGGACGAGTGTGTCCACTACAAGTAAGCGGCGTCTGTCTCAA
GTTAGCCATGTTGGCGC
>Alvinella caudata-Helitron_DN9822_c0_g1_i1
GCAACACTCTTTCCCTACACGAACGCTCTTCCGATCTTCTAATTCATGGGTTGCACCTAC
AAAGCGACAGGTAAATCAGTGTCAATTTCAAAGTTCAAAGAAACGATCTACTGGGAACCT
GAAAGTCAAATCCAACAATCTCTAGTTTATTTGTATAGGAGAAACACATCTCGCTCTGTA
AAGGCATTTTTATTGGGAATGTATTAAATATAGAAATTGAAAGACTAGTCAAACAACTCA
TAAAAAGTATAGTCTAAAAGGTTGTGGGGCGTTTTATCAAATTCTAGATGATCCGCCTAG
AGCATAAGCAATCCTAACCAAATGGGAAAACGGTTACCTTATAATGTGATGTTGTCCTCA
TCAGAATATCTGATGTTCAACAACAATGAATACTTGGTGACATATTCTTGTCAAACGATT
TATGAACGGCGAATCATCGTCAAAAACCAATACAGGACACGCATTTATTGACATATGACA
TGAATACACAATGTCTCTGTGTACATAGGATCCTGTACAATTTTAAACAAAATGGCCCAT
TAACACATGAACAACGATATACACACCCACACATATAAAAATAGACCCATTTTATCTGAT
GGCAGTTGCTGAATCATTGACATGTTGACGAACATGCAACTGAGGTCACATAATAAATTA
TAGCTCTGAAAAGTTTTAATCACACCAAATGAGTTTTGCATTAGGCATTATGCACTCAGA
TGGAATAGTGGAGATCATCTTCAGAGCATAAATGTCAAACAGAACAATCACACATAAATC
CATATAAAAACTACTCAACTTTCAGTATGGTTGTGTGTTGTACATAAGGTGAGAAACATT
ATTCAGTTATAACTATCTTTTTGATTAAAGTAAACAGTCAGCAAAGAGGAAGATTATGAG
AAATCAGAGAAAAACCCCTTATTGTTTATCAGACACAAATTCCATTCAGTGTCATTAAAC
ATTATAGGGAGTGATGCAGCTCTTTTGAAACAGTCTTACCAACATCTAACTGTTATAGAC
AACAACACATTTCTCCTAAAACAAATGTAAGCAAGCCATTTATTCCACAATTATTCATAC
TGAAAATAAAAAGAATATCGCCCTAATCACTTAATGTTTCTGCATAGACATTTTCCTTCT
GGCTAGCAAATGCCGTCATTAGCATAATCAGATATTACGACTTGCATTAAACTGGATACA
GAATGCAATGGGTCCTGAAGGTTGACTATTATGCTCTGAAATTGTTGGACACAAGGAGTG
AAATGTCAAGAGAATGGCACATGTTATGTACAGTGAGAATGGGTGACAGCATCCATCAGT
TTGCTATACATCACTCCTCCACAGTTTTATGGTTTTGTCATTCTCTAGAGCTGCTGATGC
GATGATGTTCTCAGTGGGGTGACAAGCACAACACAATACTACATCTGTATGACCTTGTAG
CTTTTGGACAATTTCTTTAGTTTGTAGGTTCCATATATACACCATGTTGTCTTCTGATCC
TGATACAATCCACTTGCCACCTGTCACAGAAAAGTTGGCAAAAACACAGTACTTCTCATT
TTTCTGTCCTGTGTATGTCTTCAGACACTTTCCTTTGCTATAATCCCACAGTTTCAGTGT
ATTGTCTAATGTGGCAGCAAGAATGTACTTTCCATTTGGAGAGAATTTCACAAATGACAC
TGGAGGATTATCATCATCAATAAGTGTCTTTAGACACTGGCCAGATGCTGTGTCCCATAT
CCGACAAAGACCATCATAGCTACTGGATACTATGAGAGAGCCATCACGATTGAAGTGGAC
AGCTGTGACTGGATCTGAATGTGCAGGTAAAGTCTTCAAACACTTTCCAGTCTTCACATC
CCAAATTCTGACACTCTCGTCAAATGATCCAGACACAATCAGATTTGACTGGGGGTTGAA
GTTACAACAGAAAACATAATTGCTGTGGCCTTTTAGTGTCTTCAGACATTTTCCTGTGGA
AACATCCCATATTTTAAGAGTTTTGTCATCTGATGCACTAACTAATAACTTGCTGTCTGT
TGACCAGGCCACATCTGATATTCCCAACTTATGGCCACTAATTGTTTTCTCAAACTTCCC
ATCATAAGCATGCCAAATTTTGATAAGCTTATCTGCAGATGAGCTGGCCAGCCATTCACC
ATTGGGACTAAATTTTACAGATGACACAGCCTTTGTATGGCCTGCTAGAGTAAATTTCAG
TGTGTAATTGGGTTTCTGAGGCTGGCTTCCTTTGTTGCTGGGTGCCGAATTCTGTGTAGG
GTTTGTATTCGTTGGTACAGTTGTGTTGCTTGTGGCTGCGGATAGAGGCTGGGTGGTCGG
TGGTACGGTGGATGCTGGTGGCTTCTGACCATCACCGGCACTCGATTCTATCGGTTTGTT
CTCTTCGCTCATCCTTTCTTCCTGCGTATCATTCGACACTGGAATTAGTTAAGATGCGCT
TAATATTCTCAGGCTGGAGTGTACAGACCAATCCTGGCTTGTCTAACTAGCGTAAGAAAT
ACATGCGAATTTAAGGCGTCAGAAAATGTAAATAACCCGCCACCATAAGAAGCATGGAGA
ACTCAGTAGTGCGCATGCGCACTATATGTACGATATAGGTCAGCGTAGTAGTGATCTTGG
AGCGGCCACGAGAGCCGAGCAGCTCTCATTTTTTCATATTTGATTATTTATGCCCGCCGC
GGAATGGTCTAGGATGTGAAGCGTGGAACGGGTACGACTAAACTAGGGTTTATCCGACTG
AACAATGTTTGTTTAATGGAAGAAAACTCCATACGAGATGACACGAAAGCGGAAAGGACA
CGGGTGAAGACACCACACCACCAAAGCAGGTAGCTGCTGGCACCATGTCTAGCATGAAGG
CTGCGACTCCTCC
>Alvinella caudata-Helitron_DN9822_c0_g1_i9
GCAACACTCTTTCCCTACACGAACGCTCTTCCGATCTTCTAATTCATGGGTTGCACCTAC
AAAGCGACAGGTAAATCAGTGTCAATTTCAAAGTTCAAAGAAACGATCTACTGGGAACCT
GAAAGTCAAATCCAACAATCTCTAGTTTATTTGTATAGGAGAAACACATCTCGCTCTGTA
AAGGCATTTTTATTGGGAATGTATTAAATATAGAAATTGAAAGACTAGTCAAACAACTCA
TAAAAAGTATAGTCTAAAAGGTTGTGGGGCGTTTTATCAAATTCTAGATGATCCGCCTAG
AGCATAAGCAATCCTAACCAAATGGGAAAACGGTTACCTTATAATGTGATGTTGTCCTCA
TCAGAATATCTGATGTTCAACAACAATGAATACTTGGTGACATATTCTTGTCAAACGATT
TATGAACGGCGAATCATCGTCAAAAACCAATACAGGACACGCATTTATTGACATATGACA
TGAATACACAATGTCTCTGTGTACATAGGATCCTGTACAATTTTAAACAAAATGGCCCAT
TAACACATGAACAACGATATACACACCCACACATATAAAAATAGACCCATTTTATCTGAT
GGCAGTTGCTGAATCATTGACATGTTGACGAACATGCAACTGAGGTCACATAATAAATTA
TAGCTCTGAAAAGTTTTAATCACACCAAATGAGTTTTGCATTAGGCATTATGCACTCAGA
TGGAATAGTGGAGATCATCTTCAGAGCATAAATGTCAAACAGAACAATCACACATAAATC
CATATAAAAACTACTCAACTTTCAGTATGGTTGTGTGTTGTACATAAGGTGAGAAACATT
ATTCAGTTATAACTATCTTTTTGATTAAAGTAAACAGTCAGCAAAGAGGAAGATTATGAG
AAATCAGAGAAAAACCCCTTATTGTTTATCAGACACAAATTCCATTCAGTGTCATTAAAC
ATTATAGGGAGTGATGCAGCTCTTTTGAAACAGTCTTACCAACATCTAACTGTTATAGAC
AACAACACATTTCTCCTAAAACAAATGTAAGCAAGCCATTTATTCCACAATTATTCATAC
TGAAAATAAAAAGAATATCGCCCTAATCACTTAATGTTTCTGCATAGACATTTTCCTTCT
GGCTAGCAAATGCCGTCATTAGCATAATCAGATATTACGACTTGCATTAAACTGGATACA
GAATGCAATGGGTCCTGAAGGTTGACTATTATGCTCTGAAATTGTTGGACACAAGGAGTG
AAATGTCAAGAGAATGGCACATGTTATGTACAGTGAGAATGGGTGACAGCATCCATCAGT
TTGCTATACATCACTCCTCCACAGTTTTATGGTTTTGTCATTCTCTAGAGCTGCTGATGC
GATGATGTTCTCAGTGGGGTGACAAGCACAACACAATACTACATCTGTATGACCTTGTAG
CTTTTGGACAATTTCTTTAGTTTGTAGGTTCCATATATACACCATGTTGTCTTCTGATCC
TGATACAATCCACTTGCCACCTGTCACAGAAAAGTTGGCAAAAACACAGTACTTCTCATT
TTTCTGTCCTGTGTATGTCTTCAGACACTTTCCTTTGCTATAATCCCACAGTTTCAGTGT
ATTGTCTAATGTGGCAGCAAGAATGTACTTTCCATTTGGAGAGAATTTCACAAATGACAC
TGGAGGATTATCATCATCAATAAGTGTCTTTAGACACTGGCCAGATGCTGTGTCCCATAT
CCGACAAAGACCATCATAGCTACTGGATACTATGAGAGAGCCATCACGATTGAAGTGGAC
AGCTGTGACTGGATCTGAATGTGCAGGTAAAGTCTTCAAACACTTTCCAGTCTTCACATC
CCAAATTCTGACACTCTCGTCAAATGATCCAGACACAATCAGATTTGACTGGGGGTTGAA
GTTACAACAGAAAACATAATTGCTGTGGCCTTTTAGTGTCTTCAGACATTTTCCTGTGGA
AACATCCCATATTTTAAGAGTTTTGTCATCTGATGCACTAACTAATAACTTGCTGTCTGT
TGACCAGGCCACATCTGATATTCCCAACTTATGGCCACTAATTGTTTTCTCAAACTTCCC
ATCATAAGCATGCCAAATTTTGATAAGCTTATCTGCAGATGAGCTGGCCAGCCATTCACC
ATTGGGACTAAATTTTACAGATGACACAGCCTTTGTATGGCCTGCTAGAGTAAATTTCAG
TGTGTAATTGGGTTTCTGAGGCTGGCTTCCTTTGTTGCTGGGTGCCGAATTCTGTGTAGG
GTTTGTATTCGTTGGTACAGTTGTGTTGCTTGTGGCTGCGGATAGAGGCTGGGTGGTCGG
TGGTACGGTGGATGCTGGTGGCTTCTGACCATCACCGGCACTCGATTCTATCGGTTTGTT
CTCTTCGCTCATCCTTTCTTCCTGGAGTGTACAGACCAATCCTGGCTTGTCTAACTAGCG
TAAGAAATACATGCGAATTTAAGGCGTCAGAAAATGTAAATAACCCGCCACCATAAGAAG
CATGGAGAACTCAGTAGTGCGCATGCGCACTATATGTACGATATAGGTCAGCGTAGTAGT
GATCTTGGAGCGGCCACGAGAGCCGAGCAGCTCTCATTTTTTCATATTTGATTATTTATG
CCCGCCGCGGAATGGTCTAGGATGTGAAGCGTGGAACGGGTACGACTAAACTAGGGTTTA
TCCGACTGAACAATGTTTGTTTAATGGAAGAAAACTCCATACGAGATGACACGAAAGCGG
AAAGGACACGGGTGAAGACACCACACCACCAAAGCAGGTAGCTGCTGGCACCATGTCTAG
CATGAAGGCTGCGACTCCTCC
>Alvinella caudata-Helitron_DN9822_c0_g1_i10
CGACCACCGAGATCTACACTCTACGCAACACTCTTTCCCTACACGACGCTCTTCCGATCT
GCCCTAATCACTTAATGTTTCTGCATAGACATTTTCCTTCTGGCTAGCAAATGCCGTCAT
TAGCATAATCAGATATTACGACTTGCATTAAACTGGATACAGAATGCAATGGGTCCTGAA
GGTTGACTATTATGCTCTGAAATTGTTGGACACAAGGAGTGAAATGTCAAGAGAATGGCA
CATGTTATGTACAGTGAGAATGGGTGACAGCATCCATCAGTTTGCTATACATCACTCCTC
CACAGTTTTATGGTTTTGTCATTCTCTAGAGCTGCTGATGCGATGATGTTCTCAGTGGGG
TGACAAGCACAACACAATACTACATCTGTATGACCTTGTAGCTTTTGGACAATTTCTTTA
GTTTGTAGGTTCCATATATACACCATGTTGTCTTCTGATCCTGATACAATCCACTTGCCA
CCTGTCACAGAAAAGTTGGCAAAAACACAGTACTTCTCATTTTTCTGTCCTGTGTATGTC
TTCAGACACTTTCCTTTGCTGTAATCCCACAGTTTAAGTGTATTGTCCAATGTTGCAGCA
AGAATGTACTTTCCATTTGGAGAGAATTTCACAAATGACACTGGAGGATTATCATCATCA
ATAAGTGTCTTTAGACACTGGCCAGATGCTGTGTCCCATATCCGACAAAGACCATCATAG
CTGCTGGATACTATGAGTGAGCCATCACGATTGAAGTGAACAGCTGTGACTGGGTCTGAA
TGTGCAGGTAAAGTCTTCAAACACTTTCCAGTCTTCACATCCCAAATTCTGACACTCTCG
TCAAATGATCCAGACACAATCAGATTTGACTGGGGGTTGAAGTTACAACAGAAAACATAA
TTGCTGTGGCCTTTTAGTGTCTTCAGACATTTTCCTGTGGAAACATCCCATATTTTAAGA
GTTTTGTCATCTGATGCACTAACTAATAACTTGCTGTCTGTTGACCAGGCCACATCTGAT
ATTCCCAACTTATGGCCACTAATTGTTTTCTCAAACTTCCCATCATAAGCATGCCAAATT
TTGATAAGCTTATCTGCAGATGAGCTGGCCAGCCATTCACCATTGGGACTAAATTTTACA
GATGACACAGCCTTTGTATGGCCTGCTAGAGTAAATTTCAGTGTGTAATTGGGTTTCTGA
GGCTGGCTTCCTTTGTTGCTGGGTGCCGAGTTCTGTGTCGGGTTTGTATTCGTCGGTACA
GTTGTGTTACTCGTGGCTGCGGACAGCGGCTGAGTGGTCGGTGGGACGGTCGAAGCCGGC
AGCTTCTGACCATCACCGGCACTGGATTCTATCGGTTTGTTCTCTTCGCTCATCCTTTCT
TCCTGCGTATCATCCGACACTGGAGTGTATAGTCCAATCCTGGCTTGTCTAACTAGGGTA
AGAAATACATGCGAGATCGGAAGAGCACACGTCTGAACTCCAGTCACCAATAGCCATCTC
GTAAGCCGTCTTC
>Alvinella caudata-Helitron_DN9822_c0_g1_i2
CGACCACCGAGATCTACACTCTACGCAACACTCTTTCCCTACACGACGCTCTTCCGATCT
GCCCTAATCACTTAATGTTTCTGCATAGACATTTTCCTTCTGGCTAGCAAATGCCGTCAT
TAGCATAATCAGATATTACGACTTGCATTAAACTGGATACAGAATGCAATGGGTCCTGAA
GGTTGACTATTATGCTCTGAAATTGTTGGACACAAGGAGTGAAATGTCAAGAGAATGGCA
CATGTTATGTACAGTGAGAATGGGTGACAGCATCCATCAGTTTGCTATACATCACTCCTC
CACAGTTTTATGGTTTTGTCATTCTCTAGAGCTGCTGATGCGATGATGTTCTCAGTGGGG
TGACAAGCACAACACAATACTACATCTGTATGACCTTGTAGCTTTTGGACAATTTCTTTA
GTTTGTAGGTTCCATATATACACCATGTTGTCTTCTGATCCTGATACAATCCACTTGCCA
CCTGTCACAGAAAAGTTGGCAAAAACACAGTACTTCTCATTTTTCTGTCCTGTGTATGTC
TTCAGACACTTTCCTTTGCTATAATCCCACAGTTTCAGTGTATTGTCTAATGTGGCAGCA
AGAATGTACTTTCCATTTGGAGAGAATTTCACAAATGACACTGGAGGATTATCATCATCA
ATAAGTGTCTTTAGACACTGGCCAGATGCTGTGTCCCATATCCGACAAAGACCATCATAG
CTACTGGATACTATGAGAGAGCCATCACGATTGAAGTGGACAGCTGTGACTGGATCTGAA
TGTGCAGGTAAAGTCTTCAAACACTTTCCAGTCTTCACATCCCAAATTCTGACACTCTCG
TCAAATGATCCAGACACAATCAGATTTGACTGGGGGTTGAAGTTACAACAGAAAACATAA
TTGCTGTGGCCTTTTAGTGTCTTCAGACATTTTCCTGTGGAAACATCCCATATTTTAAGA
GTTTTGTCATCTGATGCACTAACTAATAACTTGCTGTCTGTTGACCAGGCCACATCTGAT
ATTCCCAACTTATGGCCACTAATTGTTTTCTCAAACTTCCCATCATAAGCATGCCAAATT
TTGATAAGCTTATCTGCAGATGAGCTGGCCAGCCATTCACCATTGGGACTAAATTTTACA
GATGACACAGCCTTTGTATGGCCTGCTAGAGTAAATTTCAGTGTGTAATTGGGTTTCTGA
GGCTGGCTTCCTTTGTTGCTGGGTGCCGAATTCTGTGTAGGGTTTGTATTCGTTGGTACA
GTTGTGTTGCTTGTGGCTGCGGATAGAGGCTGGGTGGTCGGTGGTACGGTGGATGCTGGT
GGCTTCTGACCATCACCGGCACTCGATTCTATCGGTTTGTTCTCTTCGCTCATCCTTTCT
TCCTGCGTATCATTCGACACTGGAGTGTACAGACCAATCCTGGCTTGTCTAACTAGCGTA
AGAAATACATGCGAATTTAAGGCGTCAGAAAATGTAAATAACCCGCCACCATAAGAAGCA
TGGAGAACTCAGTAGTGCGCATGCGCACTATATGTACGATATAGGTCAGCGTAGTAGTGA
TCTTGGAGCGGCCACGAGAGCCGAGCAGCTCTCATTTTTTCATATTTGATTATTTATGCC
CGCCGCGGAATGGTCTAGGATGTGAAGCGTGGAACGGGTACGACTAAACTAGGGTTTATC
CGACTGAACAATGTTTGTTTAATGGAAGAAAACTCCATACGAGATGACACGAAAGCGGAA
AGGACACGGGTGAAGACACCACACCACCAAAGCAGGTAGCTGCTGGCACCATGTCTAGCA
TGAAGGCTGCGACTCCTCC
>Alvinella caudata-Helitron_DN9822_c0_g1_i4
GCAACACTCTTTCCCTACACGAACGCTCTTCCGATCTTCTAATTCATGGGTTGCACCTAC
AAAGCGACAGGTAAATCAGTGTCAATTTCAAAGTTCAAAGAAACGATCTACTGGGAACCT
GAAAGTCAAATCCAACAATCTCTAGTTTATTTGTATAGGAGAAACACATCTCGCTCTGTA
AAGGCATTTTTATTGGGAATGTATTAAATATAGAAATTGAAAGACTAGTCAAACAACTCA
TAAAAAGTATAGTCTAAAAGGTTGTGGGGCGTTTTATCAAATTCTAGATGATCCGCCTAG
AGCATAAGCAATCCTAACCAAATGGGAAAACGGTTACCTTATAATGTGATGTTGTCCTCA
TCAGAATATCTGATGTTCAACAACAATGAATACTTGGTGACATATTCTTGTCAAACGATT
TATGAACGGCGAATCATCGTCAAAAACCAATACAGGACACGCATTTATTGACATATGACA
TGAATACACAATGTCTCTGTGTACATAGGATCCTGTACAATTTTAAACAAAATGGCCCAT
TAACACATGAACAACGATATACACACCCACACATATAAAAATAGACCCATTTTATCTGAT
GGCAGTTGCTGAATCATTGACATGTTGACGAACATGCAACTGAGGTCACATAATAAATTA
TAGCTCTGAAAAGTTTTAATCACACCAAATGAGTTTTGCATTAGGCATTATGCACTCAGA
TGGAATAGTGGAGATCATCTTCAGAGCATAAATGTCAAACAGAACAATCACACATAAATC
CATATAAAAACTACTCAACTTTCAGTATGGTTGTGTGTTGTACATAAGGTGAGAAACATT
ATTCAGTTATAACTATCTTTTTGATTAAAGTAAACAGTCAGCAAAGAGGAAGATTATGAG
AAATCAGAGAAAAACCCCTTATTGTTTATCAGACACAAATTCCATTCAGTGTCATTAAAC
ATTATAGGGAGTGATGCAGCTCTTTTGAAACAGTCTTACCAACATCTAACTGTTATAGAC
AACAACACATTTCTCCTAAAACAAATGTAAGCAAGCCATTTATTCCACAATTATTCATAC
TGAAAATAAAAAGAATATCGCCCTAATCACTTAATGTTTCTGCATAGACATTTTCCTTCT
GGCTAGCAAATGCCGTCATTAGCATAATCAGATATTACGACTTGCATTAAACTGGATACA
GAATGCAATGGGTCCTGAAGGTTGACTATTATGCTCTGAAATTGTTGGACACAAGGAGTG
AAATGTCAAGAGAATGGCACATGTTATGTACAGTGAGAATGGGTGACAGCATCCATCAGT
TTGCTATACATCACTCCTCCACAGTTTTATGGTTTTGTCATTCTCTAGAGCTGCTGATGC
GATGATGTTCTCAGTGGGGTGACAAGCACAACACAATACTACATCTGTATGACCTTGTAG
CTTTTGGACAATTTCTTTAGTTTGTAGGTTCCATATATACACCATGTTGTCTTCTGATCC
TGATACAATCCACTTGCCACCTGTCACAGAAAAGTTGGCAAAAACACAGTACTTCTCATT
TTTCTGTCCTGTGTATGTCTTCAGACACTTTCCTTTGCTGTAATCCCACAGTTTAAGTGT
ATTGTCCAATGTTGCAGCAAGAATGTACTTTCCATTTGGAGAGAATTTCACAAATGACAC
TGGAGGATTATCATCATCAATAAGTGTCTTTAGACACTGGCCAGATGCTGTGTCCCATAT
CCGACAAAGACCATCATAGCTGCTGGATACTATGAGTGAGCCATCACGATTGAAGTGAAC
AGCTGTGACTGGGTCTGAATGTGCAGGTAAAGTCTTCAAACACTTTCCAGTCTTCACATC
CCAAATTCTGACACTCTCGTCAAATGATCCAGACACAATCAGATTTGACTGGGGGTTGAA
GTTACAACAGAAAACATAATTGCTGTGGCCTTTTAGTGTCTTCAGACATTTTCCTGTGGA
AACATCCCATATTTTAAGAGTTTTGTCATCTGATGCACTAACTAATAACTTGCTGTCTGT
TGACCAGGCCACATCTGATATTCCCAACTTATGGCCACTAATTGTTTTCTCAAACTTCCC
ATCATAAGCATGCCAAATTTTGATAAGCTTATCTGCAGATGAGCTGGCCAGCCATTCACC
ATTGGGACTAAATTTTACAGATGACACAGCCTTTGTATGGCCTGCTAGAGTAAATTTCAG
TGTGTAATTGGGTTTCTGAGGCTGGCTTCCTTTGTTGCTGGGTGCCGAGTTCTGTGTCGG
GTTTGTATTCGTCGGTACAGTTGTGTTACTCGTGGCTGCGGACAGCGGCTGAGTGGTCGG
TGGGACGGTCGAAGCCGGCAGCTTCTGACCATCACCGGCACTGGATTCTATCGGTTTGTT
CTCTTCGCTCATCCTTTCTTCCTGCGTATCATCCGACACTGGAGTGTATAGTCCAATCCT
GGCTTGTCTAACTAGGGTAAGAAATACATGCGAGATCGGAAGAGCACACGTCTGAACTCC
AGTCACCAATAGCCATCTCGTAAGCCGTCTTC
>Alvinella caudata-Helitron_DN9822_c0_g1_i6
GCAACACTCTTTCCCTACACGAACGCTCTTCCGATCTTCTAATTCATGGGTTGCACCTAC
AAAGCGACAGGTAAATCAGTGTCAATTTCAAAGTTCAAAGAAACGATCTACTGGGAACCT
GAAAGTCAAATCCAACAATCTCTAGTTTATTTGTATAGGAGAAACACATCTCGCTCTGTA
AAGGCATTTTTATTGGGAATGTATTAAATATAGAAATTGAAAGACTAGTCAAACAACTCA
TAAAAAGTATAGTCTAAAAGGTTGTGGGGCGTTTTATCAAATTCTAGATGATCCGCCTAG
AGCATAAGCAATCCTAACCAAATGGGAAAACGGTTACCTTATAATGTGATGTTGTCCTCA
TCAGAATATCTGATGTTCAACAACAATGAATACTTGGTGACATATTCTTGTCAAACGATT
TATGAACGGCGAATCATCGTCAAAAACCAATACAGGACACGCATTTATTGACATATGACA
TGAATACACAATGTCTCTGTGTACATAGGATCCTGTACAATTTCAAACAAAATGGGCCAT
TAGCGTATGAACAACGATACACAAACGCACACATACACATATATATAAAAATAGACCCAT
TTTATCTCATGGCAGTCGCTTAATCATTGACATGTTGACTAACATGCAACTGAGAGGTCA
CATAATAAATTATAGCTTTGAAGTTTTAATCACACCGAATGGGTTTTACATTAGGCTTTA
CGCACTCAGATGGAATAATGGAGATCATCTTTAGAGCATAAACGACAACAGAACAGTCAC
ATAAATCCACATAAAAACTGCTCAGTTTCAGTATGGTCATGTGTTATACATCAGGCGAGA
AATATCTTATTCCGAATTATCAATATAATCAAGTAATTTTGCCAGAACAATGAGCAAAGA
GGAAGAAGATTATGAGAAATCAAGGGGGAAAAACCTGGTTGTTTATCTGACACAGATTCC
ATTCAGTGTCAGTGTTTTAACATTACACCACACAGTGTATGAGAGCTCTTATGAAACAGT
CATATGAACATCTAACTGTCTTAGACCACAACACTGCTCTCCCAAAATCAACGAAAACAT
GCCATTTATTCTATAATTATTCGTATTGAAGATAAGAGGAATATCGTCCTAATCACTTAA
TGTTTCTGCATAGACATCTTCCTGTTGGCTAGTGAATGCCGTCATTAGCATGATCAGATA
TTACAACTTGCATTAAACTGGACAGAGAATGCAAGGTTGACTATTACGCTCTGAAATTGT
TGGACATAAGGAGATGAAATGTCAAGAGAATGGCACATGTTATGTACAGTGAGAATGGGT
GACAGCATCCATCAGTTTGCTATACATCACTCCTCCACAGTTTTATGGTTTTGTCATTCT
CTAGAGCTGCTGATGCGATGATGTTCTCAGTGGGGTGACAAGCACAACACAATACTACAT
CTGTATGACCTTGTAGCTTTTGGACAATTTCTTTAGTTTGTAGGTTCCATATATACACCA
TGTTGTCTTCTGATCCTGATACAATCCACTTGCCACCTGTCACAGAAAAGTTGGCAAAAA
CACAGTACTTCTCATTTTTCTGTCCTGTGTATGTCTTCAGACACTTTCCTTTGCTATAAT
CCCACAGTTTCAGTGTATTGTCTAATGTGGCAGCAAGAATGTACTTTCCATTTGGAGAGA
ATTTCACAAATGACACTGGAGGATTATCATCATCAATAAGTGTCTTTAGACACTGGCCAG
ATGCTGTGTCCCATATCCGACAAAGACCATCATAGCTACTGGATACTATGAGAGAGCCAT
CACGATTGAAGTGGACAGCTGTGACTGGATCTGAATGTGCAGGTAAAGTCTTCAAACACT
TTCCAGTCTTCACATCCCAAATTCTGACACTCTCGTCAAATGATCCAGACACAATCAGAT
TTGACTGGGGGTTGAAGTTACAACAGAAAACATAATTGCTGTGGCCTTTTAGTGTCTTCA
GACATTTTCCTGTGGAAACATCCCATATTTTAAGAGTTTTGTCATCTGATGCACTAACTA
ATAACTTGCTGTCTGTTGACCAGGCCACATCTGATATTCCCAACTTATGGCCACTAATTG
TTTTCTCAAACTTCCCATCATAAGCATGCCAAATTTTGATAAGCTTATCTGCAGATGAGC
TGGCCAGCCATTCACCATTGGGACTAAATTTTACAGATGACACAGCCTTTGTATGGCCTG
CTAGAGTAAATTTCAGTGTGTAATTGGGTTTCTGAGGCTGGCTTCCTTTGTTGCTGGGTG
CCGAATTCTGTGTAGGGTTTGTATTCGTTGGTACAGTTGTGTTGCTTGTGGCTGCGGATA
GAGGCTGGGTGGTCGGTGGTACGGTGGATGCTGGTGGCTTCTGACCATCACCGGCACTCG
ATTCTATCGGTTTGTTCTCTTCGCTCATCCTTTCTTCCTGCGTATCATTCGACACTGGAA
TTAGTTAAGATGCGCTTAATATTCTCAGGCTGGAGTGTACAGACCAATCCTGGCTTGTCT
AACTAGCGTAAGAAATACATGCGAATTTAAGGCGTCAGAAAATGTAAATAACCCGCCACC
ATAAGAAGCATGGAGAACTCAGTAGTGCGCATGCGCACTATATGTACGATATAGGTCAGC
GTAGTAGTGATCTTGGAGCGGCCACGAGAGCCGAGCAGCTCTCATTTTTTCATATTTGAT
TATTTATGCCCGCCGCGGAATGGTCTAGGATGTGAAGCGTGGAACGGGTACGACTAAACT
AGGGTTTATCCGACTGAACAATGTTTGTTTAATGGAAGAAAACTCCATACGAGATGACAC
GAAAGCGGAAAGGACACGGGTGAAGACACCACACCACCAAAGCAGGTAGCTGCTGGCACC
ATGTCTAGCATGAAGGCTGCGACTCCTCC
>Alvinella caudata-Helitron_DN9822_c0_g1_i5
CGACCACCGAGATCTACACTCTACGCAACACTCTTTCCCTACACGACGCTCTTCCGATCT
GCCCTAATCACTTAATGTTTCTGCATAGACATTTTCCTTCTGGCTAGCAAATGCCGTCAT
TAGCATAATCAGATATTACGACTTGCATTAAACTGGATACAGAATGCAATGGGTCCTGAA
GGTTGACTATTATGCTCTGAAATTGTTGGACACAAGGAGTGAAATGTCAAGAGAATGGCA
CATGTTATGTACAGTGAGAATGGGTGACAGCATCCATCAGTTTGCTATACATCACTCCTC
CACAGTTTTATGGTTTTGTCATTCTCTAGAGCTGCTGATGCGATGATGTTCTCAGTGGGG
TGACAAGCACAACACAATACTACATCTGTATGACCTTGTAGCTTTTGGACAATTTCTTTA
GTTTGTAGGTTCCATATATACACCATGTTGTCTTCTGATCCTGATACAATCCACTTGCCA
CCTGTCACAGAAAAGTTGGCAAAAACACAGTACTTCTCATTTTTCTGTCCTGTGTATGTC
TTCAGACACTTTCCTTTGCTATAATCCCACAGTTTCAGTGTATTGTCTAATGTGGCAGCA
AGAATGTACTTTCCATTTGGAGAGAATTTCACAAATGACACTGGAGGATTATCATCATCA
ATAAGTGTCTTTAGACACTGGCCAGATGCTGTGTCCCATATCCGACAAAGACCATCATAG
CTACTGGATACTATGAGAGAGCCATCACGATTGAAGTGGACAGCTGTGACTGGATCTGAA
TGTGCAGGTAAAGTCTTCAAACACTTTCCAGTCTTCACATCCCAAATTCTGACACTCTCG
TCAAATGATCCAGACACAATCAGATTTGACTGGGGGTTGAAGTTACAACAGAAAACATAA
TTGCTGTGGCCTTTTAGTGTCTTCAGACATTTTCCTGTGGAAACATCCCATATTTTAAGA
GTTTTGTCATCTGATGCACTAACTAATAACTTGCTGTCTGTTGACCAGGCCACATCTGAT
ATTCCCAACTTATGGCCACTAATTGTTTTCTCAAACTTCCCATCATAAGCATGCCAAATT
TTGATAAGCTTATCTGCAGATGAGCTGGCCAGCCATTCACCATTGGGACTAAATTTTACA
GATGACACAGCCTTTGTATGGCCTGCTAGAGTAAATTTCAGTGTGTAATTGGGTTTCTGA
GGCTGGCTTCCTTTGTTGCTGGGTGCCGAATTCTGTGTAGGGTTTGTATTCGTTGGTACA
GTTGTGTTGCTTGTGGCTGCGGATAGAGGCTGGGTGGTCGGTGGTACGGTGGATGCTGGT
GGCTTCTGACCATCACCGGCACTCGATTCTATCGGTTTGTTCTCTTCGCTCATCCTTTCT
TCCTGCGTATCATTCGACACTGGAATTAGTTAAGATGCGCTTAATATTCTCAGGCTGGAG
TGTACAGACCAATCCTGGCTTGTCTAACTAGCGTAAGAAATACATGCGAATTTAAGGCGT
CAGAAAATGTAAATAACCCGCCACCATAAGAAGCATGGAGAACTCAGTAGTGCGCATGCG
CACTATATGTACGATATAGGTCAGCGTAGTAGTGATCTTGGAGCGGCCACGAGAGCCGAG
CAGCTCTCATTTTTTCATATTTGATTATTTATGCCCGCCGCGGAATGGTCTAGGATGTGA
AGCGTGGAACGGGTACGACTAAACTAGGGTTTATCCGACTGAACAATGTTTGTTTAATGG
AAGAAAACTCCATACGAGATGACACGAAAGCGGAAAGGACACGGGTGAAGACACCACACC
ACCAAAGCAGGTAGCTGCTGGCACCATGTCTAGCATGAAGGCTGCGACTCCTCC
>Alvinella caudata-Helitron_DN9822_c0_g1_i7
GCAACACTCTTTCCCTACACGAACGCTCTTCCGATCTTCTAATTCATGGGTTGCACCTAC
AAAGCGACAGGTAAATCAGTGTCAATTTCAAAGTTCAAAGAAACGATCTACTGGGAACCT
GAAAGTCAAATCCAACAATCTCTAGTTTATTTGTATAGGAGAAACACATCTCGCTCTGTA
AAGGCATTTTTATTGGGAATGTATTAAATATAGAAATTGAAAGACTAGTCAAACAACTCA
TAAAAAGTATAGTCTAAAAGGTTGTGGGGCGTTTTATCAAATTCTAGATGATCCGCCTAG
AGCATAAGCAATCCTAACCAAATGGGAAAACGGTTACCTTATAATGTGATGTTGTCCTCA
TCAGAATATCTGATGTTCAACAACAATGAATACTTGGTGACATATTCTTGTCAAACGATT
TATGAACGGCGAATCATCGTCAAAAACCAATACAGGACACGCATTTATTGACATATGACA
TGAATACACAATGTCTCTGTGTACATAGGATCCTGTACAATTTCAAACAAAATGGGCCAT
TAGCGTATGAACAACGATACACAAACGCACACATACACATATATATAAAAATAGACCCAT
TTTATCTCATGGCAGTCGCTTAATCATTGACATGTTGACTAACATGCAACTGAGAGGTCA
CATAATAAATTATAGCTTTGAAGTTTTAATCACACCGAATGGGTTTTACATTAGGCTTTA
CGCACTCAGATGGAATAATGGAGATCATCTTTAGAGCATAAACGACAACAGAACAGTCAC
ATAAATCCACATAAAAACTGCTCAGTTTCAGTATGGTCATGTGTTATACATCAGGCGAGA
AATATCTTATTCCGAATTATCAATATAATCAAGTAATTTTGCCAGAACAATGAGCAAAGA
GGAAGAAGATTATGAGAAATCAAGGGGGAAAAACCTGGTTGTTTATCTGACACAGATTCC
ATTCAGTGTCAGTGTTTTAACATTACACCACACAGTGTATGAGAGCTCTTATGAAACAGT
CATATGAACATCTAACTGTCTTAGACCACAACACTGCTCTCCCAAAATCAACGAAAACAT
GCCATTTATTCTATAATTATTCGTATTGAAGATAAGAGGAATATCGTCCTAATCACTTAA
TGTTTCTGCATAGACATCTTCCTGTTGGCTAGTGAATGCCGTCATTAGCATGATCAGATA
TTACAACTTGCATTAAACTGGACAGAGAATGCAAGGTTGACTATTACGCTCTGAAATTGT
TGGACATAAGGAGATGAAATGTCAAGAGAATGGCACATGTTATGTACAGTGAGAATGGGT
GACAGCATCCATCAGTTTGCTATACATCACTCCTCCACAGTTTTATGGTTTTGTCATTCT
CTAGAGCTGCTGATGCGATGATGTTCTCAGTGGGGTGACAAGCACAACACAATACTACAT
CTGTATGACCTTGTAGCTTTTGGACAATTTCTTTAGTTTGTAGGTTCCATATATACACCA
TGTTGTCTTCTGATCCTGATACAATCCACTTGCCACCTGTCACAGAAAAGTTGGCAAAAA
CACAGTACTTCTCATTTTTCTGTCCTGTGTATGTCTTCAGACACTTTCCTTTGCTATAAT
CCCACAGTTTCAGTGTATTGTCTAATGTGGCAGCAAGAATGTACTTTCCATTTGGAGAGA
ATTTCACAAATGACACTGGAGGATTATCATCATCAATAAGTGTCTTTAGACACTGGCCAG
ATGCTGTGTCCCATATCCGACAAAGACCATCATAGCTACTGGATACTATGAGAGAGCCAT
CACGATTGAAGTGGACAGCTGTGACTGGATCTGAATGTGCAGGTAAAGTCTTCAAACACT
TTCCAGTCTTCACATCCCAAATTCTGACACTCTCGTCAAATGATCCAGACACAATCAGAT
TTGACTGGGGGTTGAAGTTACAACAGAAAACATAATTGCTGTGGCCTTTTAGTGTCTTCA
GACATTTTCCTGTGGAAACATCCCATATTTTAAGAGTTTTGTCATCTGATGCACTAACTA
ATAACTTGCTGTCTGTTGACCAGGCCACATCTGATATTCCCAACTTATGGCCACTAATTG
TTTTCTCAAACTTCCCATCATAAGCATGCCAAATTTTGATAAGCTTATCTGCAGATGAGC
TGGCCAGCCATTCACCATTGGGACTAAATTTTACAGATGACACAGCCTTTGTATGGCCTG
CTAGAGTAAATTTCAGTGTGTAATTGGGTTTCTGAGGCTGGCTTCCTTTGTTGCTGGGTG
CCGAATTCTGTGTAGGGTTTGTATTCGTTGGTACAGTTGTGTTGCTTGTGGCTGCGGATA
GAGGCTGGGTGGTCGGTGGTACGGTGGATGCTGGTGGCTTCTGACCATCACCGGCACTCG
ATTCTATCGGTTTGTTCTCTTCGCTCATCCTTTCTTCCTGCGTATCATTCGACACTGGAG
TGTACAGACCAATCCTGGCTTGTCTAACTAGCGTAAGAAATACATGCGAATTTAAGGCGT
CAGAAAATGTAAATAACCCGCCACCATAAGAAGCATGGAGAACTCAGTAGTGCGCATGCG
CACTATATGTACGATATAGGTCAGCGTAGTAGTGATCTTGGAGCGGCCACGAGAGCCGAG
CAGCTCTCATTTTTTCATATTTGATTATTTATGCCCGCCGCGGAATGGTCTAGGATGTGA
AGCGTGGAACGGGTACGACTAAACTAGGGTTTATCCGACTGAACAATGTTTGTTTAATGG
AAGAAAACTCCATACGAGATGACACGAAAGCGGAAAGGACACGGGTGAAGACACCACACC
ACCAAAGCAGGTAGCTGCTGGCACCATGTCTAGCATGAAGGCTGCGACTCCTCC
>Alvinella caudata-Helitron_DN9822_c0_g1_i3
CGACCACCGAGATCTACACTCTACGCAACACTCTTTCCCTACACGACGCTCTTCCGATCT
GCCCTAATCACTTAATGTTTCTGCATAGACATTTTCCTTCTGGCTAGCAAATGCCGTCAT
TAGCATAATCAGATATTACGACTTGCATTAAACTGGATACAGAATGCAATGGGTCCTGAA
GGTTGACTATTATGCTCTGAAATTGTTGGACACAAGGAGTGAAATGTCAAGAGAATGGCA
CATGTTATGTACAGTGAGAATGGGTGACAGCATCCATCAGTTTGCTATACATCACTCCTC
CACAGTTTTATGGTTTTGTCATTCTCTAGAGCTGCTGATGCGATGATGTTCTCAGTGGGG
TGACAAGCACAACACAATACTACATCTGTATGACCTTGTAGCTTTTGGACAATTTCTTTA
GTTTGTAGGTTCCATATATACACCATGTTGTCTTCTGATCCTGATACAATCCACTTGCCA
CCTGTCACAGAAAAGTTGGCAAAAACACAGTACTTCTCATTTTTCTGTCCTGTGTATGTC
TTCAGACACTTTCCTTTGCTATAATCCCACAGTTTCAGTGTATTGTCTAATGTGGCAGCA
AGAATGTACTTTCCATTTGGAGAGAATTTCACAAATGACACTGGAGGATTATCATCATCA
ATAAGTGTCTTTAGACACTGGCCAGATGCTGTGTCCCATATCCGACAAAGACCATCATAG
CTACTGGATACTATGAGAGAGCCATCACGATTGAAGTGGACAGCTGTGACTGGATCTGAA
TGTGCAGGTAAAGTCTTCAAACACTTTCCAGTCTTCACATCCCAAATTCTGACACTCTCG
TCAAATGATCCAGACACAATCAGATTTGACTGGGGGTTGAAGTTACAACAGAAAACATAA
TTGCTGTGGCCTTTTAGTGTCTTCAGACATTTTCCTGTGGAAACATCCCATATTTTAAGA
GTTTTGTCATCTGATGCACTAACTAATAACTTGCTGTCTGTTGACCAGGCCACATCTGAT
ATTCCCAACTTATGGCCACTAATTGTTTTCTCAAACTTCCCATCATAAGCATGCCAAATT
TTGATAAGCTTATCTGCAGATGAGCTGGCCAGCCATTCACCATTGGGACTAAATTTTACA
GATGACACAGCCTTTGTATGGCCTGCTAGAGTAAATTTCAGTGTGTAATTGGGTTTCTGA
GGCTGGCTTCCTTTGTTGCTGGGTGCCGAATTCTGTGTAGGGTTTGTATTCGTTGGTACA
GTTGTGTTGCTTGTGGCTGCGGATAGAGGCTGGGTGGTCGGTGGTACGGTGGATGCTGGT
GGCTTCTGACCATCACCGGCACTCGATTCTATCGGTTTGTTCTCTTCGCTCATCCTTTCT
TCCTGGAGTGTACAGACCAATCCTGGCTTGTCTAACTAGCGTAAGAAATACATGCGAATT
TAAGGCGTCAGAAAATGTAAATAACCCGCCACCATAAGAAGCATGGAGAACTCAGTAGTG
CGCATGCGCACTATATGTACGATATAGGTCAGCGTAGTAGTGATCTTGGAGCGGCCACGA
GAGCCGAGCAGCTCTCATTTTTTCATATTTGATTATTTATGCCCGCCGCGGAATGGTCTA
GGATGTGAAGCGTGGAACGGGTACGACTAAACTAGGGTTTATCCGACTGAACAATGTTTG
TTTAATGGAAGAAAACTCCATACGAGATGACACGAAAGCGGAAAGGACACGGGTGAAGAC
ACCACACCACCAAAGCAGGTAGCTGCTGGCACCATGTCTAGCATGAAGGCTGCGACTCCT
CC
>Alvinella caudata-Helitron_DN9822_c0_g1_i8
GCAACACTCTTTCCCTACACGAACGCTCTTCCGATCTTCTAATTCATGGGTTGCACCTAC
AAAGCGACAGGTAAATCAGTGTCAATTTCAAAGTTCAAAGAAACGATCTACTGGGAACCT
GAAAGTCAAATCCAACAATCTCTAGTTTATTTGTATAGGAGAAACACATCTCGCTCTGTA
AAGGCATTTTTATTGGGAATGTATTAAATATAGAAATTGAAAGACTAGTCAAACAACTCA
TAAAAAGTATAGTCTAAAAGGTTGTGGGGCGTTTTATCAAATTCTAGATGATCCGCCTAG
AGCATAAGCAATCCTAACCAAATGGGAAAACGGTTACCTTATAATGTGATGTTGTCCTCA
TCAGAATATCTGATGTTCAACAACAATGAATACTTGGTGACATATTCTTGTCAAACGATT
TATGAACGGCGAATCATCGTCAAAAACCAATACAGGACACGCATTTATTGACATATGACA
TGAATACACAATGTCTCTGTGTACATAGGATCCTGTACAATTTTAAACAAAATGGCCCAT
TAACACATGAACAACGATATACACACCCACACATATAAAAATAGACCCATTTTATCTGAT
GGCAGTTGCTGAATCATTGACATGTTGACGAACATGCAACTGAGGTCACATAATAAATTA
TAGCTCTGAAAAGTTTTAATCACACCAAATGAGTTTTGCATTAGGCATTATGCACTCAGA
TGGAATAGTGGAGATCATCTTCAGAGCATAAATGTCAAACAGAACAATCACACATAAATC
CATATAAAAACTACTCAACTTTCAGTATGGTTGTGTGTTGTACATAAGGTGAGAAACATT
ATTCAGTTATAACTATCTTTTTGATTAAAGTAAACAGTCAGCAAAGAGGAAGATTATGAG
AAATCAGAGAAAAACCCCTTATTGTTTATCAGACACAAATTCCATTCAGTGTCATTAAAC
ATTATAGGGAGTGATGCAGCTCTTTTGAAACAGTCTTACCAACATCTAACTGTTATAGAC
AACAACACATTTCTCCTAAAACAAATGTAAGCAAGCCATTTATTCCACAATTATTCATAC
TGAAAATAAAAAGAATATCGCCCTAATCACTTAATGTTTCTGCATAGACATTTTCCTTCT
GGCTAGCAAATGCCGTCATTAGCATAATCAGATATTACGACTTGCATTAAACTGGATACA
GAATGCAATGGGTCCTGAAGGTTGACTATTATGCTCTGAAATTGTTGGACACAAGGAGTG
AAATGTCAAGAGAATGGCACATGTTATGTACAGTGAGAATGGGTGACAGCATCCATCAGT
TTGCTATACATCACTCCTCCACAGTTTTATGGTTTTGTCATTCTCTAGAGCTGCTGATGC
GATGATGTTCTCAGTGGGGTGACAAGCACAACACAATACTACATCTGTATGACCTTGTAG
CTTTTGGACAATTTCTTTAGTTTGTAGGTTCCATATATACACCATGTTGTCTTCTGATCC
TGATACAATCCACTTGCCACCTGTCACAGAAAAGTTGGCAAAAACACAGTACTTCTCATT
TTTCTGTCCTGTGTATGTCTTCAGACACTTTCCTTTGCTATAATCCCACAGTTTCAGTGT
ATTGTCTAATGTGGCAGCAAGAATGTACTTTCCATTTGGAGAGAATTTCACAAATGACAC
TGGAGGATTATCATCATCAATAAGTGTCTTTAGACACTGGCCAGATGCTGTGTCCCATAT
CCGACAAAGACCATCATAGCTACTGGATACTATGAGAGAGCCATCACGATTGAAGTGGAC
AGCTGTGACTGGATCTGAATGTGCAGGTAAAGTCTTCAAACACTTTCCAGTCTTCACATC
CCAAATTCTGACACTCTCGTCAAATGATCCAGACACAATCAGATTTGACTGGGGGTTGAA
GTTACAACAGAAAACATAATTGCTGTGGCCTTTTAGTGTCTTCAGACATTTTCCTGTGGA
AACATCCCATATTTTAAGAGTTTTGTCATCTGATGCACTAACTAATAACTTGCTGTCTGT
TGACCAGGCCACATCTGATATTCCCAACTTATGGCCACTAATTGTTTTCTCAAACTTCCC
ATCATAAGCATGCCAAATTTTGATAAGCTTATCTGCAGATGAGCTGGCCAGCCATTCACC
ATTGGGACTAAATTTTACAGATGACACAGCCTTTGTATGGCCTGCTAGAGTAAATTTCAG
TGTGTAATTGGGTTTCTGAGGCTGGCTTCCTTTGTTGCTGGGTGCCGAATTCTGTGTAGG
GTTTGTATTCGTTGGTACAGTTGTGTTGCTTGTGGCTGCGGATAGAGGCTGGGTGGTCGG
TGGTACGGTGGATGCTGGTGGCTTCTGACCATCACCGGCACTCGATTCTATCGGTTTGTT
CTCTTCGCTCATCCTTTCTTCCTGCGTATCATTCGACACTGGAGTGTACAGACCAATCCT
GGCTTGTCTAACTAGCGTAAGAAATACATGCGAATTTAAGGCGTCAGAAAATGTAAATAA
CCCGCCACCATAAGAAGCATGGAGAACTCAGTAGTGCGCATGCGCACTATATGTACGATA
TAGGTCAGCGTAGTAGTGATCTTGGAGCGGCCACGAGAGCCGAGCAGCTCTCATTTTTTC
ATATTTGATTATTTATGCCCGCCGCGGAATGGTCTAGGATGTGAAGCGTGGAACGGGTAC
GACTAAACTAGGGTTTATCCGACTGAACAATGTTTGTTTAATGGAAGAAAACTCCATACG
AGATGACACGAAAGCGGAAAGGACACGGGTGAAGACACCACACCACCAAAGCAGGTAGCT
GCTGGCACCATGTCTAGCATGAAGGCTGCGACTCCTCC
>Alvinella caudata-Helitron_DN14803_c0_g1_i3
ATACCAAAGCAAGGAGTGCATATTACAAAACCGTTACTGTACAGTTTTGCATGTTTGAAC
TTCAAGTCTTTCAAATACAGGTAATAATTGGTTTTGCTGAGTAGCTGATATTTAACAGAG
CTACACGCAGTTTGTTATGACAGCTGTCTGAAGGTAGGACGACACCCCACTCTACTCACT
ACGTCTTTCTGATAGCACGCGTCGTATCTTGTAATTCAGCAAGTTCCAACCAATATTAAA
TAGTGTTGTAAATCGTTTATTTCTAAAACTAAAAGACATAAATAACTGATTATATACAAG
CACTGTCTTTTTTAAAAGTAAAGCACCATTCTAATTATTATAAGCCAAAGCAGGCGATGC
AAGTGTGATAAATAGAAGGTTGATACAACACCAACAGCTAACTAACAAACAAAGAGTTGC
TTTTAAGCAAATTCCCTAAAACACAAAGGTCCCATGAAAATATGTACGTCTGACAACCTG
CACTCACACACTGCCTCATTCATCCAACTATCATTTATCTAAAGAAAACAATAAAACTAT
TAACACACCTGAGGAAGAATGAAATATTTTTTATAAAATAAAAACATGACAGTTAATACT
GAAAATGAAAGTTTGATTTCTTACAATGAAAAGATAACAGCAACTAATCCGTCAATAAGG
TTGGTTAGTAACATAGATATTTTATTGTCAGTAATAACACATCTACGTAATAAATAAAAG
GGATCGCTGTAACTTTATATGCCAACGTGTGATTTACAGTGAATCTTCATGGCACAAGTT
TTGGGCAGATAATGAGTGTTTGTTCAGCAGACGTCATACAACTGACTAAAGTATAAGTAG
ACCAGTGAACGGTTTCCAGTGTGACAACCATTGCATTGCATATGCCAGCCAACCATACAG
AGGGCTGGTTGTGATGGATATTTGAACAACCAGTGTGATGTGGTTTAAAAAAATACTTGA
CAAAATATAACTGTCAACACCTGCTTCAAGTCAACTCGCCAAATCTTTCCAGGTTATAAA
AATAACTGCACCCATCCTGTATCTAAAGATATAGAATGTGAGCATGTAGCTTGCACTATA
TATGCTACAACTATGTCTACAGACACAGATCTATAATATATAAAGATACACAAACACATG
TACACATACAACATATTATTTAAAAGAAATAAAATTCTGTTTTACAGCATGGTCACAATT
GCACAATTAATTGGCTTATAATTAAAAAATCTTGCTATGTACTATAACGTCAAATACAAC
AGGACAAATGCCCACAGACATCTATCTTTAGATGTCAATAGCTACAACCTGCTTGTGTTT
GGCTGCTAGCAACAGCTGAAGTCCCACAACTTGACAGTTTTATCATAAGAACCAGACACT
ATTATACTGTCATTAAACTGGAGGCAAGTAACGCCATCTGTGTGGTTACGTAGAGTAACA
AGTCGTTGTCCAGTCTCTAGGCTCCACACTTTGAGTGTCCTGTCATCTGAGGCACTAACA
ACTCTCCAGCTGTCTGCTTGAAGACACCTGACAACCCCAGTGTGACCCTCAGATGCCTTC
CAATCTATGGTGTTAGTACAACAGCCTGTGTTGATGTCCCAAAACTTCAGGTTACAGTCA
AGTGAACCACTGAAGATCCGTGTGCTATCAAACTGGAGACATGTCACTGCATCATGATGT
CCTTCCAATGTCATCATGCACTCACCATCAAATGTCCACACCTTGATAGTCTTGTCACAG
GATCCAGACACAATCTTTGTATCATCAAACTGTACACAGAGTACAGCAGCTGAGTGTCCA
CGCAAAGTCATCCTGCACTGTCCTGTCTTTATATCCCAAACTTTTAATGTTTTATCATAA
GATCCACTGATCACCTTGTCCTCATCGACCTGCAAACACCTGACTGTGTCAGTATGACCA
ACCATAGTCACTTTACAAGCAATACTAGACCAGCTCTGCTGTGTTGACAAGTCCCATACC
TTGATGGTTCTATCAGTTGATCCACTGACCAGTCTATTTCCATCCAGGTGTAGACAGCGT
ACCGTACCAGAATGTCCAACCAGAGTCTGAACTGCCCAAGGGTTGTTAGTACGAATGTTC
CAAACCTTTATTGATTTGTCTGAAGAGCCACTGACAATGCGAGTGTCATCAAACTGTACA
CAAGAGATACCTTGAGTATGACCTTCAAATGTGCGTACATTACATCTACCTCTCAACCAA
TTATTTCTGAGACGATATCTGTCTGCAAAAACTTTCTTCCACTGTATGGTACCATCTGGC
ATCATATGATGAAGTAATTGTTTACTCTCCCCAGCTCTGGACAATCTCCACTTTGACTGG
CCACAGAAACGTTTCCATAGACTTGGATCACTTGTCAACTGATACCATCTGTGACAGACA
ACTGAAGCTTGACAGAGACTTACTGGATCAAGATATGATAAAATGTGAAGGGACAGAGCC
TGTGGCAGCCAGCTGAGACGATCATGGCAGTTTGGAGGACAACTTGCATGAAGTCTTGGT
TCCATTTCAACAGAAAGTAGATGTAATTGTGGAAGATCACAGTCATCCAGTAACTGCTTA
AGCACCAAATTCTTCTGTTCATCACTAAACTCAGAAAACCACTGTCTAATTAAATCAACT
CTTTCCTTAAACTCAGATGGACCAACTTTGGGCACATACAGAGCACTAGATGTATTATCA
GAGACATCAGAGCTGTTGTTATTGTTCAGTGTCTGATATAATGTGGTTTTGTTCTGTCTT
TTGATGCTTGGTCTCTTTAAGCACTGACAGAATTCTAACTCAGCAAGCTTGGAGTGGACT
GGTGATCCAGATGTCGAGGGAAGACTGGCTCTAGAACTTGTTTCACAAGTAGGTTTGTTT
ACTGGGGTTGGAGAGATAAGCTTGCCACATACAGTGCAAGTTTTGTATGCTGATGTGCTG
GTATGGTTTGGCAGACTGTTACACTTGGCACTGTTTGATGGAGAACTAGGGATCACATAT
TGACTCTGGTTTGTGTTCTGGAAGGTTTCTCCTTGACTGACTGGATCAGAATCTGACCGG
ATCAGTGGATTATACTGAGAAGAAAAGCCAAGTGCCATGAGTCCTGTGTCCAGACTAGAA
GTTGACATATTCAGTCTGGTGCTGACTGAACATATGCCTTCCAGTTTGTCTCGTGTTGTA
CAGCTACAACAGGCAGAACAATGGCACTTGCTTCTTCTCAGCATGGAAGAGGGCATGGAC
ACTGTCCGGGTAATACTGGACAATGCTACTTGAGACATGTCACTTTTATCATGATAACTG
TTCTTCTTCTTTGGCCAAGAATATTTTGAGCTATGCCTGGAAGTGCTGGGAACATCTTTC
TTTGAGAGCCAAGATTCAAGCTGGAGAAACAGAGCTCTGGCAATGCTGGGACGCAGACAG
CTTTGTTCAACCACCTCACTGTTTGGAAAGAGCTTGGATCTTCTGATGTGATCATTGTCT
GTTGAATAGCCCTCACAGGCATCAAGGTCACCAGATGAGGTGCTATCAAACAGAGAACTA
TGTGTTGGGGAAAAACTTGAGGTTGAAGTCTCTGGGGAGTAATCTAAGTCTGCACTGTCC
AGTGAGGCACCTTGTATTGACTGGCCAGACACAGAACCACCACTATCTTTAGTTCCACAA
GCTGTGGCACGAACATTTTCTGTAGAATGGGTCCTCTTCTTGAACCAAGAGACATGTCCC
CAGACCTTACTTCTGTTCTTTGCTCGTTTCAGTAAAGACTTTGATGGTGTACTCTCACAC
TCCCCACCACTTCCTGGTTCACTCTGGGAACCTGGCATTGTCACCTCGTATTATTTATAT
CCATACGTCACCCTGAACACACCGCAGCATCATTCAGACGCCTGATTATCAACTCATAGA
ACACAATGATATTTGTTTATCAACTAACTTGGGTCGTAATAGTGAGCACACCTACACTCT
GTG
>Alvinella caudata-Helitron_DN14803_c0_g1_i6
GCTACACATGGCACATCTTGTATCACACTTAATTAATAGTGGCTGGTTGCAACACTGATC
AGAATACAAGCATTTTCCTTTATCATTTGACATAATCATAATGTAGCAAGTTTTCAAAGA
GAAAAAGCTGTAATAGATTAGGACAAAATCTTAGGCATGAGCTGTTTCAGAGAAATGGTA
ATCCAGGACACTAACATCACTCAAGATCATAATGTGCTGTATTTGCTGCTTTGTAATTAG
AAGTGTTTCCCACCTGACAACCCCAGTGTGACCCTCAGATGCCTTCCAATCTATGGTGTT
AGTACAACAGCCTGTGTTGATGTCCCAAAACTTCAGGTTACAGTCAAGTGAACCACTGAA
GATCCGTGTGCTATCAAACTGGAGACATGTCACTGCATCATGATGTCCTTCCAATGTCAT
CATGCACTCACCATCAAATGTCCACACCTTGATAGTCTTGTCACAGGATCCAGACACAAT
CTTTGTATCATCAAACTGTACACAGAGTACAGCAGCTGAGTGTCCACGCAAAGTCATCCT
GCACTGTCCTGTCTTTATATCCCAAACTTTTAATGTTTTATCATAAGATCCACTGATCAC
CTTGTCCTCATCGACCTGCAAACACCTGACTGTGTCAGTATGACCAACCATAGTCACTTT
ACAAGCAATACTAGACCAGCTCTGCTGTGTTGACAAGTCCCATACCTTGATGGTTCTATC
AGTTGATCCACTGACTAGCCTATTTCCATCCAGATGTAGACAGCGTACTGTACCAGAATG
TCCAACCAGGGTCTGAACTGCCCAAGGGTTGTTAGTACGAATGTTCCAAACCTTTATTGA
TTTGTCTGAAGAGCCACTGACAATGCGAGTGTCATCAAACTGTACACAAGAGATACCTTG
AGTGTGACCTTCAAATGTGCGCACGTTACATCTACCTCTTAACCAATTGTTTCTGAGACG
ATACCTGTCTGCAAAAACTTTCTTCCACTGTATGGTACCATCTGGCATCATATGATGAAG
TAACTGTTTACTCTCTCCAGCTCTGGACAGTCTCCATTTTGCCTGGCCACAGAAACGTTT
CCATAGACTTGGATCACTTGTCAACTGATACCATCTGTGACAGACAACTGAAGCTTGACA
GAGACTTACTGGATCAAGATATGATAAAATGTGAAGGGACAGAGCCTGTGGCAGCCAGCT
GAGACGATCATGGCAGTTTGGAGGACAACTTGCATGAAGTCTTGGTTCCATTTCAACAGA
AAGTAGATGTAATTGTGGAAGATCACAGTCATCCAGTAACTGCTTAAGCACCAAATTCTT
CTGTTCATCACTAAACTCAGAAAACCACTGTCTAATTAAATCAACTCTTTCCTTAAACTC
AGATGGACCAACTTTGGGCACATACAGAGCACTAGATGTATTATCAGAGACATCAGAGCT
GTTGTTATTGTTCAGTGTCTGATATAATGTGGTTTTGTTCTGTCTTTTGATGCTTGGTCT
CTTTAAGCACTGACAGAATTCTAACTCAGCAAGCTTGGAGTGGACTGGTGATCCAGATGT
CGAGGGAAGACTGGCTCTAGAACTTGTTTCACAAGTAGGTTTGTTTACTGGGGTTGGAGA
GATAAGCTTGCCACATACAGTGCAAGTTTTGTATGCTGATGTGCTGGTATGGTTTGGCAG
ACTGTTACACTTGGCACTGTTTGATGGTGAGCCAGGGGTCACACATTGACCCTGTCTTGT
GTTCTGGAAGGTTTCTGCTTGGCTGACTGGGTCCGAATCTGACCGAATTAGTAGATCGGA
AGAGCACACGTC
>Alvinella caudata-Helitron_DN14803_c0_g1_i8
ATACCAAAGCAAGGAGTGCATATTACAAAACCGTTACTGTACAGTTTTGCATGTTTGAAC
TTCAAGTCTTTCAAATACAGGTAATAATTGGTTTTGCTGAGTAGCTGATATTTAACAGAG
CTACACGCAGTTTGTTATGACAGCTGTCTGAAGGTAGGACGACACCCCACTCTACTCACT
ACGTCTTTCTGATAGCACGCGTCGTATCTTGTAATTCAGCAAGTTCCAACCAATATTAAA
TAGTGTTGTAAATCGTTTATTTCTAAAACTAAAAGACATAAATAACTGATTATATACAAG
CACTGTCTTTTTTAAAAGTAAAGCACCATTCTAATTATTATAAGCCAAAGCAGGCGATGC
AAGTGTGATAAATAGAAGGTTGATACAACACCAACAGCTAACTAACAAACAAAGAGTTGC
TTTTAAGCAAATTCCCTAAAACACAAAGGTCCCATGAAAATATGTACGTCTGACAACCTG
CACTCACACACTGCCTCATTCATCCAACTATCATTTATCTAAAGAAAACAATAAAACTAT
TAACACACCTGAGGAAGAATGAAATATTTTTTATAAAATAAAAACATGACAGTTAATACT
GAAAATGAAAGTTTGATTTCTTACAATGAAAAGATAACAGCAACTAATCCGTCAATAAGG
TTGGTTAGTAACATAGATATTTTATTGTCAGTAATAACACATCTACGTAATAAATAAAAG
GGATCGCTGTAACTTTATATGCCAACGTGTGATTTACAGTGAATCTTCATGGCACAAGTT
TTGGGCAGATAATGAGTGTTTGTTCAGCAGACGTCATACAACTGACTAAAGTATAAGTAG
ACCAGTGAACGGTTTCCAGTGTGACAACCATTGCATTGCATATGCCAGCCAACCATACAG
AGGGCTGGTTGTGATGGATATTTGAACAACCAGTGTGATGTGGTTTAAAAAAATACTTGA
CAAAATATAACTGTCAACACCTGCTTCAAGTCAACTCGCCAAATCTTTCCAGGTTATAAA
AATAACTGCACCCATCCTGTATCTAAAGATATAGAATGTGAGCATGTAGCTTGCACTATA
TATGCTACAACTATGTCTACAGACACAGATCTATAATATATAAAGATACACAAACACATG
TACACATACAACATATTATTTAAAAGAAATAAAATTCTGTTTTACAGCATGGTCACAATT
GCACAATTAATTGGCATATAATTTTAAAAATTTGCTATGTACTATAATGTCAAATACAAC
AGGATGAAGGCCCACGGACATCAACTACCTGTAGATGTCAACAATTAGATGGATACAACC
TGCTTGTGTTTTGACTGCTAGCAACAGCTGAAGTCCCACAACTTGACAGTTTTATCATAA
GAACCAGACACTATTATACTGTCATTAAACTGGAGGCAAGTAACGCCATCTGTGTGGTTA
CGTAGAGTAACGAGTCGTTGTCCTGTCTCTAGGCTCCACACTTTTAGTGTCCTGTCATCT
GAGGCACTGACAACTCTCCAACTGTCTGCTTGAAGACACCTGACAACCCCAGTGTGACCC
TCAGATGCCTTCCAGTCTATGGTGTTAGTACAGCAGCCTGTGTTGATGTCCCAAAATTTC
AGGTTACAGTCAAGTGAACCACTGAAGATCCGTGTGCTATCAAACTGGAGACATGTCACT
GCATCATGATGTCCTTCCAATGTCATCATGCACTCACCATCAAATGTCCACACCTTGATA
GTCTTGTCACAGGATCCAGACACAATCTTTGTATCATCAAACTGTACACAGAGTACAGCA
GCTGAGTGTCCACGCAAAGTCATCCTGCACTGTCCTGTCTTTATATCCCAAACTTTTAAT
GTTTTATCATAAGATCCACTGATCACCTTGTCCTCATCGACCTGCAAACACCTGACTGTG
TCAGTATGACCAACCATAGTCACTTTACAAGCAATACTAGACCAGCTCTGCTGTGTTGAC
AAGTCCCATACCTTGATGGTTCTATCAGTTGATCCACTGACTAGCCTATTTCCATCCAGA
TGTAGACAGCGTACTGTACCAGAATGTCCAACCAGGGTCTGAACTGCCCAAGGGTTGTTA
GTACGAATGTTCCAAACCTTTATTGATTTGTCTGAAGAGCCACTGACAATGCGAGTGTCA
TCAAACTGTACACAAGAGATACCTTGAGTGTGACCTTCAAATGTGCGCACGTTACATCTA
CCTCTTAACCAATTGTTTCTGAGACGATACCTGTCTGCAAAAACTTTCTTCCACTGTATG
GTACCATCTGGCATCATATGATGAAGTAACTGTTTACTCTCTCCAGCTCTGGACAGTCTC
CATTTTGCCTGGCCACAGAAACGTTTCCATAGACTTGGATCACTTGTCAACTGATACCAT
CTGTGACAGACAACTGAAGCTTGACAGAGACTTACTGGATCAAGATATGATAAAATGTGA
AGGGACAGAGCCTGTGGCAGCCAGCTGAGACGATCATGGCAGTTTGGAGGACAACTTGCA
TGAAGTCTTGGTTCCATTTCAACAGAAAGTAGATGTAATTGTGGAAGATCACAGTCATCC
AGTAACTGCTTAAGCACCAAATTCTTCTGTTCATCACTAAACTCAGAAAACCACTGTCTA
ATTAAATCAACTCTTTCCTTAAACTCAGATGGACCAACTTTGGGCACATACAGAGCACTA
GATGTATTATCAGAGACATCAGAGCTGTTGTTATTGTTCAGTGTCTGATATAATGTGGTT
TTGTTCTGTCTTTTGATGCTTGGTCTCTTTAAGCACTGACAGAATTCTAACTCAGCAAGC
TTGGAGTGGACTGGTGATCCAGATGTCGAGGGAAGACTGGCTCTAGAACTTGTTTCACAA
GTAGGTTTGTTTACTGGGGTTGGAGAGATAAGCTTGCCACATACAGTGCAAGTTTTGTAT
GCTGATGTGCTGGTATGGTTTGGCAGACTGTTACACTTGGCACTGTTTGATGGTGAGCCA
GGGGTCACACATTGACCCTGTCTTGTGTTCTGGAAGGTTTCTGCTTGGCTGACTGGGTCC
GAATCTGACCGAATTAGTAGATCGGAAGAGCACACGTC
>Alvinella caudata-Helitron_DN4869_c0_g1_i4
ACATACTGTCATAAACATACAGTCATACATTCACAATCTGTTTCACGTTCACTCAAAGAA
GCACTTACTCGCTCAATCTTTCACATATACGCAGTCTTACACAGTCACACATACAGTCAC
ACACACACGGTCTCACACACACAAACAGTCACACACACACACAATCACACACACACACAG
TCACACACAGGCGTACACTAGCTGACATTGGCATACATTTTCGTAGGCTGAGAGGCAGAT
AAATCACAGCTTTCTGGGACATAATGGGACAAACAAAATACACAAGCAAAGTACAAGAAT
TTGTCGAACGGCACCACACACACACACACGCGGACAGGCAGAGGCGGACAGGCAGAGGCA
GGCAATCAAACAGACACAGACAGACGGCGAACCGAGGTACACACACACAAGGTATTAGTT
ATTGTTCGGGATCTGTGGGCTTTTTAAGTTCGGTGTTTGCGTGTTATCACAAGAAATGGC
TGTTGAGTTTGTGGTTTTTAAATGCATCACAAAAATATATAAATATACACACAAGAGTAA
CACCCGTCCTCATGACAGTCTGTTTTAGGGACTACCCACCCAAAACTCCGCCAAAGATCC
ATCAATACAGGCTTCACAGTGTGTGCGTGGGCGTAGAGATACGCATTTATTTACCGAGTC
AGTTTGGACGCAAGAAGAAACAAGTAGTCTTTAAAAATGGTCGAGGACAAAAAACGTTTT
GAACAATCCACTGCCAAGTTAACATTAATTGTAACAACTTGATTAAGCACAATTTTAAAC
CAACAATCTAGTTACTAAACACACAGACACACATACACGCAGGCGTTATTTAATTAAATA
CCCTTGACGCACCAGTGAGTAGCCAACTTCGTCATCAATGCATACACTACGAGGTTTTCT
TGCTCTGTTTATTTCAACTTGTCACATCAATGCACACGAATGAAGATACAGACACACAGA
CAACACACAGGTGTCTCCAACTGAATGCTAAGCCAAACGAAACTGTCATAATGGAATTTA
TGAAAGCAGTCTGTCGCCATACTTGGCCTCACGTGACCATTCGGCTTCTAGTTTGTGTAT
TTGTTGTGATAACAGTCCTCATTCCACAGGCGTCACAGTCAGAACCTCTGACCAAAAGCG
TTCCCCCCAAAACACTCATGGTACAGTGAAAATGTGCTCAGCTTCTCTTTTAAATGCGTC
CCTCTGTCAAGCTCATTCAGCATGCGCATGCACACACACACAATCACCTTCCCAGGTGCT
ATACGCAACGTTTCTGTCTGTTGACATGCTACTATCACCTGTCAACAAGCACTCGGTTGA
CATGACAACTGAACATTTTTACATGGGGCCCAGGTGGTAACTGGGATTCCCCATGATCCC
GGGAATTGCTGGGGGAAAACCCACAAACAGCCCAGAATGTTTATGAAGAAATCATTGTGA
TGACGTTTAATAAACAAACAGATGAATGAAATGGCAATATGAACCTGAGAGTTTCAACTT
AACACACACAAAAAAGACAAGCATAAATTATGCATCCGTCACTGAACTTCCTCATCCAGT
GACGCAATGCAAATTACAGTATCACAAAATCCTCTAGAAAAGAAAACATTTTCAGTTGCT
TCTTTAATTTACCTAAAACCAATCATGAATGCCAAAAAGAGTAGACCACGTGACGATGTT
CATGTACAGATCAGCTAGTGTGTACACATATCTGTATGTTGATGGTGGGAGAAGATGTGT
GTACCTAAGCTCCCACAAACATCAGCGTGTCTCCAGATATGTTTCACCCTGGTTTCAGTC
AAGTGATGGAGAGAGAAAATCTGACGATGAATTGTTTGACATATTGGAAGAGATCATGGT
GTCATTTATAGTTAGCATGTATAGCTGACTGGTCTAGAACTGCACAAGTGTGTGTTCTAA
TGCTTGCACACACAAACGCAGACTGTCCTGTCTCACTTCGACACATAGGTGTAAGTGCGT
GAGGGTGAACGAGATGAACTCTCAGCTGGAGGCACATTGAGGAAGTCCCAAATGAGAATT
GTGTCATCATGAGAACTGCTCACAATCTGAAACTCATCAAACTGAAGTCGGAATACACGG
CCAGAATGTTCCACTAAAGTCCTAAGGCAGAGAGTCCCTGATGGTGCTCTGGGATCAAGT
GCAGCTGCCAAGTCCCAAACCTTGATTTTACCATCATAAGCTCCACTGACAATGCGCTTG
TTGTCAAATCTAATACAACGCACAAGTTCTTCATGTCCATCTAATGTCCTCAGACAGGCA
CCACACTCAATGTCCCAAAGTCTTATTGTATTATCTGAGCTACCACTGACCACCAAGCGG
TCTCTATACTGAAGACAAGCAATTCCTCTTTTGTGACCATTAAGAGTCCGAACAAACTCA
CACGTGGACGTACTCCACACCTTGATTGTTCGATCACCGGATGCTGAGACGATGTACTTC
TGATCAAAGTCGACCACGTTGACGGCGGCACGATGTCCGACCAGCACTCGCCTCAAGCCA
ATGTCAGTGGAGGACTGCATATCCCACACAGCAATAGAACGGTCCTTTGAGCATGTGACC
ATTATTCCATCAGCAAACCTCAGGTGCAGGACAGCCTCACAGTGGTGTATCAATGTGTTC
AACATTTCATTTGTCTTCACACTCCAAACTCGGACAGTTGAGTCACTGGATCCAGATACA
ATGATGTTGTCATCATACTGTAAACATAACACTGACCCTGTGTGGCCTGTTAATACCTGG
ATGCAATCCAGGTTGTTTCTGTCCCAAATCTTAATTGTATTATCTCTTAATCCACTAACT
ATCTTCTCATCATCATACTGTAAACAGTAAACACCTTTACTTGTCTCACTACGACAGTGA
ATACGTTTTAATGTGTGTCTGCCTGTACGCCAGTTGTTTTCTATCCTATCTATATCTTGA
ATAATCTGTGGATAGAGTTCTCTGTAAAATTTGTTGTTTTTCAGTGGTTCACCAGGTTTA
GGCTTGAATAAATGTGAAATCCATCCTCTACGTTCAGCTAGGCCATGCCACAAAGAGTCT
GTTATGACCATACGTTCTATGAGTTTTTTCCACAACATGCCATCTGATATAACTCTGTAC
CACTCCTTACAGACCAACTCAGCAGCACACAGGGACTTAGCATCCAGGTATGAGAGGATG
TTCTCTGCTATGTGATCCAGACCCTTGGCTGGTAAGGCTGAGATGAAGTCTCTCTGGAGC
ATTGGTTTTAAGAAGGTGTTTATCTGTCCATGCTGGTAATGGCACATTCTGCTCAGCAGA
TACTGGACAAAGTCAACCTGTTCACACTCAGTCCATGTGTCAAACAGGCGAGCACAGTTC
TCCTTCTGACTGAGGTACTCTTTGGTTGGCTCGACATCCTTTGATGGGCTTGAGATCTTC
ATCTGTGCAAAGCTCTGGGCCTTCTTCAGCTCCGATTTTTCTTCGGAGATGCTCGTAGTA
TCCATGCAGGCGTCCAAGGAGGTCATTTCTCCGCTTACTGTTTGTTTTGGGGCCGATCCG
CGACTATCAAGACATGAATAACCAGACGAAAAGCCATTCAGCCATCAAATAGTGACGTCA
TTGTCGTAATCTCGCGCACGCGAGATTTGGTCGTCTGCGGCGACAAGAACAAATCTGCGG
TGACGGGAACAAATCGAGATTTCTAACTTCAGAAATTTCAATTAGGTTATATCTATGTCA
TCTTTGAAATAATAGATCGGAAGAGCACACGTCTGAACTCCAGTCACCAATAGCCATCTC
GTATGCCGTCTTC
>Alvinella caudata-Helitron_DN4869_c0_g1_i5
ACATACTGTCATAAACATACAGTCATACATTCACAATCTGTTTCACGTTCACTCAAAGAA
GCACTTACTCGCTCAATCTTTCACATATACGCAGTCTTACACAGTCACACATACAGTCAC
ACACACACGGTCTCACACACACAAACAGTCACACACACACACAATCACACACACACACAG
TCACACACAGGCGTACACTAGCTGACATTGGCATACATTTTCGTAGGCTGAGAGGCAGAT
AAATCACAGCTTTCTGGGACATAATGGGACAAACAAAATACACAAGCAAAGTACAAGAAT
TTGTCGAACGGCACCACACACACACACACGCGGACAGGCAGAGGCGGACAGGCAGAGGCA
GGCAATCAAACAGACACAGACAGACGGCGAACCGAGGTACACACACACAAGGTATTAGTT
ATTGTTCGGGATCTGTGGGCTTTTTAAGTTCGGTGTTTGCGTGTTATCACAAGAAATGGC
TGTTGAGTTTGTGGTTTTTAAATGCATCACAAAAATATATAAATATACACACAAGAGTAA
CACCCGTCCTCATGACAGTCTGTTTTAGGGACTACCCACCCAAAACTCCGCCAAAGATCC
ATCAATACAGGCTTCACAGTGTGTGCGTGGGCGTAGAGATACGCATTTATTTACCGAGTC
AGTTTGGACGCAAGAAGAAACAAGTAGTCTTTAAAAATGGTCGAGGACAAAAAACGTTTT
GAACAATCCACTGCCAAGTTAACATTAATTGTAACAACTTGATTAAGCACAATTTTAAAC
CAACAATCTAGTTACTAAACACACAGACACACATACACGCAGGCGTTATTTAATTAAATA
CCCTTGACGCACCAGTGAGTAGCCAACTTCGTCATCAATGCATACACTACGAGGTTTTCT
TGCTCTGTTTATTTCAACTTGTCACATCAATGCACACGAATGAAGATACAGACACACAGA
CAACACACAGGTGTCTCCAACTGAATGCTAAGCCAAACGAAACTGTCATAATGGAATTTA
TGAAAGCAGTCTGTCGCCATACTTGGCCTCACGTGACCATTCGGCTTCTAGTTTGTGTAT
TTGTTGTGATAACAGTCCTCATTCCACAGGCGTCACAGTCAGAACCTCTGACCAAAAGCG
TTCCCCCCAAAACACTCATGGTACAGTGAAAATGTGCTCAGCTTCTCTTTTAAATGCGTC
CCTCTGTCAAGCTCATTCAGCATGCGCATGCACACACACACAATCACCTTCCCAGGTGCT
ATACGCAACGTTTCTGTCTGTTGACATGCTACTATCACCTGTCAACAAGCACTCGGTTGA
CATGACAACTGAACATTTTTACATGGGGCCCAGGTGGTAACTGGGATTCCCATGATCCTG
GGAATTGAGGGCAATAACCCACAAACAGCCCAGAATGTTTATGAAGAAATCATTGTGATG
ACGTTTAATAAACAAACAGATGAATGAAATGGCAATATGAACCTGAGAGTTTCAACTTAA
CACACACAAAAAAGACAAGCATAAATTATGCATCCCTCACTGAACCTCACTCAGCGACAC
AATCTAAATTACAGTATCACAAAATCCCCTAAAAAAGAAAATGTTTTCACATGTTTCTCT
AATTCACCTAAAACCAATCATGAATGTCAAAAAGGGTAGACCACGTGATGATGTTCATGT
ACAGATCAGCTTGTGTGTACACATATCTGTATGCTGATGGTGGGAGACGTGTGTGCCAAA
GCCTCCACAAACATCAGCGTGTCTCCAAATATGCTCCACTCTGGTTTCAGTCAAGAAAAT
CTGATGATGAATTGTTTGACGTATTGGAAGAGATCGTGGTGTCATTTAGTTAGCATATAT
AGCTGATTGGTCCAGATCTGTACAAGTGTGTGTTTTAATGCTCGCACACACAAACACAGA
CTGTCCTGTCTCACTTTGACACATAAGTGTAAGTGCGTGAAGGTGAACGAGATGAACTCT
CAGCTGGAGGCACATTGAGGAAGTCCCAAATGAGAATTGTGTCATCATGAGAACTGCTCA
CAATCTGAAACTCATCAAACTGAAGTCGGAATACACGGCCAGAATGTTCCACTAAAGTCC
TAAGGCAGAGAGTCCCTGATGGTGCTCTGGGATCAAGTGCAGCTGCCAAGTCCCAAACCT
TGATTTTACCATCATAAGCTCCACTGACAATGCGCTTGTTGTCAAATCTAATACAACGCA
CAAGTTCTTCATGTCCATCTAATGTCCTCAGACAGGCACCACACTCAATGTCCCAAAGTC
TTATTGTATTATCTGAGCTACCACTGACCACCAAGCGGTCTCTATACTGAAGACAAGCAA
TTCCTCTTTTGTGACCATTAAGAGTCCGAACAAACTCACACGTGGACGTACTCCACACCT
TGATTGTTCGATCACCGGATGCTGAGACGATGTACTTCTGATCAAAGTCGACCACGTTGA
CGGCGGCACGATGTCCGACCAGCACTCGCCTCAAGCCAATGTCAGTGGAGGACTGCATAT
CCCACACAGCAATAGAACGGTCCTTTGAGCATGTGACCATTATTCCATCAGCAAACCTCA
GGTGCAGGACAGCCTCACAGTGGTGTATCAATGTGTTCAACATTTCATTTGTCTTCACAC
TCCAAACTCGGACAGTTGAGTCACTGGATCCAGATACAATGATGTTGTCATCATACTGTA
AACATAACACTGACCCTGTGTGGCCTGTTAATACCTGGATGCAATCCAGGTTGTTTCTGT
CCCAAATCTTAATTGTATTATCTCTTAATCCACTAACTATCTTCTCATCATCATACTGTA
AACAGTAAACACCTTTACTTGTCTCACTACGACAGTGAATACGTTTTAATGTGTGTCTGC
CTGTACGCCAGTTGTTTTCTATCCTATCTATATCTTGAATAATCTGTGGATAGAGTTCTC
TGTAAAATTTGTTGTTTTTCAGTGGTTCACCAGGTTTAGGCTTGAATAAATGTGAAATCC
ATCCTCTACGTTCAGCTAGGCCATGCCACAAAGAGTCTGTTATGACCATACGTTCTATGA
GTTTTTTCCACAACATGCCATCTGATATAACTCTGTACCACTCCTTACAGACCAACTCAG
CAGCACACAGGGACTTAGCATCCAGGTATGAGAGGATGTTCTCTGCTATGTGATCCAGAC
CCTTGGCTGGTAAGGCTGAGATGAAGTCTCTCTGGAGCATTGGTTTTAAGAAGGTGTTTA
TCTGTCCATGCTGGTAATGGCACATTCTGCTCAGCAGATACTGGACAAAGTCAACCTGTT
CACACTCAGTCCATGTGTCAAACAGGCGAGCACAGTTCTCCTTCTGACTGAGGTACTCTT
TGGTTGGCTCGACATCCTTTGATGGGCTTGAGATCTTCATCTGTGCAAAGCTCTGGGCCT
TCTTCAGCTCCGATTTTTCTTCGGAGATGCTCGTAGTATCCATGCAGGCGTCCAAGGAGG
TCATTTCTCCGCTTACTGTTTGTTTTGGGGCCGATCCGCGACTATCAAGACATGAATAAC
CAGACGAAAAGCCATTCAGCCATCAAATAGTGACGTCATTGTCGTAATCTCGCGCACGCG
AGATTTGGTCGTCTGCGGCGACAAGAACAAATCTGCGGTGACGGGAACAAATCGAGATTT
CTAACTTCAGAAATTTCAATTAGGTTATATCTATGTCATCTTTGAAATAATAGATCGGAA
GAGCACACGTCTGAACTCCAGTCACCAATAGCCATCTCGTATGCCGTCTTC
>Alvinella caudata-Helitron_DN4869_c0_g1_i3
ATCTTCACGTTGTACATTTAGAGGAAATGATGTTTTCTCTTTAAACAATTTTTTTGGTTA
CACATTTACTGTAAACATACGCATGCGCGCAAAAGGCAAGTATTGTACATAAATAATGTG
AATACTCACTTACTGTTACTACAAAACAACAGACGGCTTGAAGATGGGACACTATCTTGT
TTTGCTTATCAGCCAGAAACCAGTCTATTGTCTGGGTCCCTCCCCCGATGACGTGACATG
GACACTCTTTGTATAGGTCTGCCATCTTGGAACACAAAAAGATAGTCTGACACACACAGT
CACACACATACATACACAATCTGTTTCACATACATTCGAAAAAGCACGTTCTCGCTCAAT
CTCTCACATATACGCAGTCATCCACACACACAGTCACACACACACACTGTCTCACACACA
CACACACACTAGCTGACAGCAGCTTACATTTTAAGAAACTGAGAGGCAGATAAATCACAG
CTGTCTGGGATATAATGTGACAGACAAAGTGCACAAGCATTGTACAAGAATGTGTCGAAC
GGCACCACACACAAACAGACAGGCAGAGGCAGGCAGGCAGACACACAGACAGGCGGTGTA
CACATATACAAGGTAGTAGTTATTGTTCGGGATTCGTGGGCTTTTTAACTTCGGTGTTTG
TGTGTTATCCCAAGAAACGTCTGTTAAGTTTGTGGTTTTAAATGCATCACAAAAATATAT
AAATGTACACACAAGGGCAACATCCCTCCTTATGACAGTCTGTTTGAGGGACTACCCATC
CAAAACTCTTCTCACAAAGACCCACCGACAGAGGCATCACAGTGAGTGTGTGTGTGTAGA
TACGCATTTATTTAACGAGTGAGTCTGGACGCAAGAAGAAACAAGTAGTCTTTAAAAATG
GTCGAGGACAAAAAACGTTTTGAACAATCCACTGCCAAGTTAACATTAATTGTAACAACT
TGATTAAGCACATTTTTATACCAACAATCTAGTTACAACACACACACACCTACATACACA
CACACAAGTGTTGTTTAATTAAATACCCTTTTATCTAGATAACGCACCAGTGAGTAGCTA
ACTTCTTCATCAATGCATACACTACAAGGTTTTGTTGCTCTGTTTATTTCAACTTGTCAC
ATCAATGCACACGAATGAAGATACAGACACACAGACAACACACAGGTGTCTCCAACTGAA
TGCTAAGCCAAACGAAACTGTCATAATGGAATTTATGAAAGCAGTCTGTCGCCATACTTG
GCCTCACGTGACCATTCGGCTTCTAGTTTGTGTATTTGTTGTGATAACAGTCCTCATTCC
ACAGGCGTCACAGTCAGAACCTCTGACCAAAAGCGTTCCCCCCAAAACACTCATGGTACA
GTGAAAATGTGCTCAGCTTCTCTTTTAAATGCGTCCCTCTGTCAAGCTCATTCAGCATGC
GCATGCACACACACACAATCACCTTCCCAGGTGCTATACGCAACGTTTCTGTCTGTTGAC
ATGCTACTATCACCTGTCAACAAGCACTCGGTTGACATGACAACTGAACATTTTTACATG
GGGCCCAGGTGGTAACTGGGATTCCCATGATCCTGGGAATTGAGGGCAATAACCCACAAA
CAGCCCAGAATGTTTATGAAGAAATCATTGTGATGACGTTTAATAAACAAACAGATGAAT
GAAATGGCAATATGAACCTGAGAGTTTCAACTTAACACACACAAAAAAGACAAGCATAAA
TTATGCATCCCTCACTGAACCTCACTCAGCGACACAATCTAAATTACAGTATCACAAAAT
CCCCTAAAAAAGAAAATGTTTTCACATGTTTCTCTAATTCACCTAAAACCAATCATGAAT
GTCAAAAAGGGTAGACCACGTGATGATGTTCATGTACAGATCAGCTTGTGTGTACACATA
TCTGTATGCTGATGGTGGGAGACGTGTGTGCCAAAGCCTCCACAAACATCAGCGTGTCTC
CAAATATGCTCCACTCTGGTTTCAGTCAAGAAAATCTGATGATGAATTGTTTGACGTATT
GGAAGAGATCGTGGTGTCATTTAGTTAGCATATATAGCTGATTGGTCCAGATCTGTACAA
GTGTGTGTTTTAATGCTCGCACACACAAACACAGACTGTCCTGTCTCACTTTGACACATA
AGTGTAAGTGCGTGAAGGTGAACGAGATGAACTCTCAGCTGGAGGCACATTGAGGAAGTC
CCAAATGAGAATTGTGTCATCATGAGAACTGCTCACAATCTGAAACTCATCAAACTGAAG
TCGGAATACACGGCCAGAATGTTCCACTAAAGTCCTAAGGCAGAGAGTCCCTGATGGTGC
TCTGGGATCAAGTGCAGCTGCCAAGTCCCAAACCTTGATTTTACCATCATAAGCTCCACT
GACAATGCGCTTGTTGTCAAATCTAATACAACGCACAAGTTCTTCATGTCCATCTAATGT
CCTCAGACAGGCACCACACTCAATGTCCCAAAGTCTTATTGTATTATCTGAGCTACCACT
GACCACCAAGCGGTCTCTATACTGAAGACAAGCAATTCCTCTTTTGTGACCATTAAGAGT
CCGAACAAACTCACACGTGGACGTACTCCACACCTTGATTGTTCGATCACCGGATGCTGA
GACGATGTACTTCTGATCAAAGTCGACCACGTTGACGGCGGCACGATGTCCGACCAGCAC
TCGCCTCAAGCCAATGTCAGTGGAGGACTGCATATCCCACACAGCAATAGAACGGTCCTT
TGAGCATGTGACCATTATTCCATCAGCAAACCTCAGGTGCAGGACAGCCTCACAGTGGTG
TATCAATGTGTTCAACATTTCATTTGTCTTCACACTCCAAACTCGGACAGTTGAGTCACT
GGATCCAGATACAATGATGTTGTCATCATACTGTAAACATAACACTGACCCTGTGTGGCC
TGTTAATACCTGGATGCAATCCAGGTTGTTTCTGTCCCAAATCTTAATTGTATTATCTCT
TAATCCACTAACTATCTTCTCATCATCATACTGTAAACAGTAAACACCTTTACTTGTCTC
ACTACGACAGTGAATACGTTTTAATGTGTGTCTGCCTGTACGCCAGTTGTTTTCTATCCT
ATCTATATCTTGAATAATCTGTGGATAGAGTTCTCTGTAAAATTTGTTGTTTTTCAGTGG
TTCACCAGGTTTAGGCTTGAATAAATGTGAAATCCATCCTCTACGTTCAGCTAGGCCATG
CCACAAAGAGTCTGTTATGACCATACGTTCTATGAGTTTTTTCCACAACATGCCATCTGA
TATAACTCTGTACCACTCCTTACAGACCAACTCAGCAGCACACAGGGACTTAGCATCCAG
GTATGAGAGGATGTTCTCTGCTATGTGATCCAGACCCTTGGCTGGTAAGGCTGAGATGAA
GTCTCTCTGGAGCATTGGTTTTAAGAAGGTGTTTATCTGTCCATGCTGGTAATGGCACAT
TCTGCTCAGCAGATACTGGACAAAGTCAACCTGTTCACACTCAGTCCATGTGTCAAACAG
GCGAGCACAGTTCTCCTTCTGACTGAGGTACTCTTTGGTTGGCTCGACATCCTTTGATGG
GCTTGAGATCTTCATCTGTGCAAAGCTCTGGGCCTTCTTCAGCTCCGATTTTTCTTCGGA
GATGCTCGTAGTATCCATGCAGGCGTCCAAGGAGGTCATTTCTCCGCTTACTGTTTGTTT
TGGGGCCGATCCGCGACTATCAAGACATGAATAACCAGACGAAAAGCCATTCAGCCATCA
AATAGTGACGTCATTGTCGTAATCTCGCGCACGCGAGATTTGGTCGTCTGCGGCGACAAG
AACAAATCTGCGGTGACGGGAACAAATCGAGATTTCTAACTTCAGAAATTTCAATTAGGT
TATATCTATGTCATCTTTGAAATAATAGATCGGAAGAGCACACGTCTGAACTCCAGTCAC
CAATAGCCATCTCGTATGCCGTCTTC
>Alvinella caudata-Helitron_DN4869_c0_g1_i2
ATCTTCACGTTGTACATTTAGAGGAAATGATGTTTTCTCTTTAAACAATTTTTTTGGTTA
CACATTTACTGTAAACATACGCATGCGCGCAAAAGGCAAGTATTGTACATAAATAATGTG
AATACTCACTTACTGTTACTACAAAACAACAGACGGCTTGAAGATGGGACACTATCTTGT
TTTGCTTATCAGCCAGAAACCAGTCTATTGTCTGGGTCCCTCCCCCGATGACGTGACATG
GACACTCTTTGTATAGGTCTGCCATCTTGGAACACAAAAAGATAGTCTGACACACACAGT
CACACACATACATACACAATCTGTTTCACATACATTCGAAAAAGCACGTTCTCGCTCAAT
CTCTCACATATACGCAGTCATCCACACACACAGTCACACACACACACTGTCTCACACACA
CACACACACTAGCTGACAGCAGCTTACATTTTAAGAAACTGAGAGGCAGATAAATCACAG
CTGTCTGGGATATAATGTGACAGACAAAGTGCACAAGCATTGTACAAGAATGTGTCGAAC
GGCACCACACACAAACAGACAGGCAGAGGCAGGCAGGCAGACACACAGACAGGCGGTGTA
CACATATACAAGGTAGTAGTTATTGTTCGGGATTCGTGGGCTTTTTAACTTCGGTGTTTG
TGTGTTATCCCAAGAAACGTCTGTTAAGTTTGTGGTTTTAAATGCATCACAAAAATATAT
AAATGTACACACAAGGGCAACATCCCTCCTTATGACAGTCTGTTTGAGGGACTACCCATC
CAAAACTCTTCTCACAAAGACCCACCGACAGAGGCATCACAGTGAGTGTGTGTGTGTAGA
TACGCATTTATTTAACGAGTGAGTCTGGACGCAAGAAGAAACAAGTAGTCTTTAAAAATG
GTCGAGGACAAAAAACGTTTTGAACAATCCACTGCCAAGTTAACATTAATTGTAACAACT
TGATTAAGCACATTTTTATACCAACAATCTAGTTACAACACACACACACCTACATACACA
CACACAAGTGTTGTTTAATTAAATACCCTTTTATCTAGATAACGCACCAGTGAGTAGCTA
ACTTCTTCATCAATGCATACACTACAAGGTTTTGTTGCTCTGTTTATTTCAACTTGTCAC
ATCAATGCACACGAATGAAGATACAGACACACAGACAACACACAGGTGTCTCCAACTGAA
TGCTAAGCCAAACGAAACTGTCATAATGGAATTTATGAAAGCAGTCTGTCGCCATACTTG
GCCTCACGTGACCATTCGGCTTCTAGTTTGTGTATTTGTTGTGATAACAGTCCTCATTCC
ACAGGCGTCACAGTCAGAACCTCTGACCAAAAGCGTTCCCCCCAAAACACTCATGGTACA
GTGAAAATGTGCTCAGCTTCTCTTTTAAATGCGTCCCTCTGTCAAGCTCATTCAGCATGC
GCATGCACACACACACAATCACCTTCCCAGGTGCTATACGCAACGTTTCTGTCTGTTGAC
ATGCTACTATCACCTGTCAACAAGCACTCGGTTGACATGACAACTGAACATTTTTACATG
GGGCCCAGGTGGTAACTGGGATTCCCCATGATCCCGGGAATTGCTGGGGGAAAACCCACA
AACAGCCCAGAATGTTTATGAAGAAATCATTGTGATGACGTTTAATAAACAAACAGATGA
ATGAAATGGCAATATGAACCTGAGAGTTTCAACTTAACACACACAAAAAAGACAAGCATA
AATTATGCATCCGTCACTGAACTTCCTCATCCAGTGACGCAATGCAAATTACAGTATCAC
AAAATCCTCTAGAAAAGAAAACATTTTCAGTTGCTTCTTTAATTTACCTAAAACCAATCA
TGAATGCCAAAAAGAGTAGACCACGTGACGATGTTCATGTACAGATCAGCTAGTGTGTAC
ACATATCTGTATGTTGATGGTGGGAGAAGATGTGTGTACCTAAGCTCCCACAAACATCAG
CGTGTCTCCAGATATGTTTCACCCTGGTTTCAGTCAAGTGATGGAGAGAGAAAATCTGAC
GATGAATTGTTTGACATATTGGAAGAGATCATGGTGTCATTTATAGTTAGCATGTATAGC
TGACTGGTCTAGAACTGCACAAGTGTGTGTTCTAATGCTTGCACACACAAACGCAGACTG
TCCTGTCTCACTTCGACACATAGGTGTAAGTGCGTGAGGGTGAACGAGATGAACTCTCAG
CTGGAGGCACATTGAGGAAGTCCCAAATGAGAATTGTGTCATCATGAGAACTGCTCACAA
TCTGAAACTCATCAAACTGAAGTCGGAATACACGGCCAGAATGTTCCACTAAAGTCCTAA
GGCAGAGAGTCCCTGATGGTGCTCTGGGATCAAGTGCAGCTGCCAAGTCCCAAACCTTGA
TTTTACCATCATAAGCTCCACTGACAATGCGCTTGTTGTCAAATCTAATACAACGCACAA
GTTCTTCATGTCCATCTAATGTCCTCAGACAGGCACCACACTCAATGTCCCAAAGTCTTA
TTGTATTATCTGAGCTACCACTGACCACCAAGCGGTCTCTATACTGAAGACAAGCAATTC
CTCTTTTGTGACCATTAAGAGTCCGAACAAACTCACACGTGGACGTACTCCACACCTTGA
TTGTTCGATCACCGGATGCTGAGACGATGTACTTCTGATCAAAGTCGACCACGTTGACGG
CGGCACGATGTCCGACCAGCACTCGCCTCAAGCCAATGTCAGTGGAGGACTGCATATCCC
ACACAGCAATAGAACGGTCCTTTGAGCATGTGACCATTATTCCATCAGCAAACCTCAGGT
GCAGGACAGCCTCACAGTGGTGTATCAATGTGTTCAACATTTCATTTGTCTTCACACTCC
AAACTCGGACAGTTGAGTCACTGGATCCAGATACAATGATGTTGTCATCATACTGTAAAC
ATAACACTGACCCTGTGTGGCCTGTTAATACCTGGATGCAATCCAGGTTGTTTCTGTCCC
AAATCTTAATTGTATTATCTCTTAATCCACTAACTATCTTCTCATCATCATACTGTAAAC
AGTAAACACCTTTACTTGTCTCACTACGACAGTGAATACGTTTTAATGTGTGTCTGCCTG
TACGCCAGTTGTTTTCTATCCTATCTATATCTTGAATAATCTGTGGATAGAGTTCTCTGT
AAAATTTGTTGTTTTTCAGTGGTTCACCAGGTTTAGGCTTGAATAAATGTGAAATCCATC
CTCTACGTTCAGCTAGGCCATGCCACAAAGAGTCTGTTATGACCATACGTTCTATGAGTT
TTTTCCACAACATGCCATCTGATATAACTCTGTACCACTCCTTACAGACCAACTCAGCAG
CACACAGGGACTTAGCATCCAGGTATGAGAGGATGTTCTCTGCTATGTGATCCAGACCCT
TGGCTGGTAAGGCTGAGATGAAGTCTCTCTGGAGCATTGGTTTTAAGAAGGTGTTTATCT
GTCCATGCTGGTAATGGCACATTCTGCTCAGCAGATACTGGACAAAGTCAACCTGTTCAC
ACTCAGTCCATGTGTCAAACAGGCGAGCACAGTTCTCCTTCTGACTGAGGTACTCTTTGG
TTGGCTCGACATCCTTTGATGGGCTTGAGATCTTCATCTGTGCAAAGCTCTGGGCCTTCT
TCAGCTCCGATTTTTCTTCGGAGATGCTCGTAGTATCCATGCAGGCGTCCAAGGAGGTCA
TTTCTCCGCTTACTGTTTGTTTTGGGGCCGATCCGCGACTATCAAGACATGAATAACCAG
ACGAAAAGCCATTCAGCCATCAAATAGTGACGTCATTGTCGTAATCTCGCGCACGCGAGA
TTTGGTCGTCTGCGGCGACAAGAACAAATCTGCGGTGACGGGAACAAATCGAGATTTCTA
ACTTCAGAAATTTCAATTAGGTTATATCTATGTCATCTTTGAAATAATAGATCGGAAGAG
CACACGTCTGAACTCCAGTCACCAATAGCCATCTCGTATGCCGTCTTC
>Alvinella caudata-Helitron_DN6398_c0_g1_i16
GACGGCATACGAGATGGCTATTGGTGACTGGAGTTCAGACGTGTGCTCTTCCGATCTTTT
CCCGTTTGTAAATATGGCAGACAAGCCGAGTTTGACAGATGAAATCCAGCAGATTTCTCT
CCACAACCCGCATCCTCTTATTTTTCACGGATATGTGGGGCCATTTATCGTCTTATATTT
GATCTGGCTTTATGTCTGGGTGTTTATTTACGGCGTCCAGGAGTACTTTGAGGTCGGCTG
TATCGTGTTTGCTGTGATTGGTCTGCTTCAGATCTTGGTCTGCCTATTTTGCCACTGGTT
TGTCGAAGTGAGGTGTCTACTTACCTGCTCCAAGGCCTCCAATCCATATGATGCAGTCTG
TGTCAAAGTTGTACCAACACCAAACAATGGCTACACAGAACTTGTTAACCTACAGAAAGA
TAAGGATCCAACAACAGGGAAACAGCGTATATGGTTCGTTTTCCAGAAGATGAAATATGT
TTATGATGCAGAGGAAAAGAAGTGTTTCAAGCCTGTTATGTTCCCTGTTAATCACACCTT
TAAGCATTATATGGAATGGAAAGGCTATCAGGATGATGCTGATCTCAAGCAGGCTGAACA
GAATTATGGAAAAAATATCATGACTTTAGACATTCCACAGTTTGGCGAGTTGTTCAAGGA
GAGAGCCACAGCACCATTCTTTGTGTTTCAGGTCTTTTGTGTTGGCTTGTGGTGTTTGGA
TGAGTACTGGTATTACAGCGTCTTCACACTTGTCATGCTTGTGGCTTTTGAAGCAACACT
TGTGCAGCAGCAGCTCCGAAACATGGCAGAAATAAGAAAAATGGGAAACAAGCCTTACTT
AATTCAGACATACAGAAACAGGAAGTGGCGTCCAGTTCTGAGTGATCAGCTTGTACCAGG
AGATATTGTATCCATAGGTCGTTCCCAGGAGGAGAAGCTTGTTCCATGTGACCTGCTATT
GTTACGGGGTCCCTGTATTGTAGATGAATCCATGTTAACTGGAGAGTCTGTACCAGTTAT
GAAGGAGCCTGTGGAGAATGAGCATGACCTGAATACCACACTGGATCTAGAACAACATGG
CAAGTTGCATTTGTTGTATGGTGGCACAAAAGTTGTACAGCATTCACCTCCAAATAAAAC
AGGACCTGGTCTCAAAGCTAGTGACAATGGCTGTGTTGCCTATGTGCTAAGAAACAGCTT
CAGTACATCACAGGGTAAACTGCTAAGAACAATATTGTTTGGTGTAAAACGAGTGACAGC
CAACAACCTCGAGACATTCATGTTCATCCTGTTCCTTCTTGTCTTTGCAATAATAGCAGC
TGCCTATGTTTGGATACAAGGTACAAAGGATCCTAACAGAAACAAATACAAGCTCTTCCT
TGAGTGTACTCTGATCCTGACATCTGTTGTACCACCAGAGCTACCAATAGAGCTCTCTCT
GGCTGTTAACACCTCACTGCTGGCTCTTTCAAAGCTTTATGTATTCTGTACAGAGCCATT
CCGTATTCCTTTTGCGGGCAAAGTAGACATCTGTTGCTTTGACAAGACGGGTACACTGAC
AAGTGATAACTTGGTTGTGGAGGGTGTGGCAGGCCTTCAAGATAAGGATAAGATATGCCC
AGTCAGTGATGTGCCAGTGGAAACAATGCAAGTAATGGCAACTTGTCACTCCCTGGTACA
GCTTGATGATGAACTGGTCGGTGATCCTCTGGAGAAAGCCACTCTTAGTGCTGTTGAGTG
GAATCTTACCAAAGGTGATGCAGTTGTGCCCAGGAAAGGCAAGACACATGGCTTGAAGAT
ATTTCAGAGGTTTCACTTTTCCAGTGCTCTGAAGCGCATGTCTGTTATAGCAGGCCACAC
AAAACCTGGATCCACAGACACAGATTACATTGCCACTGTCAAAGGAGCTCCAGAAACCCT
GAGAAACATGTTTGCCTCTGTACCACCTGATTATGACTCAGTATACTTGGAAATGGCCAG
ACGAGGTGCCAGAGTGCTCGCTTTGGGCTACAAAAAACTAGGGATACTCTCACACCAGCA
GGTGAGGGAGATGAGTCGTGATGAAGTGGAATGTGACTTGATGTTTGCTGGCTTTGTCAT
CATCTCATGTCCACTGAAGGCTGACTCAAAAGGTGTCATCAAGGAGATCATCCAAGCCTC
ACATCATGTTGTTATGATTACTGGAGACAACCCACTGACGGCATGTCATGTGGCCAAGGA
AATAAGAATCACTCGCAAGGCACACACTCTGGTCTGCTCACCACCAAAAGATGAAGCTTC
AGAATGGCATTGGCAGTCTATTGATGACACTGTTACACTGAATGTTATACCAGATGAAGG
TTATCAGTGGCTTATCAGTCAGTATGATCTCTGCCTCACTGGAGAGGCTCTGAGTTACTT
GTTAAGTCAACACCGAGTTTTCCTCATGAAGATACTTCCCAGTATTAAGGTGTATGCCAG
GGTTGCTCCCAAACAAAAGGAGTTTGTGATAACATCACTTAAAGAGTTGGGTTACATAAC
TCTCATGTGTGGAGATGGAACTAATGACGTTGGTGCCTTGAAACATGCTCACGTTGGTGT
GGCACTGCTAGCTAATGCTCCTGAAAAACTGCCAGATAAGAAAAAAAATAAAGAAAAAGA
AGACTCACTCAGTGATGGAACCACACAGGAGAATCACCGTTCGATGGTTCCAGCTGGTCG
AGGTAAGCCAATGGGCAGAGCATCAAAGACACGTGCTGTTCTCCGAGGTGATGATCTGGC
CACCAATCCACAAGCCACCAGACAGAAGAAACTACAGCAGATGCTGAAGGAACTTGAGGA
AGAGGAGAAGGCTCAGATTGTAAGACTTGGAGATGCAAGCATAGCTTCACCTTTTACCTC
AAAGCTGGCCACTCCGTTAGGAGTTTGTCACATTATCAAACAAGGACGATGCACACTGGT
CACCACGTTGCAGATGTTTAAGATTCTCGCCTTGAATGCGCTAATATTAGCTTACAGCCA
AAGTGTACTATACCTGGAGGGTATTAAATTCAGTGACGCTCAAGCCACATTACAAGGTCT
TCTACTGGCTGGCTGTTTTCTGTTTATATCTAGGTCAAAGCCTTTAAAAGTGCTCTCCAA
ACAGCGCCCCCTGGCTAATATATTCAACTTATACACGATATTAACAGTGATGTGTCAGTT
TGCCATACACTTCTGTAGTCTGGTCTACCTAAAGCAGGAAGCAGAGACCAGATCACCCCC
ACGAGAGGAGAAATTTGTCGATTTAGATGCCACCTTTAAGCCAAGTCTGATCAATACCAC
AGTATACATAATATCTATTGCGATGCAAGTCTCTACCTTTGCCGTAAATTACAAGGGTCA
TCCCTTCATGGAAAGCTTACAAGAAAATAAGCCACTGTTGTACAGTTTGTTTTTCTCTGG
AGCTGCCATCACTGCTCTGGCCAGTGGCCTGCTACCAGATATTTCAAATCATTTCGAACT
TGTAGAGCTTCCACCTGATTACCGTAACACTGTTCTCATGACACTGGCTGCTGACATGGT
TGGAGCCTACTTAACTGACAGAATTTTGCAGTTTTTATTTGGCACAACCCATCTAAAGTC
ATTCTAGGCAAACTGTCTTGTTTGTTTACTTTCATTGTAACAGCATCATGACTGCAAAAT
ATGACTTAGTCACTTGCTCTCATTATGATATTTATCGGTGTTATCATACTTTGTGAAACT
GAGACTAGCTCGAGTATAATGTTCATGTGACTGTGTTCATTTTGCTGTATTTTGCAGTTT
GGTGAAATGATCTGTTTAATGAAGTTAATCATTAATTTGTGTTTATATCTCCAAATGCAG
TCAGATTTTTGACTTTTTCACTAAACCATTCATTGGCTCTGTTTCTAATTAAAACAATAT
ACCCTTTCTCTCTTCTTCATCACTTAGTTGGCAAGAGTATAAAAATACGATTGTGCTGTT
GGAGGACGTTTTATGATAGCAGATTATACAAATAAACTGATTTGATGAAGCAAAATGTCA
TGTGTGCTTGTGATGTGGCCAGTGATTGTTCAGTACATTGTCAATCCTCACGTCCTTCCT
TACAGAGCACGAGTAATTCTGGCTTGACCAGTTCAGTGATCCATGAAGTGATTATAACAC
ATACTGTATCACATCACATAAACAGATCTAATGATACCAAGTATTAACCCAATAGGAATT
CTAGACTTCCAGCCCACAGAACTGATATTGTCATGGGTTAAACCAACACAGATTTATAAG
TTTAATTTCCAACAGAAAATATGCCACTCTTATTGTGACATGATGTACTGATGGTGCAGT
GAGCAATATTTCATTATTTGCAAGTTACTAATAACAAGTTACTAATAATATGGACAATTT
GTATTTGTCAATGTCACAGATTTCAATTAGGTTTTTGTCTAATATCACTCCAGTGATCTG
AATATTTATGTATGCACATATTTGTTCATATTAAACACTGATAAACATTGATCTTAGCCT
TGTATTTGTATAGAATTGCTCACATTACTGCATTTGAAAACAAATATAAATATATTAAGA
TATGGTTTACTTAAAATATACAACAGAATTCAACTAAACAGCAGTGTAGATTTAACAGAT
TTGATATATGCATTATTTTGCATTCTTACACTCTCCTTTTATTTGGTAAGTAATTACTAT
GCCATAATACGACCCACAATTATTGCAATTGAATGTTTTACAACAAAGTTATTCCATCAT
AGTGGAGTTCAAATGTCTCAAAATGTTTTGAGCTGTTGGTGATCTGTTTTAATGTTAAAA
TGTAGCAATCCAATAATGATCATGTTTCTCTCCTTCTCTTCGTTGTACAGCCATAGAACA
CATTTCCTAGTGTTCAGGCAGCCACAGTTTGAATGTGCGGTCATATGATGAAGTGGCAAT
ATATTTGTTGTCCCGTGATATGTCAAAGCACATTACTTTGCCTTCATGTCCTGCCAATGT
CTTCAGGGGAGCCCAGTTTGGATGTGACCATATCTTGGCAGTATTGTCATATGAGCAAGT
TACAATGTAATCACCAATATCATGTTGGAATTTGACTTTAGATATAAGGTTTGTATGTGC
TGGAATTGTGTAAATCTCATGTTGACGTCGAAGATCCCAGATTTTGGCTGTGTTGTCTTC
ACTGCCAGTGACCAAGTGATAGCCATTAGGAGAGAAGTCCACAGCTAAAACACCTTTCAA
ATGGCCTTCCATAAACATAATACATCGACCTGTACGCAGATCCCAAACTCGACCATAACC
ATCTAAGCCAGCAGTAGCTGCCAGAGAGCCATCAGGATGAAAGGCAATCTCATACACAGG
TTTACTGTGACCTTCTTGATGGAGAATCTCTTCCTGTGCCTCCAAGTCCCATAGTCGCCA
GGAATGGTCAAAACAGCATGTTCCCAGAAAACGACCAGATGGATGATAAGCCATCCGTGA
CACCCTGTATGGAGCATGGCCTTCAATGTCAGCAATAGGCTCATCACTTTCCAAGCTCCA
AAGCTTCACAGCACCATCTTGTGAACAGGAAGCCAGATTTACAGCTGCTGGATCAAGAGT
CAAGGTCGACTGAGGGTGAAACACCATACAACCAACATTGCAGTTATGACCCCGCATAAC
CATTACTTGTTCACACTCAGGTATTGTCCATAGTTTACATAAACCACTCCAAGAGGCAGT
GACCAGATACTTGTTGTTTGGACTAAACTGACAGTAGGATAATGGCCTATTGTCACCAAT
CTGACTGGCTTCAATTGTAATTGATCGAGTTTTTTTGTACAACTCTTGCATCTTTGCATT
CCTCTTGGCTGATGGTATGTTCTGAGTTTCTCTTGCTTTCTTTAATCTCTCTGCTGCCCT
TGGTAGTGAATATTCAGCCAACCAAAGCCTAGCTTTCTTTAGAGATTCTGGGCCTTCGTG
GTACCAGGTAACGTTTGCCTTTTTATCTTCTTCTGTTTTTTTAACGTCATCCTTTTTCTT
CTTAACCACATCACCCCCAATAAGAGATAAGATATGGCGAAGTCGTTCTCTTCTCTCAGC
TGGACCCTCACCAAACAAACATATTGGTTCTTTCAATTCTCTCAGTTGAGCTTTAACTTC
AGAGTCATCTGTTGATACATGGATTTGTCTGGCCCGCTTCCTTCTTTCAAATTCCTCAAG
TAGTTCTTGTTTGCTGTTGTATGTGTCTTCATCCATGTCCATCACTTCAGCTCCAGATAC
GTTAATATTGCCTGCTGCTATGCCAGCCTGTATGGCATCAGAAGCCAGGGATCCTGTAGA
TTGGCCAGCTTCCACTCGCTGCTTCTCCTTCTCCTCCAAACTGCCATAGTGAATTGATTT
TGTTGGCCTTGTGTAAGTAACACCATCTTCGTTATCAGACATGGTGAGAGGGCAATATGT
GCATATATAATGGCAAAACTATTCAAAAAACAAGCTTGTTTCTACTGCTTTTGTTTCAAA
TGCAAATAGGTTCCACCATGAACAAACACCTAACTAGTACTC
>Alvinella caudata-Helitron_DN6398_c0_g1_i9
GACGGCATACGAGATGGCTATTGGTGACTGGAGTTCAGACGTGTGCTCTTCCGATCTTTT
CCCGTTTGTAAATATGGCAGACAAGCCGAGTTTGACAGATGAAATCCAGCAGATTTCTCT
CCACAACCCGCATCCTCTTATTTTTCACGGATATGTGGGGCCATTTATCGTCTTATATTT
GATCTGGCTTTATGTCTGGGTGTTTATTTACGGCGTCCAGGAGTACTTTGAGGTCGGCTG
TATCGTGTTTGCTGTGATTGGTCTGCTTCAGATCTTGGTCTGCCTATTTTGCCACTGGTT
TGTCGAAGTGAGGTGTCTACTTACCTGCTCCAAGGCCTCCAATCCATATGATGCAGTCTG
TGTCAAAGTTGTACCAACACCAAACAATGGCTACACAGAACTTGTTAACCTACAGAAAGA
TAAGGATCCAACAACAGGGAAACAGCGTATATGGTTCGTTTTCCAGAAGATGAAATATGT
TTATGATGCAGAGGAAAAGAAGTGTTTCAAGCCTGTTATGTTCCCTGTTAATCACACCTT
TAAGCATTATATGGAATGGAAAGGCTATCAGGATGATGCTGATCTCAAGCAGGCTGAACA
GAATTATGGAAAAAATATCATGACTTTAGACATTCCACAGTTTGGCGAGTTGTTCAAGGA
GAGAGCCACAGCACCATTCTTTGTGTTTCAGGTCTTTTGTGTTGGCTTGTGGTGTTTGGA
TGAGTACTGGTATTACAGCGTCTTCACACTTGTCATGCTTGTGGCTTTTGAAGCAACACT
TGTGCAGCAGCAGCTCCGAAACATGGCAGAAATAAGAAAAATGGGAAACAAGCCTTACTT
AATTCAGACATACAGAAACAGGAAGTGGCGTCCAGTTCTGAGTGATCAGCTTGTACCAGG
AGATATTGTATCCATAGGTCGTTCCCAGGAGGAGAAGCTTGTTCCATGTGACCTGCTATT
GTTACGGGGTCCCTGTATTGTAGATGAATCCATGTTAACTGGAGAGTCTGTACCAGTTAT
GAAGGAGCCTGTGGAGAATGAGCATGACCTGAATACCACACTGGATCTAGAACAACATGG
CAAGTTGCATTTGTTGTATGGTGGCACAAAAGTTGTACAGCATTCACCTCCAAATAAAAC
AGGACCTGGTCTCAAAGCTAGTGACAATGGCTGTGTTGCCTATGTGCTAAGAAACAGCTT
CAGTACATCACAGGGTAAACTGCTAAGAACAATATTGTTTGGTGTAAAACGAGTGACAGC
CAACAACCTCGAGACATTCATGTTCATCCTGTTCCTTCTTGTCTTTGCAATAATAGCAGC
TGCCTATGTTTGGATACAAGGTACAAAGGATCCTAACAGAAACAAATACAAGCTCTTCCT
TGAGTGTACTCTGATCCTGACATCTGTTGTACCACCAGAGCTACCAATAGAGCTCTCTCT
GGCTGTTAACACCTCACTGCTGGCTCTTTCAAAGCTTTATGTATTCTGTACAGAGCCATT
CCGTATTCCTTTTGCGGGCAAAGTAGACATCTGTTGCTTTGACAAGACGGGTACACTGAC
AAGTGATAACTTGGTTGTGGAGGGTGTGGCAGGCCTTCAAGATAAGGATAAGATATGCCC
AGTCAGTGATGTGCCAGTGGAAACAATGCAAGTAATGGCAACTTGTCACTCCCTGGTACA
GCTTGATGATGAACTGGTCGGTGATCCTCTGGAGAAAGCCACTCTTAGTGCTGTTGAGTG
GAATCTTACCAAAGGTGATGCAGTTGTGCCCAGGAAAGGCAAGACACATGGCTTGAAGAT
ATTTCAGAGGTTTCACTTTTCCAGTGCTCTGAAGCGCATGTCTGTTATAGCAGGCCACAC
AAAACCTGGATCCACAGACACAGATTACATTGCCACTGTCAAAGGAGCTCCAGAAACCCT
GAGAAACATGTTTGCCTCTGTACCACCTGATTATGACTCAGTATACTTGGAAATGGCCAG
ACGAGGTGCCAGAGTGCTCGCTTTGGGCTACAAAAAACTAGGGATACTCTCACACCAGCA
GGTGAGGGAGATGAGTCGTGATGAAGTGGAATGTGACTTGATGTTTGCTGGCTTTGTCAT
CATCTCATGTCCACTGAAGGCTGACTCAAAAGGTGTCATCAAGGAGATCATCCAAGCCTC
ACATCATGTTGTTATGATTACTGGAGACAACCCACTGACGGCATGTCATGTGGCCAAGGA
AATAAGAATCACTCGCAAGGCACACACTCTGGTCTGCTCACCACCAAAAGATGAAGCTTC
AGAATGGCATTGGCAGTCTATTGATGACACTGTTACACTGAATGTTATACCAGATGAAGG
TTATCAGTGGCTTATCAGTCAGTATGATCTCTGCCTCACTGGAGAGGCTCTGAGTTACTT
GTTAAGTCAACACCGAGTTTTCCTCATGAAGATACTTCCCAGTATTAAGGTGTATGCCAG
GGTTGCTCCCAAACAAAAGGAGTTTGTGATAACATCACTTAAAGAGTTGGGTTACATAAC
TCTCATGTGTGGAGATGGAACTAATGACGTTGGTGCCTTGAAACATGCTCACGTTGGTGT
GGCACTGCTAGCTAATGCTCCTGAAAAACTGCCAGATAAGAAAAAAAATAAAGAAAAAGA
AGACTCACTCAGTGATGGAACCACACAGGAGAATCACCGTTCGATGGTTCCAGCTGGTCG
AGGTAAGCCAATGGGCAGAGCATCAAAGACACGTGCTGTTCTCCGAGGTGATGATCTGGC
CACCAATCCACAAGCCACCAGACAGAAGAAACTACAGCAGATGCTGAAGGAACTTGAGGA
AGAGGAGAAGGCTCAGATTGTAAGACTTGGAGATGCAAGCATAGCTTCACCTTTTACCTC
AAAGCTGGCCACTCCGTTAGGAGTTTGTCACATTATCAAACAAGGACGATGCACACTGGT
CACCACGTTGCAGATGTTTAAGATTCTCGCCTTGAATGCGCTAATATTAGCTTACAGCCA
AAGTGTACTATACCTGGAGGGTATTAAATTCAGTGACGCTCAAGCCACATTACAAGGTCT
TCTACTGGCTGGCTGTTTTCTGTTTATATCTAGGTCAAAGCCTTTAAAAGTGCTCTCCAA
ACAGCGCCCCCTGGCTAATATATTCAACTTATACACGATATTAACAGTGATGTGTCAGTT
TGCCATACACTTCTGTAGTCTGGTCTACCTAAAGCAGGAAGCAGAGACCAGATCACCCCC
ACGAGAGGAGAAATTTGTCGATTTAGATGCCACCTTTAAGCCAAGTCTGATCAATACCAC
AGTATACATAATATCTATTGCGATGCAAGTCTCTACCTTTGCCGTAAATTACAAGGGTCA
TCCCTTCATGGAAAGCTTACAAGAAAATAAGCCACTGTTGTACAGTTTGTTTTTCTCTGG
AGCTGCCATCACTGCTCTGGCCAGTGGCCTGCTACCAGATATTTCAAATCATTTCGAACT
TGTAGAGCTTCCACCTGATTACCGTAACACTGTTCTCATGACACTGGCTGCTGACATGGT
TGGAGCCTACTTAACTGACAGAATTTTGCAGTTTTTATTTGGCACAACCCATCTAAAGTC
ATTCTAGGCAAACTGTCTTGTTTGTTTACTTTCATTGTAACAGCATCATGACTGCAAAAT
ATGACTTAGTCACTTGCTCTCATTATGATATTTATCGGTGTTATCATACTTTGTGAAACT
GAGACTAGCTCGAGTATAATGTTCATGTGACTGTGTTCATTTTGCTGTATTTTGCAGTTT
GGTGAAATGATCTGTTTAATGAAGTTAATCATTAATTTGTGTTTATATCTCCAAATGCAG
TCAGATTTTTGACTTTTTCACTAAACCATTCATTGGCTCTGTTTCTAATTAAAACAATAT
ACCCTTTCTCTCTTCTTCATCACTTAGTTGGCAAGAGTATAAAAATACGATTGTGCTGTT
GGAGGACGTTTTATGATAGCAGATTATACAAATAAACTGATTTGATGAAGCAAAATGTCA
TGTGTGCTTGTGATGTGGCCAGTGATTGTTCAGTACATTGTCAATCCTCACGTCCTTCCT
TACAGAGCACGAGTAATTCTGGCTTGACCAGTTCAGTGATCCATGAAGTGATTATAACAC
ATACTGTATCACATCACATAAACAGATCTAATGATACCAAGTATTAACCCAATAGGAATT
CTAGACTTCCAGCCCACAGAACTGATATTGTCATGGGTTAAACCAACACAGATTTATAAG
TTTAATTTCCAACAGAAAATATGCCACTCTTATTGTGACATGATGTACTGATGGTGCAGT
GAGCAATATTTCATTATTTGCAAGTTACTAATAACAAGTTACTAATAATATGGACAATTT
GTATTTGTCAATGTCACAGATTTCAATTAGGTTTTTGTCTAATATCACTCCAGTGATCTG
AATATTTATGTATGCACATATTTGTTCATATTAAACACTGATAAACATTGATCTTAGCCT
TGTATTTGTATAGAATTGCTCACATTACTGCATTTGAAAACAAATATAAATATATTAAGA
TATGGTTTACTTAAAATATACAACAGAATTCAACTAAACAGCAGTGTAGATTTAACAGAT
TTGATATATGCATTATTTTGCATTCTTACACTCTCCTTTTATTTGGTAAGTAATTACTAT
GCCATAATACGACCCACAATTATTGCAATTGAATGTTTTACAACAAAGTTATTCCATCAT
AGTGGAGTTCAAATGTCTCAAAATGTTTTGAGCTGTTGGTGATCTGTTTTAATGTTAAAA
TGTAGCAATCCAATAATGATCATGTTTCTCTCCTTCTCTTCGTTGTACAGCCATAGAACA
CATTTCCTAGTGTTCAGGCAGCCACAGTTTGAATGTGCGGTCATATGATGAAGTGGCAAT
ATATTTGTTGTCCCGTGATATGTCAAAGCACATTACTTTGCCTTCATGTCCTGCCAATGT
CTTCAGGGGAGCCCAGTTTGGATGTGACCATATCTTGGCAGTATTGTCATATGAGCAAGT
TACAATGTAATCACCAATATCATGTTGGAATTTGACTTTAGATATAAGGTTTGTATGTGC
TGGAATTGTGTAAATCTCATGTTGACGTCGAAGATCCCAGATTTTGGCTGTGTTGTCTTC
ACTGCCAGTGACCAAGTGATAGCCATTAGGAGAGAAGTCCACAGCTAAAACACCTTTCAA
ATGGCCTTCCATAAACATAATACATCGACCTGTACGCAGATCCCAAACTCGACCATAACC
ATCTAAGCCAGCAGTAGCTGCCAGAGAGCCATCAGGATGAAAGGCAATCTCATACACAGG
TTTACTGTGACCTTCTTGATGGAGAATCTCTTCCTGTGCCTCCAAGTCCCATAGTCGCCA
GGAATGGTCAAAACAGCATGTTCCCAGAAAACGACCAGATGGATGATAAGCCATCCGTGA
CACCCTGTATGGAGCATGGCCTTCAATGTCAGCAATAGGCTCATCACTTTCCAAGCTCCA
AAGCTTCACAGCACCATCTTGTGAACAGGAAGCCAGATTTACAGCTGCTGGATCAAGAGT
CAAGGTCGACTGAGGGTGAAACACCATACAACCAACATTACAGTTATGACCTCGCATAAC
CATTACTTGTTCACAGTCAGGTATTGTCCATAGCTTACACAAACCACTCCAGGAGGCAGT
GACCAGGAATTTGTTGTTTGGACTAAACTGACAGTAGGATAATGGCCTATTGTCACCAAT
CTGACTGGCTTCAATTGTAATTGATCGAGTTTTTTTGTACAACTCTTGCATCTTTGCATT
CCTCTTGGCTGATGGTATGTTCTGAGTTTCTCTTGCTTTCTTTAATCTCTCTGCTGCCCT
TGGTAGTGAATATTCAGCCAACCAAAGCCTAGCTTTCTTTAGAGATTCTGGGCCTTCGTG
GTACCAGGTAACGTTTGCCTTTTTATCTTCTTCTGTTTTTTTAACGTCATCCTTTTTCTT
CTTAACCACATCACCCCCAATAAGAGATAAGATATGGCGAAGTCGTTCTCTTCTCTCAGC
TGGACCCTCACCAAACAAACATATTGGTTCTTTCAATTCTCTCAGTTGAGCTTTAACTTC
AGAGTCATCTGTTGATACATGGATTTGTCTGGCCCGCTTCCTTCTTTCAAATTCCTCAAG
TAGTTCTTGTTTGCTGTTGTATGTGTCTTCATCCATGTCCATCACTTCAGCTCCAGATAC
GTTAATATTGCCTGCTGCTATGCCAGCCTGTAT
>Alvinella caudata-Helitron_DN6398_c0_g1_i12
GACGGCATACGAGATGGCTATTGGTGACTGGAGTTCAGACGTGTGCTCTTCCGATCTTTT
CCCGTTTGTAAATATGGCAGACAAGCCGAGTTTGACAGATGAAATCCAGCAGATTTCTCT
CCACAACCCGCATCCTCTTATTTTTCACGGATATGTGGGGCCATTTATCGTCTTATATTT
GATCTGGCTTTATGTCTGGGTGTTTATTTACGGCGTCCAGGAGTACTTTGAGGTCGGCTG
TATCGTGTTTGCTGTGATTGGTCTGCTTCAGATCTTGGTCTGCCTATTTTGCCACTGGTT
TGTCGAAGTGAGGTGTCTACTTACCTGCTCCAAGGCCTCCAATCCATATGATGCAGTCTG
TGTCAAAGTTGTACCAACACCAAACAATGGCTACACAGAACTTGTTAACCTACAGAAAGA
TAAGGATCCAACAACAGGGAAACAGCGTATATGGTTCGTTTTCCAGAAGATGAAATATGT
TTATGATGCAGAGGAAAAGAAGTGTTTCAAGCCTGTTATGTTCCCTGTTAATCACACCTT
TAAGCATTATATGGAATGGAAAGGCTATCAGGATGATGCTGATCTCAAGCAGGCTGAACA
GAATTATGGAAAAAATATCATGACTTTAGACATTCCACAGTTTGGCGAGTTGTTCAAGGA
GAGAGCCACAGCACCATTCTTTGTGTTTCAGGTCTTTTGTGTTGGCTTGTGGTGTTTGGA
TGAGTACTGGTATTACAGCGTCTTCACACTTGTCATGCTTGTGGCTTTTGAAGCAACACT
TGTGCAGCAGCAGCTCCGAAACATGGCAGAAATAAGAAAAATGGGAAACAAGCCTTACTT
AATTCAGACATACAGAAACAGGAAGTGGCGTCCAGTTCTGAGTGATCAGCTTGTACCAGG
AGATATTGTATCCATAGGTCGTTCCCAGGAGGAGAAGCTTGTTCCATGTGACCTGCTATT
GTTACGGGGTCCCTGTATTGTAGATGAATCCATGTTAACTGGAGAGTCTGTACCAGTTAT
GAAGGAGCCTGTGGAGAATGAGCATGACCTGAATACCACACTGGATCTAGAACAACATGG
CAAGTTGCATTTGTTGTATGGTGGCACAAAAGTTGTACAGCATTCACCTCCAAATAAAAC
AGGACCTGGTCTCAAAGCTAGTGACAATGGCTGTGTTGCCTATGTGCTAAGAAACAGCTT
CAGTACATCACAGGGTAAACTGCTAAGAACAATATTGTTTGGTGTAAAACGAGTGACAGC
CAACAACCTCGAGACATTCATGTTCATCCTGTTCCTTCTTGTCTTTGCAATAATAGCAGC
TGCCTATGTTTGGATACAAGGTACAAAGGATCCTAACAGAAACAAATACAAGCTCTTCCT
TGAGTGTACTCTGATCCTGACATCTGTTGTACCACCAGAGCTACCAATAGAGCTCTCTCT
GGCTGTTAACACCTCACTGCTGGCTCTTTCAAAGCTTTATGTATTCTGTACAGAGCCATT
CCGTATTCCTTTTGCGGGCAAAGTAGACATCTGTTGCTTTGACAAGACGGGTACACTGAC
AAGTGATAACTTGGTTGTGGAGGGTGTGGCAGGCCTTCAAGATAAGGATAAGATATGCCC
AGTCAGTGATGTGCCAGTGGAAACAATGCAAGTAATGGCAACTTGTCACTCCCTGGTACA
GCTTGATGATGAACTGGTCGGTGATCCTCTGGAGAAAGCCACTCTTAGTGCTGTTGAGTG
GAATCTTACCAAAGGTGATGCAGTTGTGCCCAGGAAAGGCAAGACACATGGCTTGAAGAT
ATTTCAGAGGTTTCACTTTTCCAGTGCTCTGAAGCGCATGTCTGTTATAGCAGGCCACAC
AAAACCTGGATCCACAGACACAGATTACATTGCCACTGTCAAAGGAGCTCCAGAAACCCT
GAGAAACATGTTTGCCTCTGTACCACCTGATTATGACTCAGTATACTTGGAAATGGCCAG
ACGAGGTGCCAGAGTGCTCGCTTTGGGCTACAAAAAACTAGGGATACTCTCACACCAGCA
GGTGAGGGAGATGAGTCGTGATGAAGTGGAATGTGACTTGATGTTTGCTGGCTTTGTCAT
CATCTCATGTCCACTGAAGGCTGACTCAAAAGGTGTCATCAAGGAGATCATCCAAGCCTC
ACATCATGTTGTTATGATTACTGGAGACAACCCACTGACGGCATGTCATGTGGCCAAGGA
AATAAGAATCACTCGCAAGGCACACACTCTGGTCTGCTCACCACCAAAAGATGAAGCTTC
AGAATGGCATTGGCAGTCTATTGATGACACTGTTACACTGAATGTTATACCAGATGAAGG
TTATCAGTGGCTTATCAGTCAGTATGATCTCTGCCTCACTGGAGAGGCTCTGAGTTACTT
GTTAAGTCAACACCGAGTTTTCCTCATGAAGATACTTCCCAGTATTAAGGTGTATGCCAG
GGTTGCTCCCAAACAAAAGGAGTTTGTGATAACATCACTTAAAGAGTTGGGTTACATAAC
TCTCATGTGTGGAGATGGAACTAATGACGTTGGTGCCTTGAAACATGCTCACGTTGGTGT
GGCACTGCTAGCTAATGCTCCTGAAAAACTGCCAGATAAGAAAAAAAATAAAGAAAAAGA
AGACTCACTCAGTGATGGAACCACACAGGAGAATCACCGTTCGATGGTTCCAGCTGGTCG
AGGTAAGCCAATGGGCAGAGCATCAAAGACACGTGCTGTTCTCCGAGGTGATGATCTGGC
CACCAATCCACAAGCCACCAGACAGAAGAAACTACAGCAGATGCTGAAGGAACTTGAGGA
AGAGGAGAAGGCTCAGATTGTAAGACTTGGAGATGCAAGCATAGCTTCACCTTTTACCTC
AAAGCTGGCCACTCCGTTAGGAGTTTGTCACATTATCAAACAAGGACGATGCACACTGGT
CACCACGTTGCAGATGTTTAAGATTCTCGCCTTGAATGCGCTAATATTAGCTTACAGCCA
AAGTGTACTATACCTGGAGGGTATTAAATTCAGTGACGCTCAAGCCACATTACAAGGTCT
TCTACTGGCTGGCTGTTTTCTGTTTATATCTAGGTCAAAGCCTTTAAAAGTGCTCTCCAA
ACAGCGCCCCCTGGCTAATATATTCAACTTATACACGATATTAACAGTGATGTGTCAGTT
TGCCATACACTTCTGTAGTCTGGTCTACCTAAAGCAGGAAGCAGAGACCAGATCACCCCC
ACGAGAGGAGAAATTTGTCGATTTAGATGCCACCTTTAAGCCAAGTCTGATCAATACCAC
AGTATACATAATATCTATTGCGATGCAAGTCTCTACCTTTGCCGTAAATTACAAGGGTCA
TCCCTTCATGGAAAGCTTACAAGAAAATAAGCCACTGTTGTACAGTTTGTTTTTCTCTGG
AGCTGCCATCACTGCTCTGGCCAGTGGCCTGCTACCAGATATTTCAAATCATTTCGAACT
TGTAGAGCTTCCACCTGATTACCGTAACACTGTTCTCATGACACTGGCTGCTGACATGGT
TGGAGCCTACTTAACTGACAGAATTTTGCAGTTTTTATTTGGCACAACCCATCTAAAGTC
ATTCTAGGCAAACTGTCTTGTTTGTTTACTTTCATTGTAACAGCATCATGACTGCAAAAT
ATGACTTAGTCACTTGCTCTCATTATGATATTTATCGGTGTTATCATACTTTGTGAAACT
GAGACTAGCTCGAGTATAATGTTCATGTGACTGTGTTCATTTTGCTGTATTTTGCAGTTT
GGTGAAATGATCTGTTTAATGAAGTTAATCATTAATTTGTGTTTATATCTCCAAATGCAG
TCAGATTTTTGACTTTTTCACTAAACCATTCATTGGCTCTGTTTCTAATTAAAACAATAT
ACCCTTTCTCTCTTCTTCATCACTTAGTTGGCAAGAGTATAAAAATACGATTGTGCTGTT
GGAGGACGTTTTATGATAGCAGATTATACAAATAAACTGATTTGATGAAGCAAAATGTCA
TGTGTGCTTGTGATGTGGCCAGTGATTGTTCAGTACATTGTCAATCCTCACGTCCTTCCT
TACAGAGCACGAGTAATTCTGGCTTGACCAGTTCAGTGATCCATGAAGTGATTATAACAC
ATACTGTATCACATCACATAAACAGATCTAATGATACCAAGTATTAACCCAATAGGAATT
CTAGACTTCCAGCCCACAGAACTGATATTGTCATGGGTTAAACCAACACAGATTTATAAG
TTTAATTTCCAAGTAGAAAATATGCCACTTTTATTGTGAGATGATGTACTGATGGTGCAG
TGAGCAATATTTCATTATTTGCAAGTTACTAATAACAAGTTACTAATAATATGGACAATT
TGTATTTGTCAATGTCACAGATTTCAATTAGGTTTTTGTCTAATATCACTCCAGTGATCT
GAATATTTATGTATGCACATATTTGTTCATATTAAACACTGATAAACATTGATCTTAGCC
TTGTATTTGTATAGAATTGCTCACATTACTGCATTTGAAAACAAATATAAATATATTAAG
ATATGGTTTACTTAAAATATACAACAGAATTCAACTAAACAGCAGTGTAGATTTAACAGA
TTTGATATAAGCATTAGTTTGCATTCTCACACTCCTTTTATTTGGTACGTAATTACTATG
CCATAATATGACCCACAATTATTGCAATTGAATGTTTTACAACAAAGTTATTCCATCATA
GTGGAGTTCAAATGTCTCAAAATGTTTTGAGCTGTTGGTGATCTGTTTTAATGTTAAAAT
GTAGCAATCCAATAATGATCATGTTTCTCTCCTTCTCTTCGTTGTACAGCCATAGAACAC
ATTTCCTAGTGTTCAGGCAGCCACAGTTTGAATGTGCGGTCATATGATGAAGTGGCAATA
TATTTGTTGTCCCGTGATATGTCAAAGCACATTACTTTGCCTTCATGTCCTGCCAATGTC
TTCAGGGGAGCCCAGTTTGGATGTGACCATATCTTGGCAGTATTGTCATATGAGCAAGTT
ACAATGTAATCACCAATATCATGTTGGAATTTGACTTTAGATATAAGGTTTGTATGTGCT
GGAATTGTGTAAATCTCATGTTGACGTCGAAGATCCCAGATTTTGGCTGTGTTGTCTTCA
CTGCCAGTGACCAAGTGATAGCCATTAGGAGAGAAGTCCACAGCTAAAACACCTTTCAAA
TGGCCTTCCATAAACATAATACATCGACCTGTACGCAGATCCCAAACTCGACCATAACCA
TCTAAGCCAGCAGTAGCTGCCAGAGAGCCATCAGGATGAAAGGCAATCTCATACACAGGT
TTACTGTGACCTTCTTGATGGAGAATCTCTTCCTGTGCCTCCAAGTCCCATAGTCGCCAG
GAATGGTCAAAACAGCATGTTCCCAGAAAACGACCAGATGGATGATAAGCCATCCGTGAC
ACCCTGTATGGAGCATGGCCTTCAATGTCAGCAATAGGCTCATCACTTTCCAAGCTCCAA
AGCTTCACAGCACCATCTTGTGAACAGGAAGCCAGATTTACAGCTGCTGGATCAAGAGTC
AAGGTCGACTGAGGGTGAAACACCATACAACCAACATTGCAGTTATGACCCCGCATAACC
ATTACTTGTTCACACTCAGGTATTGTCCATAGTTTACATAAACCACTCCAAGAGGCAGTG
ACCAGATACTTGTTGTTTGGACTAAACTGACAGTAGGATAATGGCCTATTGTCACCAATC
TGACTGGCTTCAATTGTAATTGATCGAGTTTTTTTGTACAACTCTTGCATCTTTGCATTC
CTCTTGGCTGATGGTATGTTCTGAGTTTCTCTTGCTTTCTTTAATCTCTCTGCTGCCCTT
GGTAGTGAATATTCAGCCAACCAAAGCCTAGCTTTCTTTAGAGATTCTGGGCCTTCGTGG
TACCAGGTAACGTTTGCCTTTTTATCTTCTTCTGTTTTTTTAACGTCATCCTTTTTCTTC
TTAACCACATCACCCCCAATAAGAGATAAGATATGGCGAAGTCGTTCTCTTCTCTCAGCT
GGACCCTCACCAAACAAACATATTGGTTCTTTCAATTCTCTCAGTTGAGCTTTAACTTCA
GAGTCATCTGTTGATACATGGATTTGTCTGGCCCGCTTCCTTCTTTCAAATTCCTCAAGT
AGTTCTTGTTTGCTGTTGTATGTGTCTTCATCCATGTCCATCACTTCAGCTCCAGATACG
TTAATATTGCCTGCTGCTATGCCAGCCTGTATAGCATCAGAAGCCAGGGAGCCTGTAGAT
TGTCCAGCTTCCACTCGCTGCTTCTCCTTCTCCTCCAAACTGCCATAGTGAATTGATTTT
GTTGGCCTTGTGTAAGTAACACCATCTTCGTTATCAGACATGGTGAGAGGGCAATATGTG
CATATATAATGGCAAAACTATTCAAAAAACAAGCTTGTTTCTACTGCTTTTGTTTCAAAT
GCAAATAGGTTCCACCATGAACAAACACCTAACTAGTACTC
>Alvinella caudata-Helitron_DN6398_c0_g1_i6
GACGGCATACGAGATGGCTATTGGTGACTGGAGTTCAGACGTGTGCTCTTCCGATCTTTT
CCCGTTTGTAAATATGGCAGACAAGCCGAGTTTGACAGATGAAATCCAGCAGATTTCTCT
CCACAACCCGCATCCTCTTATTTTTCACGGATATGTGGGGCCATTTATCGTCTTATATTT
GATCTGGCTTTATGTCTGGGTGTTTATTTACGGCGTCCAGGAGTACTTTGAGGTCGGCTG
TATCGTGTTTGCTGTGATTGGTCTGCTTCAGATCTTGGTCTGCCTATTTTGCCACTGGTT
TGTCGAAGTGAGGTGTCTACTTACCTGCTCCAAGGCCTCCAATCCATATGATGCAGTCTG
TGTCAAAGTTGTACCAACACCAAACAATGGCTACACAGAACTTGTTAACCTACAGAAAGA
TAAGGATCCAACAACAGGGAAACAGCGTATATGGTTCGTTTTCCAGAAGATGAAATATGT
TTATGATGCAGAGGAAAAGAAGTGTTTCAAGCCTGTTATGTTCCCTGTTAATCACACCTT
TAAGCATTATATGGAATGGAAAGGCTATCAGGATGATGCTGATCTCAAGCAGGCTGAACA
GAATTATGGAAAAAATATCATGACTTTAGACATTCCACAGTTTGGCGAGTTGTTCAAGGA
GAGAGCCACAGCACCATTCTTTGTGTTTCAGGTCTTTTGTGTTGGCTTGTGGTGTTTGGA
TGAGTACTGGTATTACAGCGTCTTCACACTTGTCATGCTTGTGGCTTTTGAAGCAACACT
TGTGCAGCAGCAGCTCCGAAACATGGCAGAAATAAGAAAAATGGGAAACAAGCCTTACTT
AATTCAGACATACAGAAACAGGAAGTGGCGTCCAGTTCTGAGTGATCAGCTTGTACCAGG
AGATATTGTATCCATAGGTCGTTCCCAGGAGGAGAAGCTTGTTCCATGTGACCTGCTATT
GTTACGGGGTCCCTGTATTGTAGATGAATCCATGTTAACTGGAGAGTCTGTACCAGTTAT
GAAGGAGCCTGTGGAGAATGAGCATGACCTGAATACCACACTGGATCTAGAACAACATGG
CAAGTTGCATTTGTTGTATGGTGGCACAAAAGTTGTACAGCATTCACCTCCAAATAAAAC
AGGACCTGGTCTCAAAGCTAGTGACAATGGCTGTGTTGCCTATGTGCTAAGAAACAGCTT
CAGTACATCACAGGGTAAACTGCTAAGAACAATATTGTTTGGTGTAAAACGAGTGACAGC
CAACAACCTCGAGACATTCATGTTCATCCTGTTCCTTCTTGTCTTTGCAATAATAGCAGC
TGCCTATGTTTGGATACAAGGTACAAAGGATCCTAACAGAAACAAATACAAGCTCTTCCT
TGAGTGTACTCTGATCCTGACATCTGTTGTACCACCAGAGCTACCAATAGAGCTCTCTCT
GGCTGTTAACACCTCACTGCTGGCTCTTTCAAAGCTTTATGTATTCTGTACAGAGCCATT
CCGTATTCCTTTTGCGGGCAAAGTAGACATCTGTTGCTTTGACAAGACGGGTACACTGAC
AAGTGATAACTTGGTTGTGGAGGGTGTGGCAGGCCTTCAAGATAAGGATAAGATATGCCC
AGTCAGTGATGTGCCAGTGGAAACAATGCAAGTAATGGCAACTTGTCACTCCCTGGTACA
GCTTGATGATGAACTGGTCGGTGATCCTCTGGAGAAAGCCACTCTTAGTGCTGTTGAGTG
GAATCTTACCAAAGGTGATGCAGTTGTGCCCAGGAAAGGCAAGACACATGGCTTGAAGAT
ATTTCAGAGGTTTCACTTTTCCAGTGCTCTGAAGCGCATGTCTGTTATAGCAGGCCACAC
AAAACCTGGATCCACAGACACAGATTACATTGCCACTGTCAAAGGAGCTCCAGAAACCCT
GAGAAACATGTTTGCCTCTGTACCACCTGATTATGACTCAGTATACTTGGAAATGGCCAG
ACGAGGTGCCAGAGTGCTCGCTTTGGGCTACAAAAAACTAGGGATACTCTCACACCAGCA
GGTGAGGGAGATGAGTCGTGATGAAGTGGAATGTGACTTGATGTTTGCTGGCTTTGTCAT
CATCTCATGTCCACTGAAGGCTGACTCAAAAGGTGTCATCAAGGAGATCATCCAAGCCTC
ACATCATGTTGTTATGATTACTGGAGACAACCCACTGACGGCATGTCATGTGGCCAAGGA
AATAAGAATCACTCGCAAGGCACACACTCTGGTCTGCTCACCACCAAAAGATGAAGCTTC
AGAATGGCATTGGCAGTCTATTGATGACACTGTTACACTGAATGTTATACCAGATGAAGG
TTATCAGTGGCTTATCAGTCAGTATGATCTCTGCCTCACTGGAGAGGCTCTGAGTTACTT
GTTAAGTCAACACCGAGTTTTCCTCATGAAGATACTTCCCAGTATTAAGGTGTATGCCAG
GGTTGCTCCCAAACAAAAGGAGTTTGTGATAACATCACTTAAAGAGTTGGGTTACATAAC
TCTCATGTGTGGAGATGGAACTAATGACGTTGGTGCCTTGAAACATGCTCACGTTGGTGT
GGCACTGCTAGCTAATGCTCCTGAAAAACTGCCAGATAAGAAAAAAAATAAAGAAAAAGA
AGACTCACTCAGTGATGGAACCACACAGGAGAATCACCGTTCGATGGTTCCAGCTGGTCG
AGGTAAGCCAATGGGCAGAGCATCAAAGACACGTGCTGTTCTCCGAGGTGATGATCTGGC
CACCAATCCACAAGCCACCAGACAGAAGAAACTACAGCAGATGCTGAAGGAACTTGAGGA
AGAGGAGAAGGCTCAGATTGTAAGACTTGGAGATGCAAGCATAGCTTCACCTTTTACCTC
AAAGCTGGCCACTCCGTTAGGAGTTTGTCACATTATCAAACAAGGACGATGCACACTGGT
CACCACGTTGCAGATGTTTAAGATTCTCGCCTTGAATGCGCTAATATTAGCTTACAGCCA
AAGTGTACTATACCTGGAGGGTATTAAATTCAGTGACGCTCAAGCCACATTACAAGGTCT
TCTACTGGCTGGCTGTTTTCTGTTTATATCTAGGTCAAAGCCTTTAAAAGTGCTCTCCAA
ACAGCGCCCCCTGGCTAATATATTCAACTTATACACGATATTAACAGTGATGTGTCAGTT
TGCCATACACTTCTGTAGTCTGGTCTACCTAAAGCAGGAAGCAGAGACCAGATCACCCCC
ACGAGAGGAGAAATTTGTCGATTTAGATGCCACCTTTAAGCCAAGTCTGATCAATACCAC
AGTATACATAATATCTATTGCGATGCAAGTCTCTACCTTTGCCGTAAATTACAAGGGTCA
TCCCTTCATGGAAAGCTTACAAGAAAATAAGCCACTGTTGTACAGTTTGTTTTTCTCTGG
AGCTGCCATCACTGCTCTGGCCAGTGGCCTGCTACCAGATATTTCAAATCATTTCGAACT
TGTAGAGCTTCCACCTGATTACCGTAACACTGTTCTCATGACACTGGCTGCTGACATGGT
TGGAGCCTACTTAACTGACAGAATTTTGCAGTTTTTATTTGGCACAACCCATCTAAAGTC
ATTCTAGGCAAACTGTCTTGTTTGTTTACTTTCATTGTAACAGCATCATGACTGCAAAAT
ATGACTTAGTCACTTGCTCTCATTATGATATTTATCGGTGTTATCATACTTTGTGAAACT
GAGACTAGCTCGAGTATAATGTTCATGTGACTGTGTTCATTTTGCTGTATTTTGCAGTTT
GGTGAAATGATCTGTTTAATGAAGTTAATCATTAATTTGTGTTTATATCTCCAAATGCAG
TCAGATTTTTGACTTTTTCACTAAACCATTCATTGGCTCTGTTTCTAATTAAAACAATAT
ACCCTTTCTCTCTTCTTCATCACTTAGTTGGCAAGAGTATAAAAATACGATTGTGCTGTT
GGAGGACGTTTTATGATAGCAGATTATACAAATAAACTGATTTGATGAAGCAAAATGTCA
TGTGTGCTTGTGATGTGGCCAGTGATTGTTCAGTACATTGTCAATCCTCACGTCCTTCCT
TACAGAGCACGAGTAATTCTGGCTTGACCAGTTCAGTGATCCATGAAGTGATTATAACAC
ATACTGTATCACATCACATAAACAGATCTAATGATACCAAGTATTAACCCAATAGGAATT
CTAGACTTCCAGCCCACAGAACTGATATTGTCATGGGTTAAACCAACACAGATTTATAAG
TTTAATTTCCAAGTAGAAAATATGCCACTTTTATTGTGAGATGATGTACTGATGGTGCAG
TGAGCAATATTTCATTATTTGCAAGTTACTAATAACAAGTTACTAATAATATGGACAATT
TGTATTTGTCAATGTCACAGATTTCAATTAGGTTTTTGTCTAATATCACTCCAGTGATCT
GAATATTTATGTATGCACATATTTGTTCATATTAAACACTGATAAACATTGATCTTAGCC
TTGTATTTGTATAGAATTGCTCACATTACTGCATTTGAAAACAAATATAAATATATTAAG
ATATGGTTTACTTAAAATATACAACAGAATTCAACTAAACAGCAGTGTAGATTTAACAGA
TTTGATATATGCATTATTTTGCATTCTTACACTCTCCTTTTATTTGGTAAGTAATTACTA
TGCCATAATACGACCCACAATTATTGCAATTGAATGTTTTACAACAAAGTTATTCCATCA
TAGTGGAGTTCAAATGTCTCAAAATGTTTTGAGCTGTTGGTGATCTGTTTTAATGTTAAA
ATGTAGCAATCCAATAATGATCATGTTTCTCTCCTTCTCTTCGTTGTACAGCCATAGAAC
ACATTTCCTAGTGTTCAGGCAGCCACAGTTTGAATGTGCGGTCATATGATGAAGTGGCAA
TATATTTGTTGTCCCGTGATATGTCAAAGCACATTACTTTGCCTTCATGTCCTGCCAATG
TCTTCAGGGGAGCCCAGTTTGGATGTGACCATATCTTGGCAGTATTGTCATATGAGCAAG
TTACAATGTAATCACCAATATCATGTTGGAATTTGACTTTAGATATAAGGTTTGTATGTG
CTGGAATTGTGTAAATCTCATGTTGACGTCGAAGATCCCAGATTTTGGCTGTGTTGTCTT
CACTGCCAGTGACCAAGTGATAGCCATTAGGAGAGAAGTCCACAGCTAAAACACCTTTCA
AATGGCCTTCCATAAACATAATACATCGACCTGTACGCAGATCCCAAACTCGACCATAAC
CATCTAAGCCAGCAGTAGCTGCCAGAGAGCCATCAGGATGAAAGGCAATCTCATACACAG
GTTTACTGTGACCTTCTTGATGGAGAATCTCTTCCTGTGCCTCCAAGTCCCATAGTCGCC
AGGAATGGTCAAAACAGCATGTTCCCAGAAAACGACCAGATGGATGATAAGCCATCCGTG
ACACCCTGTATGGAGCATGGCCTTCAATGTCAGCAATAGGCTCATCACTTTCCAAGCTCC
AAAGCTTCACAGCACCATCTTGTGAACAGGAAGCCAGATTTACAGCTGCTGGATCAAGAG
TCAAGGTCGACTGAGGGTGAAACACCATACAACCAACATTACAGTTATGACCTCGCATAA
CCATTACTTGTTCACAGTCAGGTATTGTCCATAGCTTACACAAACCACTCCAGGAGGCAG
TGACCAGGAATTTGTTGTTTGGACTAAACTGACAGTAGGATAATGGCCTATTGTCACCAA
TCTGACTGGCTTCAATTGTAATTGATCGAGTTTTTTTGTACAACTCTTGCATCTTTGCAT
TCCTCTTGGCTGATGGTATGTTCTGAGTTTCTCTTGCTTTCTTTAATCTCTCTGCTGCCC
TTGGTAGTGAATATTCAGCCAACCAAAGCCTAGCTTTCTTTAGAGATTCTGGGCCTTCGT
GGTACCAGGTAACGTTTGCCTTTTTATCTTCTTCTGTTTTTTTAACGTCATCCTTTTTCT
TCTTAACCACATCACCCCCAATAAGAGATAAGATATGGCGAAGTCGTTCTCTTCTCTCAG
CTGGACCCTCACCAAACAAACATATTGGTTCTTTCAATTCTCTCAGTTGAGCTTTAACTT
CAGAGTCATCTGTTGATACATGGATTTGTCTGGCCCGCTTCCTTCTTTCAAATTCCTCAA
GTAGTTCTTGTTTGCTGTTGTATGTGTCTTCATCCATGTCCATCACTTCAGCTCCAGATA
CGTTAATATTGCCTGCTGCTATGCCAGCCTGTAT
>Alvinella caudata-Helitron_DN6398_c0_g1_i14
GACGGCATACGAGATGGCTATTGGTGACTGGAGTTCAGACGTGTGCTCTTCCGATCTTTT
CCCGTTTGTAAATATGGCAGACAAGCCGAGTTTGACAGATGAAATCCAGCAGATTTCTCT
CCACAACCCGCATCCTCTTATTTTTCACGGATATGTGGGGCCATTTATCGTCTTATATTT
GATCTGGCTTTATGTCTGGGTGTTTATTTACGGCGTCCAGGAGTACTTTGAGGTCGGCTG
TATCGTGTTTGCTGTGATTGGTCTGCTTCAGATCTTGGTCTGCCTATTTTGCCACTGGTT
TGTCGAAGTGAGGTGTCTACTTACCTGCTCCAAGGCCTCCAATCCATATGATGCAGTCTG
TGTCAAAGTTGTACCAACACCAAACAATGGCTACACAGAACTTGTTAACCTACAGAAAGA
TAAGGATCCAACAACAGGGAAACAGCGTATATGGTTCGTTTTCCAGAAGATGAAATATGT
TTATGATGCAGAGGAAAAGAAGTGTTTCAAGCCTGTTATGTTCCCTGTTAATCACACCTT
TAAGCATTATATGGAATGGAAAGGCTATCAGGATGATGCTGATCTCAAGCAGGCTGAACA
GAATTATGGAAAAAATATCATGACTTTAGACATTCCACAGTTTGGCGAGTTGTTCAAGGA
GAGAGCCACAGCACCATTCTTTGTGTTTCAGGTCTTTTGTGTTGGCTTGTGGTGTTTGGA
TGAGTACTGGTATTACAGCGTCTTCACACTTGTCATGCTTGTGGCTTTTGAAGCAACACT
TGTGCAGCAGCAGCTCCGAAACATGGCAGAAATAAGAAAAATGGGAAACAAGCCTTACTT
AATTCAGACATACAGAAACAGGAAGTGGCGTCCAGTTCTGAGTGATCAGCTTGTACCAGG
AGATATTGTATCCATAGGTCGTTCCCAGGAGGAGAAGCTTGTTCCATGTGACCTGCTATT
GTTACGGGGTCCCTGTATTGTAGATGAATCCATGTTAACTGGAGAGTCTGTACCAGTTAT
GAAGGAGCCTGTGGAGAATGAGCATGACCTGAATACCACACTGGATCTAGAACAACATGG
CAAGTTGCATTTGTTGTATGGTGGCACAAAAGTTGTACAGCATTCACCTCCAAATAAAAC
AGGACCTGGTCTCAAAGCTAGTGACAATGGCTGTGTTGCCTATGTGCTAAGAAACAGCTT
CAGTACATCACAGGGTAAACTGCTAAGAACAATATTGTTTGGTGTAAAACGAGTGACAGC
CAACAACCTCGAGACATTCATGTTCATCCTGTTCCTTCTTGTCTTTGCAATAATAGCAGC
TGCCTATGTTTGGATACAAGGTACAAAGGATCCTAACAGAAACAAATACAAGCTCTTCCT
TGAGTGTACTCTGATCCTGACATCTGTTGTACCACCAGAGCTACCAATAGAGCTCTCTCT
GGCTGTTAACACCTCACTGCTGGCTCTTTCAAAGCTTTATGTATTCTGTACAGAGCCATT
CCGTATTCCTTTTGCGGGCAAAGTAGACATCTGTTGCTTTGACAAGACGGGTACACTGAC
AAGTGATAACTTGGTTGTGGAGGGTGTGGCAGGCCTTCAAGATAAGGATAAGATATGCCC
AGTCAGTGATGTGCCAGTGGAAACAATGCAAGTAATGGCAACTTGTCACTCCCTGGTACA
GCTTGATGATGAACTGGTCGGTGATCCTCTGGAGAAAGCCACTCTTAGTGCTGTTGAGTG
GAATCTTACCAAAGGTGATGCAGTTGTGCCCAGGAAAGGCAAGACACATGGCTTGAAGAT
ATTTCAGAGGTTTCACTTTTCCAGTGCTCTGAAGCGCATGTCTGTTATAGCAGGCCACAC
AAAACCTGGATCCACAGACACAGATTACATTGCCACTGTCAAAGGAGCTCCAGAAACCCT
GAGAAACATGTTTGCCTCTGTACCACCTGATTATGACTCAGTATACTTGGAAATGGCCAG
ACGAGGTGCCAGAGTGCTCGCTTTGGGCTACAAAAAACTAGGGATACTCTCACACCAGCA
GGTGAGGGAGATGAGTCGTGATGAAGTGGAATGTGACTTGATGTTTGCTGGCTTTGTCAT
CATCTCATGTCCACTGAAGGCTGACTCAAAAGGTGTCATCAAGGAGATCATCCAAGCCTC
ACATCATGTTGTTATGATTACTGGAGACAACCCACTGACGGCATGTCATGTGGCCAAGGA
AATAAGAATCACTCGCAAGGCACACACTCTGGTCTGCTCACCACCAAAAGATGAAGCTTC
AGAATGGCATTGGCAGTCTATTGATGACACTGTTACACTGAATGTTATACCAGATGAAGG
TTATCAGTGGCTTATCAGTCAGTATGATCTCTGCCTCACTGGAGAGGCTCTGAGTTACTT
GTTAAGTCAACACCGAGTTTTCCTCATGAAGATACTTCCCAGTATTAAGGTGTATGCCAG
GGTTGCTCCCAAACAAAAGGAGTTTGTGATAACATCACTTAAAGAGTTGGGTTACATAAC
TCTCATGTGTGGAGATGGAACTAATGACGTTGGTGCCTTGAAACATGCTCACGTTGGTGT
GGCACTGCTAGCTAATGCTCCTGAAAAACTGCCAGATAAGAAAAAAAATAAAGAAAAAGA
AGACTCACTCAGTGATGGAACCACACAGGAGAATCACCGTTCGATGGTTCCAGCTGGTCG
AGGTAAGCCAATGGGCAGAGCATCAAAGACACGTGCTGTTCTCCGAGGTGATGATCTGGC
CACCAATCCACAAGCCACCAGACAGAAGAAACTACAGCAGATGCTGAAGGAACTTGAGGA
AGAGGAGAAGGCTCAGATTGTAAGACTTGGAGATGCAAGCATAGCTTCACCTTTTACCTC
AAAGCTGGCCACTCCGTTAGGAGTTTGTCACATTATCAAACAAGGACGATGCACACTGGT
CACCACGTTGCAGATGTTTAAGATTCTCGCCTTGAATGCGCTAATATTAGCTTACAGCCA
AAGTGTACTATACCTGGAGGGTATTAAATTCAGTGACGCTCAAGCCACATTACAAGGTCT
TCTACTGGCTGGCTGTTTTCTGTTTATATCTAGGTCAAAGCCTTTAAAAGTGCTCTCCAA
ACAGCGCCCCCTGGCTAATATATTCAACTTATACACGATATTAACAGTGATGTGTCAGTT
TGCCATACACTTCTGTAGTCTGGTCTACCTAAAGCAGGAAGCAGAGACCAGATCACCCCC
ACGAGAGGAGAAATTTGTCGATTTAGATGCCACCTTTAAGCCAAGTCTGATCAATACCAC
AGTATACATAATATCTATTGCGATGCAAGTCTCTACCTTTGCCGTAAATTACAAGGGTCA
TCCCTTCATGGAAAGCTTACAAGAAAATAAGCCACTGTTGTACAGTTTGTTTTTCTCTGG
AGCTGCCATCACTGCTCTGGCCAGTGGCCTGCTACCAGATATTTCAAATCATTTCGAACT
TGTAGAGCTTCCACCTGATTACCGTAACACTGTTCTCATGACACTGGCTGCTGACATGGT
TGGAGCCTACTTAACTGACAGAATTTTGCAGTTTTTATTTGGCACAACCCATCTAAAGTC
ATTCTAGGCAAACTGTCTTGTTTGTTTACTTTCATTGTAACAGCATCATGACTGCAAAAT
ATGACTTAGTCACTTGCTCTCATTATGATATTTATCGGTGTTATCATACTTTGTGAAACT
GAGACTAGCTCGAGTATAATGTTCATGTGACTGTGTTCATTTTGCTGTATTTTGCAGTTT
GGTGAAATGATCTGTTTAATGAAGTTAATCATTAATTTGTGTTTATATCTCCAAATGCAG
TCAGATTTTTGACTTTTTCACTAAACCATTCATTGGCTCTGTTTCTAATTAAAACAATAT
ACCCTTTCTCTCTTCTTCATCACTTAGTTGGCAAGAGTATAAAAATACGATTGTGCTGTT
GGAGGACGTTTTATGATAGCAGATTATACAAATAAACTGATTTGATGAAGCAAAATGTCA
TGTGTGCTTGTGATGTGGCCAGTGATTGTTCAGTACATTGTCAATCCTCACGTCCTTCCT
TACAGAGCACGAGTAATTCTGGCTTGACCAGTTCAGTGATCCATGAAGTGATTATAACAC
ATACTGTATCACATCACATAAACAGATCTAATGATACCAAGTATTAACCCAATAGGAATT
CTAGACTTCCAGCCCACAGAACTGATATTGTCATGGGTTAAACCAACACAGATTTATAAG
TTTAATTTCCAACAGAAAATATGCCACTCTTATTGTGACATGATGTACTGATGGTGCAGT
GAGCAATATTTCATTATTTGCAAGTTACTAATAACAAGTTACTAATAATATGGACAATTT
GTATTTGTCAATGTCACAGATTTCAATTAGGTTTTTGTCTAATATCACTCCAGTGATCTG
AATATTTATGTATGCACATATTTGTTCATATTAAACACTGATAAACATTGATCTTAGCCT
TGTATTTGTATAGAATTGCTCACATTACTGCATTTGAAAACAAATATAAATATATTAAGA
TATGGTTTACTTAAAATATACAACAGAATTCAACTAAACAGCAGTGTAGATTTAACAGAT
TTGATATATGCATTATTTTGCATTCTTACACTCTCCTTTTATTTGGTAAGTAATTACTAT
GCCATAATACGACCCACAATTATTGCAATTGAATGTTTTACAACAAAGTTATTCCATCAT
AGTGGAGTTCAAATGTCTCAAAATGTTTTGAGCTGTTGGTGATCTGTTTTAATGTTAAAA
TGTAGCAATCCAATAATGATCATGTTTCTCTCCTTCTCTTCGTTGTACAGCCATAGAACA
CATTTCCTAGTGTTCAGGCAGCCACAGTTTGAATGTGCGGTCATATGATGAAGTGGCAAT
ATATTTGTTGTCCCGTGATATGTCAAAGCACATTACTTTGCCTTCATGTCCTGCCAATGT
CTTCAGGGGAGCCCAGTTTGGATGTGACCATATCTTGGCAGTATTGTCATATGAGCAAGT
TACAATGTAATCACCAATATCATGTTGGAATTTGACTTTAGATATAAGGTTTGTATGTGC
TGGAATTGTGTAAATCTCATGTTGACGTCGAAGATCCCAGATTTTGGCTGTGTTGTCTTC
ACTGCCAGTGACCAAGTGATAGCCATTAGGAGAGAAGTCCACAGCTAAAACACCTTTCAA
ATGGCCTTCCATAAACATAATACATCGACCTGTACGCAGATCCCAAACTCGACCATAACC
ATCTAAGCCAGCAGTAGCTGCCAGAGAGCCATCAGGATGAAAGGCAATCTCATACACAGG
TTTACTGTGACCTTCTTGATGGAGAATCTCTTCCTGTGCCTCCAAGTCCCATAGTCGCCA
GGAATGGTCAAAACAGCATGTTCCCAGAAAACGACCAGATGGATGATAAGCCATCCGTGA
CACCCTGTATGGAGCATGGCCTTCAATGTCAGCAATAGGCTCATCACTTTCCAAGCTCCA
AAGCTTCACAGCACCATCTTGTGAACAGGAAGCCAGATTTACAGCTGCTGGATCAAGAGT
CAAGGTCGACTGAGGGTGAAACACCATACAACCAACATTGCAGTTATGACCCCGCATAAC
CATTACTTGTTCACACTCAGGTATTGTCCATAGTTTACATAAACCACTCCAAGAGGCAGT
GACCAGATACTTGTTGTTTGGACTAAACTGACAGTAGGATAATGGCCTATTGTCACCAAT
CTGACTGGCTTCAATTGTAATTGATCGAGTTTTTTTGTACAACTCTTGCATCTTTGCATT
CCTCTTGGCTGATGGTATGTTCTGAGTTTCTCTTGCTTTCTTTAATCTCTCTGCTGCCCT
TGGTAGTGAATATTCAGCCAACCAAAGCCTAGCTTTCTTTAGAGATTCTGGGCCTTCGTG
GTACCAGGTAACGTTTGCCTTTTTATCTTCTTCTGTTTTTTTAACGTCATCCTTTTTCTT
CTTAACCACATCACCCCCAATAAGAGATAAGATATGGCGAAGTCGTTCTCTTCTCTCAGC
TGGACCCTCACCAAACAAACATATTGGTTCTTTCAATTCTCTCAGTTGAGCTTTAACTTC
AGAGTCATCTGTTGATACATGGATTTGTCTGGCCCGCTTCCTTCTTTCAAATTCCTCAAG
TAGTTCTTGTTTGCTGTTGTATGTGTCTTCATCCATGTCCATCACTTCAGCTCCAGATAC
GTTAATATTGCCTGCTGCTATGCCAGCCTGTATAGCATCAGAAGCCAGGGAGCCTGTAGA
TTGTCCAGCTTCCACTCGCTGCTTCTCCTTCTCCTCCAAACTGCCATAGTGAATTGATTT
TGTTGGCCTTGTGTAAGTAACACCATCTTCGTTATCAGACATGGTGAGAGGGCAATATGT
GCATATATAATGGCAAAACTATTCAAAAAACAAGCTTGTTTCTACTGCTTTTGTTTCAAA
TGCAAATAGGTTCCACCATGAACAAACACCTAACTAGTACTC
>Alvinella caudata-Helitron_DN6398_c0_g1_i4
GACGGCATACGAGATGGCTATTGGTGACTGGAGTTCAGACGTGTGCTCTTCCGATCTTTT
CCCGTTTGTAAATATGGCAGACAAGCCGAGTTTGACAGATGAAATCCAGCAGATTTCTCT
CCACAACCCGCATCCTCTTATTTTTCACGGATATGTGGGGCCATTTATCGTCTTATATTT
GATCTGGCTTTATGTCTGGGTGTTTATTTACGGCGTCCAGGAGTACTTTGAGGTCGGCTG
TATCGTGTTTGCTGTGATTGGTCTGCTTCAGATCTTGGTCTGCCTATTTTGCCACTGGTT
TGTCGAAGTGAGGTGTCTACTTACCTGCTCCAAGGCCTCCAATCCATATGATGCAGTCTG
TGTCAAAGTTGTACCAACACCAAACAATGGCTACACAGAACTTGTTAACCTACAGAAAGA
TAAGGATCCAACAACAGGGAAACAGCGTATATGGTTCGTTTTCCAGAAGATGAAATATGT
TTATGATGCAGAGGAAAAGAAGTGTTTCAAGCCTGTTATGTTCCCTGTTAATCACACCTT
TAAGCATTATATGGAATGGAAAGGCTATCAGGATGATGCTGATCTCAAGCAGGCTGAACA
GAATTATGGAAAAAATATCATGACTTTAGACATTCCACAGTTTGGCGAGTTGTTCAAGGA
GAGAGCCACAGCACCATTCTTTGTGTTTCAGGTCTTTTGTGTTGGCTTGTGGTGTTTGGA
TGAGTACTGGTATTACAGCGTCTTCACACTTGTCATGCTTGTGGCTTTTGAAGCAACACT
TGTGCAGCAGCAGCTCCGAAACATGGCAGAAATAAGAAAAATGGGAAACAAGCCTTACTT
AATTCAGACATACAGAAACAGGAAGTGGCGTCCAGTTCTGAGTGATCAGCTTGTACCAGG
AGATATTGTATCCATAGGTCGTTCCCAGGAGGAGAAGCTTGTTCCATGTGACCTGCTATT
GTTACGGGGTCCCTGTATTGTAGATGAATCCATGTTAACTGGAGAGTCTGTACCAGTTAT
GAAGGAGCCTGTGGAGAATGAGCATGACCTGAATACCACACTGGATCTAGAACAACATGG
CAAGTTGCATTTGTTGTATGGTGGCACAAAAGTTGTACAGCATTCACCTCCAAATAAAAC
AGGACCTGGTCTCAAAGCTAGTGACAATGGCTGTGTTGCCTATGTGCTAAGAAACAGCTT
CAGTACATCACAGGGTAAACTGCTAAGAACAATATTGTTTGGTGTAAAACGAGTGACAGC
CAACAACCTCGAGACATTCATGTTCATCCTGTTCCTTCTTGTCTTTGCAATAATAGCAGC
TGCCTATGTTTGGATACAAGGTACAAAGGATCCTAACAGAAACAAATACAAGCTCTTCCT
TGAGTGTACTCTGATCCTGACATCTGTTGTACCACCAGAGCTACCAATAGAGCTCTCTCT
GGCTGTTAACACCTCACTGCTGGCTCTTTCAAAGCTTTATGTATTCTGTACAGAGCCATT
CCGTATTCCTTTTGCGGGCAAAGTAGACATCTGTTGCTTTGACAAGACGGGTACACTGAC
AAGTGATAACTTGGTTGTGGAGGGTGTGGCAGGCCTTCAAGATAAGGATAAGATATGCCC
AGTCAGTGATGTGCCAGTGGAAACAATGCAAGTAATGGCAACTTGTCACTCCCTGGTACA
GCTTGATGATGAACTGGTCGGTGATCCTCTGGAGAAAGCCACTCTTAGTGCTGTTGAGTG
GAATCTTACCAAAGGTGATGCAGTTGTGCCCAGGAAAGGCAAGACACATGGCTTGAAGAT
ATTTCAGAGGTTTCACTTTTCCAGTGCTCTGAAGCGCATGTCTGTTATAGCAGGCCACAC
AAAACCTGGATCCACAGACACAGATTACATTGCCACTGTCAAAGGAGCTCCAGAAACCCT
GAGAAACATGTTTGCCTCTGTACCACCTGATTATGACTCAGTATACTTGGAAATGGCCAG
ACGAGGTGCCAGAGTGCTCGCTTTGGGCTACAAAAAACTAGGGATACTCTCACACCAGCA
GGTGAGGGAGATGAGTCGTGATGAAGTGGAATGTGACTTGATGTTTGCTGGCTTTGTCAT
CATCTCATGTCCACTGAAGGCTGACTCAAAAGGTGTCATCAAGGAGATCATCCAAGCCTC
ACATCATGTTGTTATGATTACTGGAGACAACCCACTGACGGCATGTCATGTGGCCAAGGA
AATAAGAATCACTCGCAAGGCACACACTCTGGTCTGCTCACCACCAAAAGATGAAGCTTC
AGAATGGCATTGGCAGTCTATTGATGACACTGTTACACTGAATGTTATACCAGATGAAGG
TTATCAGTGGCTTATCAGTCAGTATGATCTCTGCCTCACTGGAGAGGCTCTGAGTTACTT
GTTAAGTCAACACCGAGTTTTCCTCATGAAGATACTTCCCAGTATTAAGGTGTATGCCAG
GGTTGCTCCCAAACAAAAGGAGTTTGTGATAACATCACTTAAAGAGTTGGGTTACATAAC
TCTCATGTGTGGAGATGGAACTAATGACGTTGGTGCCTTGAAACATGCTCACGTTGGTGT
GGCACTGCTAGCTAATGCTCCTGAAAAACTGCCAGATAAGAAAAAAAATAAAGAAAAAGA
AGACTCACTCAGTGATGGAACCACACAGGAGAATCACCGTTCGATGGTTCCAGCTGGTCG
AGGTAAGCCAATGGGCAGAGCATCAAAGACACGTGCTGTTCTCCGAGGTGATGATCTGGC
CACCAATCCACAAGCCACCAGACAGAAGAAACTACAGCAGATGCTGAAGGAACTTGAGGA
AGAGGAGAAGGCTCAGATTGTAAGACTTGGAGATGCAAGCATAGCTTCACCTTTTACCTC
AAAGCTGGCCACTCCGTTAGGAGTTTGTCACATTATCAAACAAGGACGATGCACACTGGT
CACCACGTTGCAGATGTTTAAGATTCTCGCCTTGAATGCGCTAATATTAGCTTACAGCCA
AAGTGTACTATACCTGGAGGGTATTAAATTCAGTGACGCTCAAGCCACATTACAAGGTCT
TCTACTGGCTGGCTGTTTTCTGTTTATATCTAGGTCAAAGCCTTTAAAAGTGCTCTCCAA
ACAGCGCCCCCTGGCTAATATATTCAACTTATACACGATATTAACAGTGATGTGTCAGTT
TGCCATACACTTCTGTAGTCTGGTCTACCTAAAGCAGGAAGCAGAGACCAGATCACCCCC
ACGAGAGGAGAAATTTGTCGATTTAGATGCCACCTTTAAGCCAAGTCTGATCAATACCAC
AGTATACATAATATCTATTGCGATGCAAGTCTCTACCTTTGCCGTAAATTACAAGGGTCA
TCCCTTCATGGAAAGCTTACAAGAAAATAAGCCACTGTTGTACAGTTTGTTTTTCTCTGG
AGCTGCCATCACTGCTCTGGCCAGTGGCCTGCTACCAGATATTTCAAATCATTTCGAACT
TGTAGAGCTTCCACCTGATTACCGTAACACTGTTCTCATGACACTGGCTGCTGACATGGT
TGGAGCCTACTTAACTGACAGAATTTTGCAGTTTTTATTTGGCACAACCCATCTAAAGTC
ATTCTAGGCAAACTGTCTTGTTTGTTTACTTTCATTGTAACAGCATCATGACTGCAAAAT
ATGACTTAGTCACTTGCTCTCATTATGATATTTATCGGTGTTATCATACTTTGTGAAACT
GAGACTAGCTCGAGTATAATGTTCATGTGACTGTGTTCATTTTGCTGTATTTTGCAGTTT
GGTGAAATGATCTGTTTAATGAAGTTAATCATTAATTTGTGTTTATATCTCCAAATGCAG
TCAGATTTTTGACTTTTTCACTAAACCATTCATTGGCTCTGTTTCTAATTAAAACAATAT
ACCCTTTCTCTCTTCTTCATCACTTAGTTGGCAAGAGTATAAAAATACGATTGTGCTGTT
GGAGGACGTTTTATGATAGCAGATTATACAAATAAACTGATTTGATGAAGCAAAATGTCA
TGTGTGCTTGTGATGTGGCCAGTGATTGTTCAGTACATTGTCAATCCTCACGTCCTTCCT
TACAGAGCACGAGTAATTCTGGCTTGACCAGTTCAGTGATCCATGAAGTGATTATAACAC
ATACTGTATCACATCACATAAACAGATCTAATGATACCAAGTATTAACCCAATAGGAATT
CTAGACTTCCAGCCCACAGAACTGATATTGTCATGGGTTAAACCAACACAGATTTATAAG
TTTAATTTCCAAGTAGAAAATATGCCACTTTTATTGTGAGATGATGTACTGATGGTGCAG
TGAGCAATATTTCATTATTTGCAAGTTACTAATAACAAGTTACTAATAATATGGACAATT
TGTATTTGTCAATGTCACAGATTTCAATTAGGTTTTTGTCTAATATCACTCCAGTGATCT
GAATATTTATGTATGCACATATTTGTTCATATTAAACACTGATAAACATTGATCTTAGCC
TTGTATTTGTATAGAATTGCTCACATTACTGCATTTGAAAACAAATATAAATATATTAAG
ATATGGTTTACTTAAAATATACAACAGAATTCAACTAAACAGCAGTGTAGATTTAACAGA
TTTGATATATGCATTATTTTGCATTCTTACACTCTCCTTTTATTTGGTAAGTAATTACTA
TGCCATAATACGACCCACAATTATTGCAATTGAATGTTTTACAACAAAGTTATTCCATCA
TAGTGGAGTTCAAATGTCTCAAAATGTTTTGAGCTGTTGGTGATCTGTTTTAATGTTAAA
ATGTAGCAATCCAATAATGATCATGTTTCTCTCCTTCTCTTCGTTGTACAGCCATAGAAC
ACATTTCCTAGTGTTCAGGCAGCCACAGTTTGAATGTGCGGTCATATGATGAAGTGGCAA
TATATTTGTTGTCCCGTGATATGTCAAAGCACATTACTTTGCCTTCATGTCCTGCCAATG
TCTTCAGGGGAGCCCAGTTTGGATGTGACCATATCTTGGCAGTATTGTCATATGAGCAAG
TTACAATGTAATCACCAATATCATGTTGGAATTTGACTTTAGATATAAGGTTTGTATGTG
CTGGAATTGTGTAAATCTCATGTTGACGTCGAAGATCCCAGATTTTGGCTGTGTTGTCTT
CACTGCCAGTGACCAAGTGATAGCCATTAGGAGAGAAGTCCACAGCTAAAACACCTTTCA
AATGGCCTTCCATAAACATAATACATCGACCTGTACGCAGATCCCAAACTCGACCATAAC
CATCTAAGCCAGCAGTAGCTGCCAGAGAGCCATCAGGATGAAAGGCAATCTCATACACAG
GTTTACTGTGACCTTCTTGATGGAGAATCTCTTCCTGTGCCTCCAAGTCCCATAGTCGCC
AGGAATGGTCAAAACAGCATGTTCCCAGAAAACGACCAGATGGATGATAAGCCATCCGTG
ACACCCTGTATGGAGCATGGCCTTCAATGTCAGCAATAGGCTCATCACTTTCCAAGCTCC
AAAGCTTCACAGCACCATCTTGTGAACAGGAAGCCAGATTTACAGCTGCTGGATCAAGAG
TCAAGGTCGACTGAGGGTGAAACACCATACAACCAACATTGCAGTTATGACCCCGCATAA
CCATTACTTGTTCACACTCAGGTATTGTCCATAGTTTACATAAACCACTCCAAGAGGCAG
TGACCAGATACTTGTTGTTTGGACTAAACTGACAGTAGGATAATGGCCTATTGTCACCAA
TCTGACTGGCTTCAATTGTAATTGATCGAGTTTTTTTGTACAACTCTTGCATCTTTGCAT
TCCTCTTGGCTGATGGTATGTTCTGAGTTTCTCTTGCTTTCTTTAATCTCTCTGCTGCCC
TTGGTAGTGAATATTCAGCCAACCAAAGCCTAGCTTTCTTTAGAGATTCTGGGCCTTCGT
GGTACCAGGTAACGTTTGCCTTTTTATCTTCTTCTGTTTTTTTAACGTCATCCTTTTTCT
TCTTAACCACATCACCCCCAATAAGAGATAAGATATGGCGAAGTCGTTCTCTTCTCTCAG
CTGGACCCTCACCAAACAAACATATTGGTTCTTTCAATTCTCTCAGTTGAGCTTTAACTT
CAGAGTCATCTGTTGATACATGGATTTGTCTGGCCCGCTTCCTTCTTTCAAATTCCTCAA
GTAGTTCTTGTTTGCTGTTGTATGTGTCTTCATCCATGTCCATCACTTCAGCTCCAGATA
CGTTAATATTGCCTGCTGCTATGCCAGCCTGTATAGCATCAGAAGCCAGGGAGCCTGTAG
ATTGTCCAGCTTCCACTCGCTGCTTCTCCTTCTCCTCCAAACTGCCATAGTGAATTGATT
TTGTTGGCCTTGTGTAAGTAACACCATCTTCGTTATCAGACATGGTGAGAGGGCAATATG
TGCATATATAATGGCAAAACTATTCAAAAAACAAGCTTGTTTCTACTGCTTTTGTTTCAA
ATGCAAATAGGTTCCACCATGAACAAACACCTAACTAGTACTC
>Alvinella caudata-Helitron_DN6398_c0_g1_i2
TGCATTATTTTGCATTCTTACACTCTCCTTTTATTTGGTAAGTAATTACTATGCCATAAT
ACGACCCACAATTATTGCAATTGAATGTTTTACAACAAAGTTATTCCATCATAGTGGAGT
TCAAATGTCTCAAAATGTTTTGAGCTGTTGGTGATCTGTTGTAATGTTAAAATGCAGCAT
TCCAAAAATGATCATGTCTGTCTCTTTCTCTTTGGCACACAGCCATAGAACGCACTTCCT
AGTGTTCAGGCAGCCACAGTTTGAATGTGCGGTCATACGACGAAGTGGCAATGTATTTGT
TGTCACGTGATATGTCAAAGCACATAACTTTGCCCTCGTGTCCTGCCAGCGTCTTCAGAG
GAGCCCAGTTTGGATGTGACCATATCTTGGCAGTATTGTCATATGAGCAAGTTACAATGT
AATCACCAATATCATGTTGGAATTTGACTTTAGATATAAGGTTTGTATGTGCTGGAATTG
TGTAAATCTCATGTTGACGTCGAAGATCCCAGATTTTGGCTGTGTTGTCTTCACTGCCAG
TGACCAAGTGATAGCCATTAGGAGAGAAGTCCACAGCTAAAACACCTTTCAAATGGCCTT
CCATAAACATAATACATCGACCTGTACGCAGATCCCAAACTCGACCATAACCATCTAAGC
CAGCAGTAGCTGCCAGAGAGCCATCAGGATGAAAGGCAATCTCATACACAGGTTTACTGT
GACCTTCTTGATGGAGAATCTCTTCCTGTGCCTCCAAGTCCCATAGTCGCCAGGAATGGT
CAAAACAGCATGTTCCCAGAAAACGACCAGATGGATGATAAGCCATCCGTGACACCCTGT
ATGGAGCATGGCCTTCAATGTCAGCAATAGGCTCATCACTTTCCAAGCTCCAAAGCTTCA
CAGCACCATCTTGTGAACAGGAAGCCAGATTTACAGCTGCTGGATCAAGAGTCAAGGTCG
ACTGAGGGTGAAACACCATACAACCAACATT
>Alvinella caudata-Helitron_DN6398_c0_g1_i1
GACGGCATACGAGATGGCTATTGGTGACTGGAGTTCAGACGTGTGCTCTTCCGATCTTTT
CCCGTTTGTAAATATGGCAGACAAGCCGAGTTTGACAGATGAAATCCAGCAGATTTCTCT
CCACAACCCGCATCCTCTTATTTTTCACGGATATGTGGGGCCATTTATCGTCTTATATTT
GATCTGGCTTTATGTCTGGGTGTTTATTTACGGCGTCCAGGAGTACTTTGAGGTCGGCTG
TATCGTGTTTGCTGTGATTGGTCTGCTTCAGATCTTGGTCTGCCTATTTTGCCACTGGTT
TGTCGAAGTGAGGTGTCTACTTACCTGCTCCAAGGCCTCCAATCCATATGATGCAGTCTG
TGTCAAAGTTGTACCAACACCAAACAATGGCTACACAGAACTTGTTAACCTACAGAAAGA
TAAGGATCCAACAACAGGGAAACAGCGTATATGGTTCGTTTTCCAGAAGATGAAATATGT
TTATGATGCAGAGGAAAAGAAGTGTTTCAAGCCTGTTATGTTCCCTGTTAATCACACCTT
TAAGCATTATATGGAATGGAAAGGCTATCAGGATGATGCTGATCTCAAGCAGGCTGAACA
GAATTATGGAAAAAATATCATGACTTTAGACATTCCACAGTTTGGCGAGTTGTTCAAGGA
GAGAGCCACAGCACCATTCTTTGTGTTTCAGGTCTTTTGTGTTGGCTTGTGGTGTTTGGA
TGAGTACTGGTATTACAGCGTCTTCACACTTGTCATGCTTGTGGCTTTTGAAGCAACACT
TGTGCAGCAGCAGCTCCGAAACATGGCAGAAATAAGAAAAATGGGAAACAAGCCTTACTT
AATTCAGACATACAGAAACAGGAAGTGGCGTCCAGTTCTGAGTGATCAGCTTGTACCAGG
AGATATTGTATCCATAGGTCGTTCCCAGGAGGAGAAGCTTGTTCCATGTGACCTGCTATT
GTTACGGGGTCCCTGTATTGTAGATGAATCCATGTTAACTGGAGAGTCTGTACCAGTTAT
GAAGGAGCCTGTGGAGAATGAGCATGACCTGAATACCACACTGGATCTAGAACAACATGG
CAAGTTGCATTTGTTGTATGGTGGCACAAAAGTTGTACAGCATTCACCTCCAAATAAAAC
AGGACCTGGTCTCAAAGCTAGTGACAATGGCTGTGTTGCCTATGTGCTAAGAAACAGCTT
CAGTACATCACAGGGTAAACTGCTAAGAACAATATTGTTTGGTGTAAAACGAGTGACAGC
CAACAACCTCGAGACATTCATGTTCATCCTGTTCCTTCTTGTCTTTGCAATAATAGCAGC
TGCCTATGTTTGGATACAAGGTACAAAGGATCCTAACAGAAACAAATACAAGCTCTTCCT
TGAGTGTACTCTGATCCTGACATCTGTTGTACCACCAGAGCTACCAATAGAGCTCTCTCT
GGCTGTTAACACCTCACTGCTGGCTCTTTCAAAGCTTTATGTATTCTGTACAGAGCCATT
CCGTATTCCTTTTGCGGGCAAAGTAGACATCTGTTGCTTTGACAAGACGGGTACACTGAC
AAGTGATAACTTGGTTGTGGAGGGTGTGGCAGGCCTTCAAGATAAGGATAAGATATGCCC
AGTCAGTGATGTGCCAGTGGAAACAATGCAAGTAATGGCAACTTGTCACTCCCTGGTACA
GCTTGATGATGAACTGGTCGGTGATCCTCTGGAGAAAGCCACTCTTAGTGCTGTTGAGTG
GAATCTTACCAAAGGTGATGCAGTTGTGCCCAGGAAAGGCAAGACACATGGCTTGAAGAT
ATTTCAGAGGTTTCACTTTTCCAGTGCTCTGAAGCGCATGTCTGTTATAGCAGGCCACAC
AAAACCTGGATCCACAGACACAGATTACATTGCCACTGTCAAAGGAGCTCCAGAAACCCT
GAGAAACATGTTTGCCTCTGTACCACCTGATTATGACTCAGTATACTTGGAAATGGCCAG
ACGAGGTGCCAGAGTGCTCGCTTTGGGCTACAAAAAACTAGGGATACTCTCACACCAGCA
GGTGAGGGAGATGAGTCGTGATGAAGTGGAATGTGACTTGATGTTTGCTGGCTTTGTCAT
CATCTCATGTCCACTGAAGGCTGACTCAAAAGGTGTCATCAAGGAGATCATCCAAGCCTC
ACATCATGTTGTTATGATTACTGGAGACAACCCACTGACGGCATGTCATGTGGCCAAGGA
AATAAGAATCACTCGCAAGGCACACACTCTGGTCTGCTCACCACCAAAAGATGAAGCTTC
AGAATGGCATTGGCAGTCTATTGATGACACTGTTACACTGAATGTTATACCAGATGAAGG
TTATCAGTGGCTTATCAGTCAGTATGATCTCTGCCTCACTGGAGAGGCTCTGAGTTACTT
GTTAAGTCAACACCGAGTTTTCCTCATGAAGATACTTCCCAGTATTAAGGTGTATGCCAG
GGTTGCTCCCAAACAAAAGGAGTTTGTGATAACATCACTTAAAGAGTTGGGTTACATAAC
TCTCATGTGTGGAGATGGAACTAATGACGTTGGTGCCTTGAAACATGCTCACGTTGGTGT
GGCACTGCTAGCTAATGCTCCTGAAAAACTGCCAGATAAGAAAAAAAATAAAGAAAAAGA
AGACTCACTCAGTGATGGAACCACACAGGAGAATCACCGTTCGATGGTTCCAGCTGGTCG
AGGTAAGCCAATGGGCAGAGCATCAAAGACACGTGCTGTTCTCCGAGGTGATGATCTGGC
CACCAATCCACAAGCCACCAGACAGAAGAAACTACAGCAGATGCTGAAGGAACTTGAGGA
AGAGGAGAAGGCTCAGATTGTAAGACTTGGAGATGCAAGCATAGCTTCACCTTTTACCTC
AAAGCTGGCCACTCCGTTAGGAGTTTGTCACATTATCAAACAAGGACGATGCACACTGGT
CACCACGTTGCAGATGTTTAAGATTCTCGCCTTGAATGCGCTAATATTAGCTTACAGCCA
AAGTGTACTATACCTGGAGGGTATTAAATTCAGTGACGCTCAAGCCACATTACAAGGTCT
TCTACTGGCTGGCTGTTTTCTGTTTATATCTAGGTCAAAGCCTTTAAAAGTGCTCTCCAA
ACAGCGCCCCCTGGCTAATATATTCAACTTATACACGATATTAACAGTGATGTGTCAGTT
TGCCATACACTTCTGTAGTCTGGTCTACCTAAAGCAGGAAGCAGAGACCAGATCACCCCC
ACGAGAGGAGAAATTTGTCGATTTAGATGCCACCTTTAAGCCAAGTCTGATCAATACCAC
AGTATACATAATATCTATTGCGATGCAAGTCTCTACCTTTGCCGTAAATTACAAGGGTCA
TCCCTTCATGGAAAGCTTACAAGAAAATAAGCCACTGTTGTACAGTTTGTTTTTCTCTGG
AGCTGCCATCACTGCTCTGGCCAGTGGCCTGCTACCAGATATTTCAAATCATTTCGAACT
TGTAGAGCTTCCACCTGATTACCGTAACACTGTTCTCATGACACTGGCTGCTGACATGGT
TGGAGCCTACTTAACTGACAGAATTTTGCAGTTTTTATTTGGCACAACCCATCTAAAGTC
ATTCTAGGCAAACTGTCTTGTTTGTTTACTTTCATTGTAACAGCATCATGACTGCAAAAT
ATGACTTAGTCACTTGCTCTCATTATGATATTTATCGGTGTTATCATACTTTGTGAAACT
GAGACTAGCTCGAGTATAATGTTCATGTGACTGTGTTCATTTTGCTGTATTTTGCAGTTT
GGTGAAATGATCTGTTTAATGAAGTTAATCATTAATTTGTGTTTATATCTCCAAATGCAG
TCAGATTTTTGACTTTTTCACTAAACCATTCATTGGCTCTGTTTCTAATTAAAACAATAT
ACCCTTTCTCTCTTCTTCATCACTTAGTTGGCAAGAGTATAAAAATACGATTGTGCTGTT
GGAGGACGTTTTATGATAGCAGATTATACAAATAAACTGATTTGATGAAGCAAAATGTCA
TGTGTGCTTGTGATGTGGCCAGTGATTGTTCAGTACATTGTCAATCCTCACGTCCTTCCT
TACAGAGCACGAGTAATTCTGGCTTGACCAGTTCAGTGATCCATGAAGTGATTATAACAC
ATACTGTATCACATCACATAAACAGATCTAATGATACCAAGTATTAACCCAATAGGAATT
CTAGACTTCCAGCCCACAGAACTGATATTGTCATGGGTTAAACCAACACAGATTTATAAG
TTTAATTTCCAAGTAGAAAATATGCCACTTTTATTGTGAGATGATGTACTGATGGTGCAG
TGAGCAATATTTCATTATTTGCAAGTTACTAATAACAAGTTACTAATAATATGGACAATT
TGTATTTGTCAATGTCACAGATTTCAATTAGGTTTTTGTCTAATATCACTCCAGTGATCT
GAATATTTATGTATGCACATATTTGTTCATATTAAACACTGATAAACATTGATCTTAGCC
TTGTATTTGTATAGAATTGCTCACATTACTGCATTTGAAAACAAATATAAATATATTAAG
ATATGGTTTACTTAAAATATACAACAGAATTCAACTAAACAGCAGTGTAGATTTAACAGA
TTTGATATATGCATTATTTTGCATTCTTACACTCTCCTTTTATTTGGTAAGTAATTACTA
TGCCATAATACGACCCACAATTATTGCAATTGAATGTTTTACAACAAAGTTATTCCATCA
TAGTGGAGTTCAAATGTCTCAAAATGTTTTGAGCTGTTGGTGATCTGTTTTAATGTTAAA
ATGTAGCAATCCAATAATGATCATGTTTCTCTCCTTCTCTTCGTTGTACAGCCATAGAAC
ACATTTCCTAGTGTTCAGGCAGCCACAGTTTGAATGTGCGGTCATATGATGAAGTGGCAA
TATATTTGTTGTCCCGTGATATGTCAAAGCACATTACTTTGCCTTCATGTCCTGCCAATG
TCTTCAGGGGAGCCCAGTTTGGATGTGACCATATCTTGGCAGTATTGTCATATGAGCAAG
TTACAATGTAATCACCAATATCATGTTGGAATTTGACTTTAGATATAAGGTTTGTATGTG
CTGGAATTGTGTAAATCTCATGTTGACGTCGAAGATCCCAGATTTTGGCTGTGTTGTCTT
CACTGCCAGTGACCAAGTGATAGCCATTAGGAGAGAAGTCCACAGCTAAAACACCTTTCA
AATGGCCTTCCATAAACATAATACATCGACCTGTACGCAGATCCCAAACTCGACCATAAC
CATCTAAGCCAGCAGTAGCTGCCAGAGAGCCATCAGGATGAAAGGCAATCTCATACACAG
GTTTACTGTGACCTTCTTGATGGAGAATCTCTTCCTGTGCCTCCAAGTCCCATAGTCGCC
AGGAATGGTCAAAACAGCATGTTCCCAGAAAACGACCAGATGGATGATAAGCCATCCGTG
ACACCCTGTATGGAGCATGGCCTTCAATGTCAGCAATAGGCTCATCACTTTCCAAGCTCC
AAAGCTTCACAGCACCATCTTGTGAACAGGAAGCCAGATTTACAGCTGCTGGATCAAGAG
TCAAGGTCGACTGAGGGTGAAACACCATACAACCAACATTGCAGTTATGACCCCGCATAA
CCATTACTTGTTCACACTCAGGTATTGTCCATAGTTTACATAAACCACTCCAAGAGGCAG
TGACCAGATACTTGTTGTTTGGACTAAACTGACAGTAGGATAATGGCCTATTGTCACCAA
TCTGACTGGCTTCAATTGTAATTGATCGAGTTTTTTTGTACAACTCTTGCATCTTTGCAT
TCCTCTTGGCTGATGGTATGTTCTGAGTTTCTCTTGCTTTCTTTAATCTCTCTGCTGCCC
TTGGTAGTGAATATTCAGCCAACCAAAGCCTAGCTTTCTTTAGAGATTCTGGGCCTTCGT
GGTACCAGGTAACGTTTGCCTTTTTATCTTCTTCTGTTTTTTTAACGTCATCCTTTTTCT
TCTTAACCACATCACCCCCAATAAGAGATAAGATATGGCGAAGTCGTTCTCTTCTCTCAG
CTGGACCCTCACCAAACAAACATATTGGTTCTTTCAATTCTCTCAGTTGAGCTTTAACTT
CAGAGTCATCTGTTGATACATGGATTTGTCTGGCCCGCTTCCTTCTTTCAAATTCCTCAA
GTAGTTCTTGTTTGCTGTTGTATGTGTCTTCATCCATGTCCATCACTTCAGCTCCAGATA
CGTTAATATTGCCTGCTGCTATGCCAGCCTGTATGGCATCAGAAGCCAGGGATCCTGTAG
ATTGGCCAGCTTCCACTCGCTGCTTCTCCTTCTCCTCCAAACTGCCATAGTGAATTGATT
TTGTTGGCCTTGTGTAAGTAACACCATCTTCGTTATCAGACATGGTGAGAGGGCAATATG
TGCATATATAATGGCAAAACTATTCAAAAAACAAGCTTGTTTCTACTGCTTTTGTTTCAA
ATGCAAATAGGTTCCACCATGAACAAACACCTAACTAGTACTC
>Alvinella caudata-Helitron_DN9626_c0_g1_i10
ATTTAAGGATGGATTCCGACTTGCCATGGGATATGAGCGAAACACCTAAAAGTTGACAGT
TTACGATATGTCGGCTAAGTAATCACATGCAGTGCGGCACATTTGTACGGAATTACTTGA
TGGCAGTGCTTTTTACATTTTCAGCCTGTGGTTGTCAGTAATATAAAGCGAGCCAGGTGG
ATATCTTGTTCTAGGAGTGCAGATTGATTCGGCGTTATCATTCTGCCGAGACCACTTGTT
CGAATCTAAGATCCTCCACACCACGCATTACGTTACTGTGAGTTTTATTAAAGTCGAGGC
CAGAGACCCATTTTTGGGTGGTTTCTTTAAATATCGTGTTTTTAATGACGGGGAAACGAA
ACGACAAAAGGAAGACTTGGCTTTGATTCACGCCGGAATCTCTTTCTCCGATTAACCATC
GTCTGTTGTTGGTTACATGGTCTTGGCACACGGTTAATCTCGGTCTTCCGTCATGGCGTT
AACAACGAAAAGGACATGGAAGCTGCAGGAGTTTGTGGCTCATGCTGGCAGTGTAAACTG
CTTGGCCCTTGGTCACAAATCAGGTCGTGTGATGGTGACAGGTGGAGATGACAGAAAGGT
CAACATGTGGGCAGTAGGCAAACCAAACTGTGTAATGAGCCTGTCAGGACACACCAGTCC
AATACAAGCGGTCAGATTTGGCAATGCAGAGGAGCTAGTAATGGCCGGATCGTTGTCTGG
AGCTTTGAAAATATGGGATTTGGAAGCTGCCAAAATAATGCGCACACTGACAGGACACAA
ATCAAGTATTAAAAGTCTGGACTTCCATCCATATGGTGACTTTGTTGCCTCTGGCTCATT
AGACACAAATATCAAGCTGTGGGACATACGAAGAAAAGGTTGCATTTTCACATACAAAGG
ACATACAAAATGTGTGAACAGTCTGCGGTTCTCACCAGATGGCAGATGGATCGCCTCAGC
TGGAGAAGATGGCATACTGAAGCTGTGGGACTTGACAGCTGGTAAGATGCTGACAGACTT
CTCAAATCACAATGGACCACTCACCTGTTTGGAATTCCATCCTAATGAGTTCCTACTGGC
AACTGGGAGTTTAGACAAGACAGTCAAATTCTGGGATCTAGAGTCATTTCAATTAGTTGG
CTCCTCAGATGGAATGTGTACCGGAATTAGGAGTATTTGCTTTCACCCCGAGGGCCTCTG
TCTGTATGCAGCCACCCAGGACATAGTGAAGGTGTATGGCTGGGAACCTTCCCTCTTGTA
TGACACATTAACCATTGGCTGGGGTAAAGTGGCCGACATAGCGATTGCTCAGAATCAGCT
GATTGGTGTCACATACCAACAGACAAATGTGTCCATTTACATAGCTGACATCAAGGTAGT
GTACATAGCGTGTCTACAGGCAGACTGTTTACAGTTTTTGCTGTCACACTGTGCTTTGGT
AAAACTTACCCGTGATAAGCAGCTAAGACCCAGCATTGGAGCTACTTTAATTAATTTAAT
AGGAGCCACGTTAGTTAACTGAATGCATCTCTTTTACAAGGCCAGTTTCTGAATACCATA
AAGACATCAAATCGTTAATGTTGTTATAAACGGTGCCATGGAATATTGGCGTTATTCGAA
ATGTTAAGCCATGACAGGTCTGCCGGCTTTCATAAAAATATCTCGTGGTTATCCTGTCGT
CATGGTGATGGAATATTTACAGAGAATACAGCCGCTGGGAGGATCGCCGGTACAGTCACA
GGTCACCCCATCTCCCCCGAAGACAGCCAGTGGTCGACGTAACTTTATTGTGGACCGTCC
ACCAACACAGTCGACAAAACAGCAACACTCAGAGAAGCCCAAGGAAGAGTCACCTGAGGA
GAGCCAGCCACAGGATGATGTTGCTGATGAACAGTCGTTTGCAGACATTGTCGATCCTGA
TAACTACAGAGAAGTCTTTCAGCCAAGGACCAGAAAATTAGATCACTCGCCTCCCAGGAA
AGTGGAACCCTTCCCTGCTCCAGCTGAGGATGCTCCGGTCGTTGTACCTGTCTCACAACC
AAAGCAAGCTGCAGCTGAATCACGCCCTGTACAGCCTGCAGCACAGCCAGCTGTGCAGCC
AGCTGCAGTATCAACCAGTCGACCACACACATCCACCAGTCAAGCAAGCCAGAAAGTGGC
CAAATTCACAGTACCTGCAGCAACCAAATTGACACCAGCAGCAGCCAACGACATGAAACC
AGCACCAGCTCCAGTAATATCAGCCAATGTCCAGCAACCTTTTAATGTGAATAAAGATGA
CTTCCTTCCTAAGCAGCACCAGCCGTCAATAAGTCGTGAGTCAACGCCAGCCAACGTTTC
TGAGCAGGAAACTTTGTCATCTGTCATCAAGGGCCACGATTACATGGTCAAAGTACTGAA
CAGTCGACAGAAGAACCTGCAGATAGTTAGGGCTTTGTGGACAAGTGGCAACACTAAGAC
TGCTATCGATTCGGCCCTTGGAATGAATGACGTGCCTGTGATCGTCGATCTTTTGAATGT
TCTCAATCAAAAATCTGGTTTATGGAGTTTAGATTTGTCTACAATATTGTTACCACAGCT
AGCTGACTTGCTTACAAGTAAATATGAGAACTACGTGGAGACTAGCTACGCGTCCATCAG
GTTCATACTTCGTAACTTCGGCTCACTAATCAAAGCCACGCTGACGGCTCCGTCATCGAT
TGGCGTCGACTTATCGCGGGAGGAAAGGTACAACAAATGTAAGCAGTGCTACAAATCGCT
GATGAGCATCCGGTCAATACTTGAACAGAGGAAGACCGCAGCTCCACAGGTGCGCGAGCT
GCAGCTGCTCATTTCGCAGCTGGACTGAGCCGATGCCGCAGCTGGATGGGGACAGGTCGT
GTCGACGCGAGCTCACGTCACGGAGAGGGCATGACGTAGCTGTTGGTTAGGACGAGAACG
AGGCAGTATTCCGGAAGTCATTCTCACATTAGCCGTGTTCCGCAACGGCCCGTGTGTATG
CGTGCGTGTATGTTGTGTGTGTGTGTGTTACCATGGCGACGAGCTCGCACCGCCACAGCT
GACCTGCGTTTGTTGACGTCGCCGTTGTGTATCGGTAGAGCGTGTGTATCTTGCTGCTAG
GTGGAGCCACCGCCGCATGCCTGCGCGTGCGCACTATACGACGTCGCTGTATGACGTCAC
CTAGACTGCGTCACGAAAACGAGCCGTGTGCACGGAGTGGTCTACTCGCAAACCGACTCT
CAGCACGAGCTGGGACCAGACGTTCCGGTGTAGGACAATAAAGAAATAAATATCTGCGTT
TTTCTGAGAGAGAGAAAGAGAGAGAGCGAGAGACAGGACAGTGTGATTCGGATGTTGTAC
ACTTTAAAAAAAAAGAACTAAAAACAAAATGGGTTCCCTCTCCTCGTCGGGGATCCTGGC
CTTGGTCGACCCGGTCTCTGTCTCTGGAACCGACTCTCGGGTCGCCAGCGAGTCGTCCAG
ACGTCCGGCTGTTCTGTGGTGTGTGTGTGTGTTCCACGCTGTACACAACGCCTTCGTGTT
ATCGGTGATAAAATAACGGGCTTCAGTTGATATTTATTCTCGTCGACGGCCGGCGCGAGG
CCTGCGCGCAGGTCGGTCGTCGCGCCCTCGACCTGATTCGTTCTGTTCTAATTTATTTTC
TATTCTTCGCACGAACACTTAACCGCACAGCAACGAGTCGGACCAGCTTCAGGGATGCTA
TCTTACTTCCTGTCGCGTGTCCAGCAGCGCAGCGTTATTTCGTTCCGGTCGAAGCCGGGT
CGCTGCGTGATGAGCCGACTGGATTTTCCGGTGTGGAATTCCCCATGTTATGTTCAGCAC
CTCTCCACGGGGCACGCGTCTGTCTGACTGTCTGTCTGCCGTGGCGTATGCGGATGTGAT
AGTTTTGTACGCGTAACTTATCAGCAATGCCATATGTCTGTACATAAACACGCCCCACAC
ACAAACACATAGAGAGAGAGAGAGAAATATCTATGTATATTATTTTTACTGTATATACCA
CACATTGTACATAATTGCATTTGTTAATTACATATCACGTGTTGATTTTACGCCAGCCAG
TGCTGTGGTTCTCACACAGCCCGCACGCTGCTATGCGAAGCCCACAGAATCGCCGTTCTC
TTTGCCTCTGTCCGTCTGCCTTTCCAATCACCCGGTCGGTGTCCAGCCGAGAGACGTATT
TCGTCGGCTTCGCCCTCCCCGGATCCACCCGACTTCGGCTGTCGTGCCAGTCCGCCCGTC
TGCGTGTGCGTGCGTGCCCGCGTGCGTGCGTGCCTGCGTGCGTGCTTGCGTGCCTGCGTG
CGTGCGACATTCTATGCAAACAGATGTGATTGACTTCGTGTGATCGTCACGTTCGACACG
TCGGCGTGCCCGCGTCCCGATTCCATTTTATTCCTCGTCACGTCCTGCTGTAGAAGCATT
CCATTATTTTTTTTAATCGTCATTAATATTTGTTTTTGTTTTCGTTTTTTTTTTCTCTCT
GTGACGGGGAGTCGTTTCCTGTTCGGAGGTGATCGACGGCTGGTCGTTCTGTCAGCTGGC
TTCCGGTTTCCGACGTGGTTTCGTGTGTTCGGTTGTTTTCGGTGTTTGTGTTCCTTGCGT
GTGTGTGTGCGTGTACGCGCTCGTGTGATGACGATGCTAAGTTGTCTGTTCGTTACTTAA
GCAGGTTGACGTAATGGCGGTTCGCTTAGTTTCTTCCGGTAACTCGCTGTCCGTGTTGAC
GCGCTTCGGTGTAATTCTGCTTACTGACAATAAATATTTGTAATACGTCCAAAAAAAAGA
TCGGAAGAGCGTCGTGTAGGGAAAGAGTGTTGCGTAGAGTGTAGATCTCGGTGG
>Alvinella caudata-Helitron_DN9626_c0_g1_i1
ATTTAAGGATGGATTCCGACTTGCCATGGGATATGAGCGAAACACCTAAAAGTTGACAGT
TTACGATATGTCGGCTAAGTAATCACATGCAGTGCGGCACATTTGTACGGAATTACTTGA
TGGCAGTGCTTTTTACATTTTCAGCCTGTGGTTGTCAGTAATATAAAGCGAGCCAGGTGG
ATATCTTGTTCTAGGAGTGCAGATTGATTCGGCGTTATCATTCTGCCGAGACCACTTGTT
CGAATCTAAGATCCTCCACACCACGCATTACGTTACTGTGAGTTTTATTAAAGTCGAGGC
CAGAGACCCATTTTTGGGTGGTTTCTTTAAATATCGTGTTTTTAATGACGGGGAAACGAA
ACGACAAAAGGAAGACTTGGCTTTGATTCACGCCGGAATCTCTTTCTCCGATTAACCATC
GTCTGTTGTTGGTTACATGGTCTTGGCACACGGTTAATCTCGGTCTTCCGTCATGGCGTT
AACAACGAAAAGGACATGGAAGCTGCAGGAGTTTGTGGCTCATGCTGGCAGTGTAAACTG
CTTGGCCCTTGGTCACAAATCAGGTCGTGTGATGGTGACAGGTGGAGATGACAGAAAGGT
CAACATGTGGGCAGTAGGCAAACCAAACTGTGTAATGAGCCTGTCAGGACACACCAGTCC
AATACAAGCGGTCAGATTTGGCAATGCAGAGGAGCTAGTAATGGCCGGATCGTTGTCTGG
AGCTTTGAAAATATGGGATTTGGAAGCTGCCAAAATAATGCGCACACTGACAGGACACAA
ATCAAGTATTAAAAGTCTGGACTTCCATCCATATGGTGACTTTGTTGCCTCTGGCTCATT
AGACACAAATATCAAGCTGTGGGACATACGAAGAAAAGGTTGCATTTTCACATACAAAGG
ACATACAAAATGTGTGAACAGTCTGCGGTTCTCACCAGATGGCAGATGGATCGCCTCAGC
TGGAGAAGATGGCATACTGAAGCTGTGGGACTTGACAGCTGGTAAGATGCTGACAGACTT
CTCAAATCACAATGGACCACTCACCTGTTTGGAATTCCATCCTAATGAGTTCCTACTGGC
AACTGGGAGTTTAGACAAGACAGTCAAATTCTGGGATCTAGAGTCATTTCAATTAGTTGG
CTCCTCAGATGGAATGTGTACCGGAATTAGGAGTATTTGCTTTCACCCCGAGGGCCTCTG
TCTGTATGCAGCCACCCAGGACATAGTGAAGGTGTATGGCTGGGAACCTTCCCTCTTGTA
TGACACATTAACCATTGGCTGGGGTAAAGTGGCCGACATAGCGATTGCTCAGAATCAGCT
GATTGGTGTCACATACCAACAGACAAATGTGTCCATTTACATAGCTGACATCAAGAGAAT
ACAGCCGCTGGGAGGATCGCCGGTACAGTCACAGGTCACCCCATCTCCCCCGAAGACAGC
CAGTGGTCGACGTAACTTTATTGTGGACCGTCCACCAACACAGTCGACAAAACAGCAACA
CTCAGAGAAGCCCAAGGAAGAGTCACCTGAGGAGAGCCAGCCACAGGATGATGTTGCTGA
TGAACAGTCGTTTGCAGACATTGTCGATCCTGATAACTACAGAGAAGTCTTTCAGCCAAG
GACCAGAAAATTAGATCACTCGCCTCCCAGGAAAGTGGAACCCTTCCCTGCTCCAGCTGA
GGATGCTCCGGTCGTTGTACCTGTCTCACAACCAAAGCAAGCTGCAGCTGAATCACGCCC
TGTACAGCCTGCAGCACAGCCAGCTGTGCAGCCAGCTGCAGTATCAACCAGTCGACCACA
CACATCCACCAGTCAAGCAAGCCAGAAAGTGGCCAAATTCACAGTACCTGCAGCAACCAA
ATTGACACCAGCAGCAGCCAACGACATGAAACCAGCACCAGCTCCAGTAATATCAGCCAA
TGTCCAGCAACCTTTTAATGTGAATAAAGATGACTTCCTTCCTAAGCAGCACCAGCCGTC
AATAAGTCGTGAGTCAACGCCAGCCAACGTTTCTGAGCAGGAAACTTTGTCATCTGTCAT
CAAGGGCCACGATTACATGGTCAAAGTACTGAACAGTCGACAGAAGAACCTGCAGATAGT
TAGGGCTTTGTGGACAAGTGGCAACACTAAGACTGCTATCGATTCGGCCCTTGGAATGAA
TGACGTGCCTGTGATCGTCGATCTTTTGAATGTTCTCAATCAAAAATCTGGTTTATGGAG
TTTAGATTTGTCTACAATATTGTTACCACAGCTAGCTGACTTGCTTACAAGTAAATATGA
GAACTACGTGGAGACTAGCTACGCGTCCATCAGGTTCATACTTCGTAACTTCGGCTCACT
AATCAAAGCCACGCTGACGGCTCCGTCATCGATTGGCGTCGACTTATCGCGGGAGGAAAG
GTACAACAAATGTAAGCAGTGCTACAAATCGCTGATGAGCATCCGGTCAATACTTGAACA
GAGGAAGACCGCAGCTCCACAGGTGCGCGAGCTGCAGCTGCTCATTTCGCAGCTGGACTG
AGCCGATGCCGCAGCTGGATGGGGACAGGTCGTGTCGACGCGAGCTCACGTCACGGAGAG
GGCATGACGTAGCTGTTGGTTAGGACGAGAACGAGGCAGTATTCCGGAAGTCATTCTCAC
ATTAGCCGTGTTCCGCAACGGCCCGTGTGTATGCGTGCGTGTATGTTGTGTGTGTGTGTG
TTACCATGGCGACGAGCTCGCACCGCCACAGCTGACCTGCGTTTGTTGACGTCGCCGTTG
TGTATCGGTAGAGCGTGTGTATCTTGCTGCTAGGTGGAGCCACCGCCGCATGCCTGCGCG
TGCGCACTATACGACGTCGCTGTATGACGTCACCTAGACTGCGTCACGAAAACGAGCCGT
GTGCACGGAGTGGTCTACTCGCAAACCGACTCTCAGCACGAGCTGGGACCAGACGTTCCG
GTGTAGGACAATAAAGAAATAAATATCTGCGTTTTTCTGAGAGAGAGAAAGAGAGAGAGC
GAGAGACAGGACAGTGTGATTCGGATGTTGTACACTTTAAAAAAAAAGAACTAAAAACAA
AATGGGTTCCCTCTCCTCGTCGGGGATCCTGGCCTTGGTCGACCCGGTCTCTGTCTCTGG
AACCGACTCTCGGGTCGCCAGCGAGTCGTCCAGACGTCCGGCTGTTCTGTGGTGTGTGTG
TGTGTTCCACGCTGTACACAACGCCTTCGTGTTATCGGTGATAAAATAACGGGCTTCAGT
TGATATTTATTCTCGTCGACGGCCGGCGCGAGGCCTGCGCGCAGGTCGGTCGTCGCGCCC
TCGACCTGATTCGTTCTGTTCTAATTTATTTTCTATTCTTCGCACGAACACTTAACCGCA
CAGCAACGAGTCGGACCAGCTTCAGGGATGCTATCTTACTTCCTGTCGCGTGTCCAGCAG
CGCAGCGTTATTTCGTTCCGGTCGAAGCCGGGTCGCTGCGTGATGAGCCGACTGGATTTT
CCGGTGTGGAATTCCCCATGTTATGTTCAGCACCTCTCCACGGGGCACGCGTCTGTCTGA
CTGTCTGTCTGCCGTGGCGTATGCGGATGTGATAGTTTTGTACGCGTAACTTATCAGCAA
TGCCATATGTCTGTACATAAACACGCCCCACACACAAACACATAGAGAGAGAGAGAGAAA
TATCTATGTATATTATTTTTACTGTATATACCACACATTGTACATAATTGCATTTGTTAA
TTACATATCACGTGTTGATTTTACGCCAGCCAGTGCTGTGGTTCTCACACAGCCCGCACG
CTGCTATGCGAAGCCCACAGAATCGCCGTTCTCTTTGCCTCTGTCCGTCTGCCTTTCCAA
TCACCCGGTCGGTGTCCAGCCGAGAGACGTATTTCGTCGGCTTCGCCCTCCCCGGATCCA
CCCGACTTCGGCTGTCGTGCCAGTCCGCCCGTCTGCGTGTGCGTGCGTGCCCGCGTGCGT
GCGTGCCTGCGTGCGTGCTTGCGTGCCTGCGTGCGTGCGACATTCTATGCAAACAGATGT
GATTGACTTCGTGTGATCGTCACGTTCGACACGTCGGCGTGCCCGCGTCCCGATTCCATT
TTATTCCTCGTCACGTCCTGCTGTAGAAGCATTCCATTATTTTTTTTAATCGTCATTAAT
ATTTGTTTTTGTTTTCGTTTTTTTTTTCTCTCTGTGACGGGGAGTCGTTTCCTGTTCGGA
GGTGATCGACGGCTGGTCGTTCTGTCAGCTGGCTTCCGGTTTCCGACGTGGTTTCGTGTG
TTCGGTTGTTTTCGGTGTTTGTGTTCCTTGCGTGTGTGTGTGCGTGTACGCGCTCGTGTG
ATGACGATGCTAAGTTGTCTGTTCGTTACTTAAGCAGGTTGACGTAATGGCGGTTCGCTT
AGTTTCTTCCGGTAACTCGCTGTCCGTGTTGACGCGCTTCGGTGTAATTCTGCTTACTGA
CAATAAATATTTGTAATACGTCCAAAAAAAAGATCGGAAGAGCGTCGTGTAGGGAAAGAG
TGTTGCGTAGAGTGTAGATCTCGGTGG
>Alvinella caudata-Helitron_DN4981_c0_g1_i1
TTTAATGATACGGCGACCACCGAGATCTACACTCTACGCAACACTCTTTCCCTACACGAC
GCTCTTCCGATCTTTTTTTTTTTCAAATTAAAGATGATGCATTTATTACATACGGAATTG
AATGTACAACAACTAGACAAAAGCATGATGTCACCAAATCTGAAATCATCAGTGAGTCAA
AAGGAATCAAAGTTTTCATCATCCATAATCCCTTGAAGGACTATGACATGACATTATCAA
CACCACTAAATATAGATTTTGAGATCGTTGAATGGCGAAGTTTTAGTAACGGCTGTGTTT
GTACAGACAAGTCTTCAGAGTGGAATTACAAGCCTGATTTCTGAAAGTAGTGAAGAAGTA
GTGAGGTTTCTTACGTAGAAACATCCTGTTTAAGCCAGCATGTGTAGCTGCAATTACAGT
GGTGGTGACCCATAAATATGCTTCATCTTGTGTAGATTCACAAAACGGTATACTGTGCAG
AAGAACGTACATGGACTGAGTAATCATCAGAGACTGCTGCAGCAAGACATGCATACCTCT
ATCCATGCGTGGTAACTCTGCTATATACAAGCAGATGCAGACAGCTTGTTGGGTTACACA
GTCACCAAGTACACTGTGGGGGGAAAAACTGCTGTTGATATGCGGTTGTCACATCTAGCA
CTGTCAAAGCCAGTCAGTGTTAATAATAGGGAAAGACCCCTTCAACTGTGAAGAATGCAT
GGATCTTCCTTTAAACAAACCACTGCAGGTGCGGGAACAATCAAAACAACCACTTCAATG
CAATATTTACAGACGTGCAGCCACGTAAAAATGTAACAAGAAAATGTCTGTCTTTAAATT
TTACTTCTATGTATTTGCGCGTGTGTGTATTGAAACACACACACACACACCATCTAAATT
TGCATGCACACTGCTATACAATCATGCCTGTATATGTGTGTGTAACAGCTGTTTTGCATA
TATATATATATATGTGTGTGTGTGTGTGTGTGACAGCTGTTTTGCATATTTATATGTGTG
TTTGTACTTGTAAATATATTTGATTATAATAAATGAGAAATGATTGCATCTGAGAAACAA
AAAATCAAGGTGTGCATACAAAACACTTTGGTAACTCAGCAACCTAAAAAGCATGTCTGC
CAGTGAGGATATCAGAGAAAATACAAATCCTGGATCAGGTAACTGGAGAGAGATATCTCA
GTGGGACAAAGAAATCGACTTAAATCTGTATTCTGAGCAAGAGTTAGTAAGTATGCACTG
AAACGCAGCCTTTATTCATGTAATACTTGCTTCAGCTAAGAAGGACTGTAAAGGCAAGAC
TGAAACACACTGACGTGGAGGGGTGATATATACTTTGTTAAATATGAAGCAACTTGAAGC
ATGATTTGTTGTGTTAAATAACAATTACATTATGACAAAATATGAGTTCTGAACCGAGGC
ATCATTCCACCCATTATGTACTCAGTACATCAGTCACACCATGTAGATACATCTTTGTGT
GTTTGTGTGTGTAACATCCAGTCGTCTGTTGGATGTATGGCCAGAGACCGAAATTTCTAA
CTCTCCACAAAAGCTCTACACATAGCAGTGGCATGTTCATGCATAAATATACAACTGGGA
AACAAACAATATGGCTATCTACATATTCACTAGCTTGAACACTACAAATGTACATGAGGC
TATATTTATAATACACTTATAGTTACACCATCACACAGATCTGTACAGCAGCAATATACA
CACGTGTTGTGTGTGTGTTGGGGTGGGAGACAGAATATACAATGGTAATATAAAGTCAAT
GGATCTATATGGACAAAAATGTGTTGAATTTTAACAGCCAACCTTCCTAATGTGATGCTT
ATTATAATAATCAGATGGCTTTGGTTCTCCCACAAACATGTTTCAAATTAAGCAAGGAAA
TACAGTCACTTAAGAGGTGTTTAATTTGCTTCAGTGAATTCCATATACACCTCTCATAAG
GAAAATAGTATTCTTTGTGGAAAGTCCATTATAACATTTCCTGTAATGTTTCAAATGGTG
TTTTGCATAACACATTATCGAAATTCCTCTCTTTATTCATTGCCATCAGTGTAGCTCGTT
TGCATTTATCTTTATTTAGAAGCACTGCATCATGACTTAGATCATAAAACTAACACACTC
AATAACAATATAGTTATCTGCAAGATGCAAGGTTACGCCGATCCAGTATCGGGCTTGAAA
TACATTGTTTATATGTGGAATATTAGCAAGCTTATAGGTTCTGATCACATTCAAGTTATA
CCACACATTGACAAGGCAACTAACTAAAAAGTACAGGATGGTTTGTGGTTTCCACTTTGG
GTTCTCTGCCCTTCACAGCATACGAGAACTACAACATCAGTCGAATGCTTACTTAACAGC
AGACATCATTTGTGTACGAAATCAGTGGCTAGAATCACACTTCTCTATCACAAGAACATG
ACATTCCAGGCCTTTACACCCCTCCAAATGATCAGAAGATCATTTGGTATGTGTGTGTGT
GCGTGTGTGCGCTGTTTCCTTCAAACAACCACAATAAAATATCATAGCACATGTAAAACT
GCCTTAAATAGAGAATACAACATGTAATTATACATGCATATGACATGAAGCAACATGTCT
GTTCAGAACAGCTCATCGCACATAGTTAGACATGTTGATAGCCACGAAACAGAGTCTAAC
CACTGACAACTCAGAATGAGGGCAGACAATCATGACCTCATCCACATGATGATGCACAGA
GGTCAATGAGAAGCAGTTCCACTTTGTAATGCCACATTTCAGTGAAAATTCAAAGTACTG
ACAGCAAGAGAGAGAGAGAGAGAATGCCATCTAATAAACACGCGAAATTTCAGACTCATT
GTCTGTCAGACAGAGACCAGTATATAATTTAATCAGGGATTAATGTAAATTTGTTTTATC
TTAAACTAATAAGGGTACAGAGAGCGTTTCCTTCTTGTCCTATGGTTGATGTGGCATTAA
CGACATTCCCAGACTTTTACTGTTTGATCAACACTGCCACTTATTACAAAGGGAGCATTC
TTGTGGAAATCTATTGATGTAACGAAATGTTGATGAGCATCTAAGGTCTTGTAGTTGCGT
TTGTTTTTGATGTCCCAAACACGGATCGTCTTGTCATCAGATGCACTGATGATATACTTG
CCTCCAGGATGGAATACCAAGCCACGTACCCAGTTATCATGTCCAATCAGTGTGAAGAGA
CACATGCCAGTGCTGATGTCCCACATCTTGATCGTCTTGTCACGTGAACCACTGATCAGA
TATGGCCCGGACCTTTGACATTTTTTAATGTCATTGCCCACAGCTTCTCCTATGTTTGGA
TGTGCAGCTTCTGGTGCCCAGGCAATGGCCTCCACAACATGCTCATGTTCTCTCAATTCT
ACTTTGCATTCTTTAGTTGCTACAACCCAAACACGAATGGTCTGATCATTTGAACAGCTG
GCTAAGAGGGAGCCATCATGGTTCACTCTAACCATCCTAACCCATTCCCGGTGGCCTGTG
TATGTCTTCACACAGTAACCTGTGGCTACTTCCCATAATTTAATAGTTTTATCTCTTGAT
GATGACACAATGAAATCACCACTTGGCATAAATGTGACACTTGATACATTGTGATCATGA
CCATGCAGAGTTTTAACATTCTCAAATCCTTGGAAGTCCCATAATTTGATGGTCATATCA
GCTGAACAGGACACTAGCCACTTGCCAGTATGATCAAATGCAACATCCTGTACTGAGTCT
GTGTGTCCCTTCAGGGTTCTTTCATAGTCACCTGCCTCATAATCCCACACTTTGATTGTA
GCGTCTTCACTAGCTGACACCATAACACTGAACACGGGGTGAAAGGCTACACGTGTGACA
GGAGCACGATGGCCTGTAAGACTATACTTCTCTGGAGGTCGTGGGATCCATTCTGTTGGT
GAGCGTTTCTCTCTTGTTGGACCACCACCTGTGTGAAACTCTCGCTCTGTCACCTGCAGG
CGTGACTCCAGGTCCATAACCTTCTTCTGTAATCTTATTACTGATGTCCATTTCTTTTCT
AGAAGTCCGGCATATTTCATGTCTACCTCTCCAGGCATATCAGCCTCCTTCTGGAATTCT
GCCAGTGCCTTGACGAATCCATTTGAACGTAAATAATCCGCAATAGCTTTATTTAGCTCA
TCCCTCTGTCGTTGAGAGAGCACCATTCTGACAGGCATCAGGCAAATGTCAACATCCAAC
ACGTCCCACCACCAGTACTAGTAACTTAGTTTATAGCTCTTTCAGGGTGTGATGGATGGT
TATGATGCAAAACTGGCTTGAATACAAGCACCAGATCTACAGAGAGATGACGATTGTAGC
TAAGTACAGCACCTCTCTACTGTCATAATTCGAACATCACCAAAATTTCCAGCGAATAAA
AGGTAAATTTCCAAGCAAAATACGGCTGGAGTTAGAAAGGCCAATTTAATAAACCTCCTT
CCACCGGAAAACCTTAGTGCGCATGCCAGTC
>Alvinella caudata-Helitron_DN4981_c0_g1_i4
TTTAATGATACGGCGACCACCGAGATCTACACTCTACGCAACACTCTTTCCCTACACGAC
GCTCTTCCGATCTTTTTTTTTTTCAAATTAAAGATGATGCATTTATTACATACGGAATTG
AATGTACAACAACTAGACAAAAGCATGATGTCACCAAATCTGAAATCATCAGTGAGTCAA
AAGGAATCAAAGTTTTCATCATCCATAATCCCTTGAAGGACTATGACATGACATTATCAA
CACCACTAAATATAGATTTTGAGATCGTTGAATGGCGAAGTTTTAGTAACGGCTGTGTTT
GTACAGACAAGTCTTCAGAGTGGAATTACAAGCCTGATTTCTGAAAGTAGTGAAGAAGTA
GTGAGGTTTCTTACGTAGAAACATCCTGTTTAAGCCAGCATGTGTAGCTGCAATTACAGT
GGTGGTGACCCATAAATATGCTTCATCTTGTGTAGATTCACAAAACGGTATACTGTGCAG
AAGAACGTACATGGACTGAGTAATCATCAGAGACTGCTGCAGCAAGACATGCATACCTCT
ATCCATGCGTGGTAACTCTGCTATATACAAGCAGATGCAGACAGCTTGTTGGGTTACAGT
CACTGAGTACACTGTGGGGAAAAATTGCTGTTGATATGCGGTTGTCACATCTAGCACTGT
CAAAGCCAGTCAGTGTTAATAATAGGAAAGACCCCTTCAACTGTGAAGAATGCATGGATC
TTCCTTTAAACAAACCACTGCAGGTGCGGGAACAATCAAAACAACCACTTCAATGCAATA
TTTACAGACGTGCAGCCATGTAAAAACGTAACAAGAAAATGCCTGTCCTTAAATTTTACT
TCTATGTATTTCTGTGTGTGTGTGTACACACATGCACACACCATCTAAATTTGCATGCAC
ACTGCTATACAATCATGCCTGTATATATATATATGTGTGTGTGTGTGTGTGTGACAGCTG
TTTTGCATATTTATATGTGTGTTTGTACTTGTAAATATATTTGATTATAATAAATGAGAA
ATGATTGCATCTGAGAAACAAAAAATCAAGGTGTGCATACAAAACACTTTGGTAACTCAG
CAACCTAAAAAGCATGTCTGCCAGTGAGGATATCAGAGAAAACATGAATCCTGGATCAGG
TAACTGGGTAGAGATATCTCAGTGGGACAAAGAAATCGACTTAAATCTGTATTCTGAGCA
AGAGTTAGTAAGTATGCACTGAAACGCAGCCTTTATTCATGTAATACTTGCTTCAGCTAA
GAAGGACTGTAAAGGCAAGACTGAAACACACTGACGTGGAGGGGTGATATATACTTTGTT
AAATATGAAGCAACTTGAAGCATGATTTGTTGTGTTAAATAACAATTACATTATGACAAA
ATATGAGTTCTGAACCGAGGCATCATTCCACCCATTATGTACTCAGTACATCAGTCACAC
CATGTAGATACATCTTTGTGTGTTTGTGTGTGTAATATCCAGTCATCTGTTGGATGTACG
ACCAGAGACTGAAGTTTCTAACTCTCCACGAAAGCTCTACACATAGCAGTGGCATGTTCA
TGCATAAATATACAACTGGGAAACAAACAATATGGCTATCTACATATTCACTAGCTTGAA
CACTACAAATGTACATGAGGCTATATTTATAATACACTTATAGTTACACCATCACACAGA
TCTGTACAGCAGCAATATACACACGTGTTGTGTGTGTGTTGGGGTGGGAGACAGAATATA
CAATGGTAATATAAAGTCAATGGATCTATATGGACAAAAATGTGTTGAATTTTAACAGCC
AACCTTCCTAATGTGATGCTTATTATAATAATCAGATGGCTTTGGTTCTCCCACAAACAT
GTTTCAAATTAAGCAAGGAAATACAGTCACTTAAGAGGTGTTTAATTTGCTTCAGTGAAT
TCCATATACACCTCTCATAAGGAAAATAGTATTCTTTGTGGAAAGTCCATTATAACATTT
CCTGTAATGTTTCAAATGGTGTTTTGCATAACACATTATCGAAATTCCTCTCTTTATTCA
TTGCCATCAGTGTAGCTCGTTTGCATTTATCTTTATTTAGAAGCACTGCATCATGACTTA
GATCATAAAACTAACACACTCAATAACAATATAGTTATCTGCAAGATGCAAGGTTACGCC
GATCCAGTATCGGGCTTGAAATACATTGTTTATATGTGGAATATTAGCAAGCTTATAGGT
TCTGATCACATTCAAGTTATACCACACATTGACAAGGCAACTAACTAAAAAGTACAGGAT
GGTTTGTGGTTTCCACTTTGGGTTCTCTGCCCTTCACAGCATACGAGAACTACAACATCA
GTCGAATGCTTACTTAACAGCAGACATCATTTGTGTACGAAATCAGTGGCTAGAATCACA
CTTCTCTATCACAAGAACATGACATTCCAGGCCTTTACACCCCTCCAAATGATCAGAAGA
TCATTTGGTATGTGTGTGTGTGCGTGTGTGCGCTGTTTCCTTCAAACAACCACAATAAAA
TATCATAGCACATGTAAAACTGCCTTAAATAGAGAATACAACATGTAATTATACATGCAT
ATGACATGAAGCAACATGTCTGTTCAGAACAGCTCATCGCACATAGTTAGACATGTTGAT
AGCCACGAAACAGAGTCTAACCACTGACAACTCAGAATGAGGGCAGACAATCATGACCTC
ATCCACATGATGATGCACAGAGGTCAATGAGAAGCAGTTCCACTTTGTAATGCCACATTT
CAGTGAAAATTCAAAGTACTGACAGCAAGAGAGAGAGAGAGAGAATGCCATCTAATAAAC
ACGCGAAATTTCAGACTCATTGTCTGTCAGACAGAGACCAGTATATAATTTAATCAGGGA
TTAATGTAAATTTGTTTTATCTTAAACTAATAAGGGTACAGAGAGCGTTTCCTTCTTGTC
CTATGGTTGATGTGGCATTAACGACATTCCCAGACTTTTACTGTTTGATCAACACTGCCA
CTTATTACAAAGGGAGCATTCTTGTGGAAATCTATTGATGTAACGAAATGTTGATGAGCA
TCTAAGGTCTTGTAGTTGCGTTTGTTTTTGATGTCCCAAACACGGATCGTCTTGTCATCA
GATGCACTGATGATATACTTGCCTCCAGGATGGAATACCAAGCCACGTACCCAGTTATCA
TGTCCAATCAGTGTGAAGAGACACATGCCAGTGCTGATGTCCCACATCTTGATCGTCTTG
TCACGTGAACCACTGATCAGATATGGCCCGGACCTTTGACATTTTTTAATGTCATTGCCC
ACAGCTTCTCCTATGTTTGGATGTGCAGCTTCTGGTGCCCAGGCAATGGCCTCCACAACA
TGCTCATGTTCTCTCAATTCTACTTTGCATTCTTTAGTTGCTACAACCCAAACACGAATG
GTCTGATCATTTGAACAGCTGGCTAAGAGGGAGCCATCATGGTTCACTCTAACCATCCTA
ACCCATTCCCGGTGGCCTGTGTATGTCTTCACACAGTAACCTGTGGCTACTTCCCATAAT
TTAATAGTTTTATCTCTTGATGATGACACAATGAAATCACCACTTGGCATAAATGTGACA
CTTGATACATTGTGATCATGACCATGCAGAGTTTTAACATTCTCAAATCCTTGGAAGTCC
CATAATTTGATGGTCATATCAGCTGAACAGGACACTAGCCACTTGCCAGTATGATCAAAT
GCAACATCCTGTACTGAGTCTGTGTGTCCCTTCAGGGTTCTTTCATAGTCACCTGCCTCA
TAATCCCACACTTTGATTGTAGCGTCTTCACTAGCTGACACCATAACACTGAACACGGGG
TGAAAGGCTACACGTGTGACAGGAGCACGATGGCCTGTAAGACTATACTTCTCTGGAGGT
CGTGGGATCCATTCTGTTGGTGAGCGTTTCTCTCTTGTTGGACCACCACCTGTGTGAAAC
TCTCGCTCTGTCACCTGCAGGCGTGACTCCAGGTCCATAACCTTCTTCTGTAATCTTATT
ACTGATGTCCATTTCTTTTCTAGAAGTCCGGCATATTTCATGTCTACCTCTCCAGGCATA
TCAGCCTCCTTCTGGAATTCTGCCAGTGCCTTGACGAATCCATTTGAACGTAAATAATCC
GCAATAGCTTTATTTAGCTCATCCCTCTGTCGTTGAGAGAGCACCATTCTGACAGGCATC
AGGCAAATGTCAACATCCAACACGTCCCACCACCAGTACTAGTAACTTAGTTTATAGCTC
TTTCAGGGTGTGATGGATGGTTATGATGCAAAACTGGCTTGAATACAAGCACCAGATCTA
CAGAGAGATGACGATTGTAGCTAAGTACAGCACCTCTCTACTGTCATAATTCGAACATCA
CCAAAATTTCCAGCGAATAAAAGGTAAATTTCCAAGCAAAATACGGCTGGAGTTAGAAAG
GCCAATTTAATAAACCTCCTTCCACCGGAAAACCTTAGTGCGCATGCCAGTC
>Alvinella caudata-Helitron_DN4981_c0_g1_i3
TTTAATGATACGGCGACCACCGAGATCTACACTCTACGCAACACTCTTTCCCTACACGAC
GCTCTTCCGATCTTTTTTTTTTTCAAATTAAAGATGATGCATTTATTACATACGGAATTG
AATGTACAACAACTAGACAAAAGCATGATGTCACCAAATCTGAAATCATCAGTGAGTCAA
AAGGAATCAAAGTTTTCATCATCCATAATCCCTTGAAGGACTATGACATGACATTATCAA
CACCACTAAATATAGATTTTGAGATCGTTGAATGGCGAAGTTTTAGTAACGGCTGTGTTT
GTACAGACAAGTCTTCAGAGTGGAATTACAAGCCTGATTTCTGAAAGTAGTGAAGAAGTA
GTGAGGTTTCTTACGTAGAAACATCCTGTTTAAGCCAGCATGTGTAGCTGCAATTACAGT
GGTGGTGACCCATAAATATGCTTCATCTTGTGTAGATTCACAAAACGGTATACTGTGCAG
AAGAACGTACATGGACTGAGTAATCATCAGAGACTGCTGCAGCAAGACATGCATACCTCT
ATCCATGCGTGGTAACTCTGCTATATACAAGCAGATGCAGACAGCTTGTTGGGTTACAGT
CACTGAGTACACTGTGGGGAAAAATTGCTGTTGATATGCGGTTGTCACATCTAGCACTGT
CAAAGCCAGTCAGTGTTAATAATAGGAAAGACCCCTTCAACTGTGAAGAATGCATGGATC
TTCCTTTAAACAAACCACTGCAGGTGCGGGAACAATCAAAACAACCACTTCAATGCAATA
TTTACAGACGTGCAGCCATGTAAAAACGTAACAAGAAAATGCCTGTCCTTAAATTTTACT
TCTATGTATTTCTGTGTGTGTGTGTACACACATGCACACACCATCTAAATTTGCATGCAC
ACTGCTATACAATCATGCCTGTATATATATATATGTGTGTGTGTGTGTGTGTGACAGCTG
TTTTGCATATTTATATGTGTGTTTGTACTTGTAAATATATTTGATTATAATAAATGAGAA
ATGATTGCATCTGAGAAACAAAAAATCAAGGTGTGCATACAAAACACTTTGGTAACTCAG
CAACCTAAAAAGCATGTCTGCCAGTGAGGATATCAGAGAAAACATGAATCCTGGATCAGG
TAACTGGGTAGAGATATCTCAGTGGGACAAAGAAATCGACTTAAATCTGTATTCTGAGCA
AGAGTTAGTAAGTATGCACTGAAACGCAGCCTTTATTCATGTAATACTTGCTTCAGCTAA
GAAGGACTGTAAAGGCAAGACTGAAACACACTGACGTGGAGGGGTGATATATACTTTGTT
AAATATGAAGCAACTTGAAGCATGATTTGTTGTGTTAAATAACAATTACATTATGACAAA
ATATGAGTTCTGAACCGAGGCATCATTCCACCCATTATGTACTCAGTACATCAGTCACAC
CATGTAGATACATCTTTGTGTGTTTGTGTGTGTAATATCCAGTCATCTGTTGGATGTACG
ACCAGAGACTGAAGTTTCTAACTCTCCACGAAAGCTCTACACATAGCAGTGGCATGTTCA
TGCATAAATATACAACTGGGAAACAAACAATATGGCTATCTACATATTCACTAGCTTGAA
CACTACAAATGTACATGAGGCTATATTTATAATACACTTATAGTTACACCATCACACAGA
TCTGTACAGCAGCAATATACACACGTGTTGTGTGTGTGTTGGGGTGGGAGACAGAATATA
CAATGGTAATATAAAGTCAATGGATCTATATGGACAAAAATGTGTTGAATTTTAACAGCC
AACCTTCCTAATGTGATGCTTATTATAATAATCAGATGGCTTTGGTTCTCCCACAAACAT
GTTTCAAATTAAGCAAGGAAATACAGTCACTCATCAGGTGTTTAATTTGCTTTAGTGAGT
TTCACATACACTTATCATAAGGAAAATAGTATTTTTTGTGTAAAGTTCATTATAACAATT
CCTCTTTTGCATAATACATTATTGAAATCCCTCTCTTTGTTCGTTGCCATCAATGTACCT
TGTTTGCATTTTATCTTTATTTAGAAGCACTGCATCATGACTTAGATCACAGAACTAACA
CACTCAATAACAATACAGTTATCTGCAAGATGTAAGGTTACACTGATGCAGTATCAGGCT
TGAAATACATTGTTTATATGTGGAATATTAGCAAGCTTATAGGTTCTGATCACATTCAAG
TTATACCACACATTGACAAGGCAACTAACTAAAAAGTACAGGATGGTTTGTGGTTTCCAC
TTTGGGTTCTCTGCCCTTCACAGCATACGAGAACTACAACATCAGTCGAATGCTTACTTA
ACAGCAGACATCATTTGTGTACGAAATCAGTGGCTAGAATCACACTTCTCTATCACAAGA
ACATGGCATTCCAGGCCGTTACACTCCTCCAAATGATCTTGCGATCATTTGGTGTGTGCG
TGTGTGCTACTCTCTTCAAACAACCACAATAAAATATCATAGCACATGTAAAACTGCCTT
AAATAGAGAATACAACATGTAATTATACATGCATATGACATGAAGCAACATGTCTGTTCA
GAACAGCTCATCGCACATAGTTAGACATGTTGATAGCCACGAAACAGAGTCTAACCACTG
ACAACTCAGAATGAGGGCAGACAATCATGACCTCATCCACATGATGATGCACAGAGGTCA
ATGAGAAGCAGTTCCACTTTGTAATGCCACATTTCAGTGAAAATTCAAAGTACTGACAGA
GAGAGAGAGAGAGATGCCATCTAGTAAACACACGAAATTTCAGACTCAGTGTCTGTCAGA
CAGAAACCAGGATATAATTTAATCAGGGATTAATGTAAATTTGTTTTATCTTAAACTAAT
AAGGGTACAGAGAGCGTTTCCTTCTTGTCCTATGGTTGATGTGGCATTAACGACATTCCC
AGACTTTTACTGTTTGATCAACACTGCCACTTATTACAAAGGGAGCATTCTTGTGGAAAT
CTATTGATGTAACGAAATGTTGATGAGCATCTAAGGTCTTGTAGTTGCGTTTGTTTTTGA
TGTCCCAAACACGGATCGTCTTGTCATCAGATGCACTGATGATATACTTGCCTCCAGGAT
GGAATACCAAGCCACGTACCCAGTTATCATGTCCAATCAGTGTGAAGAGACACATGCCAG
TGCTGATGTCCCACATCTTGATCGTCTTGTCACGTGAACCACTGATCAGATATGGCCCGG
ACCTTTGACATTTTTTAATGTCATTGCCCACAGCTTCTCCTATGTTTGGATGTGCAGCTT
CTGGTGCCCAGGCAATGGCCTCCACAACATGCTCATGTTCTCTCAATTCTACTTTGCATT
CTTTAGTTGCTACAACCCAAACACGAATGGTCTGATCATTTGAACAGCTGGCTAAGAGGG
AGCCATCATGGTTCACTCTAACCATCCTAACCCATTCCCGGTGGCCTGTGTATGTCTTCA
CACAGTAACCTGTGGCTACTTCCCATAATTTAATAGTTTTATCTCTTGATGATGACACAA
TGAAATCACCACTTGGCATAAATGTGACACTTGATACATTGTGATCATGACCATGCAGAG
TTTTAACATTCTCAAATCCTTGGAAGTCCCATAATTTGATGGTCATATCAGCTGAACAGG
ACACTAGCCACTTGCCAGTATGATCAAATGCAACATCCTGTACTGAGTCTGTGTGTCCCT
TCAGGGTTCTTTCATAGTCACCTGCCTCATAATCCCACACTTTGATTGTAGCGTCTTCAC
TAGCTGACACCATAACACTGAACACGGGGTGAAAGGCTACACGTGTGACAGGAGCACGAT
GGCCTGTAAGACTATACTTCTCTGGAGGTCGTGGGATCCATTCTGTTGGTGAGCGTTTCT
CTCTTGTTGGACCACCACCTGTGTGAAACTCTCGCTCTGTCACCTGCAGGCGTGACTCCA
GGTCCATAACCTTCTTCTGTAATCTTATTACTGATGTCCATTTCTTTTCTAGAAGTCCGG
CATATTTCATGTCTACCTCTCCAGGCATATCAGCCTCCTTCTGGAATTCTGCCAGTGCCT
TGACGAATCCATTTGAACGTAAATAATCCGCAATAGCTTTATTTAGCTCATCCCTCTGTC
GTTGAGAGAGCACCATTCTGACAGGCATCAGGCAAATGTCAACATCCAACACGTCCCACC
ACCAGTACTAGTAACTTAGTTTATAGCTCTTTCAGGGTGTGATGGATGGTTATGATGCAA
AACTGGCTTGAATACAAGCACCAGATCTACAGAGAGATGACGATTGTAGCTAAGTACAGC
ACCTCTCTACTGTCATAATTCGAACATCACCAAAATTTCCAGCGAATAAAAGGTAAATTT
CCAAGCAAAATACGGCTGGAGTTAGAAAGGCCAATTTAATAAACCTCCTTCCACCGGAAA
ACCTTAGTGCGCATGCCAGTC
>Alvinella caudata-Helitron_DN4981_c0_g1_i2
TTTAATGATACGGCGACCACCGAGATCTACACTCTACGCAACACTCTTTCCCTACACGAC
GCTCTTCCGATCTTTTTTTTTTTCAAATTAAAGATGATGCATTTATTACATACGGAATTG
AATGTACAACAACTAGACAAAAGCATGATGTCACCAAATCTGAAATCGTCAGTGGAGTCC
AAAGGAATCAAAATATTTCATTATCCATGATCCCTTGAAGGATTATGGTATGATATTTTC
AACATGACTACATATAGATTTTGAGATCTTCAAATGGCAAAGTTTTAATAACAGCTGTGT
TTGTACAGACAAGTCTTTGGAGTGGAATAACAAGCCTGATTTTTGAAAGTAATGAAGAAG
TAGTGAAGTTTCCTATGTAGAACCATCCTGTTTAAGCCGGCATGTATAGCTGCAATTACA
TGGTGACTCGTAAATATGCTTCATCTTGTGTAGATTCACAAAACGGTATACTGTGCAGAA
GAACGTACATGGACTGAGTAATCATCAGAGACTGCTGCAGCAAGACATGCATACCTCTAT
CCATGCGTGGTAACTCTGCTATATACAAGCAGATGCAGACAGCTTGTTGGGTTACACAGT
CACCAAGTACACTGTGGGGGGAAAAACTGCTGTTGATATGCGGTTGTCACATCTAGCACT
GTCAAAGCCAGTCAGTGTTAATAATAGGGAAAGACCCCTTCAACTGTGAAGAATGCATGG
ATCTTCCTTTAAACAAACCACTGCAGGTGCGGGAACAATCAAAACAACCACTTCAATGCA
ATATTTACAGACGTGCAGCCACGTAAAAATGTAACAAGAAAATGTCTGTCTTTAAATTTT
ACTTCTATGTATTTGCGCGTGTGTGTATTGAAACACACACACACACACCATCTAAATTTG
CATGCACACTGCTATACAATCATGCCTGTATATGTGTGTGTAACAGCTGTTTTGCATATA
TATATATATATGTGTGTGTGTGTGTGTGTGACAGCTGTTTTGCATATTTATATGTGTGTT
TGTACTTGTAAATATATTTGATTATAATAAATGAGAAATGATTGCATCTGAGAAACAAAA
AATCAAGGTGTGCATACAAAACACTTTGGTAACTCAGCAACCTAAAAAGCATGTCTGCCA
GTGAGGATATCAGAGAAAATACAAATCCTGGATCAGGTAACTGGAGAGAGATATCTCAGT
GGGACAAAGAAATCGACTTAAATCTGTATTCTGAGCAAGAGTTAGTAAGTATGCACTGAA
ACGCAGCCTTTATTCATGTAATACTTGCTTCAGCTAAGAAGGACTGTAAAGGCAAGACTG
AAACACACTGACGTGGAGGGGTGATATATACTTTGTTAAATATGAAGCAACTTGAAGCAT
GATTTGTTGTGTTAAATAACAATTACATTATGACAAAATATGAGTTCTGAACCGAGGCAT
CATTCCACCCATTATGTACTCAGTACATCAGTCACACCATGTAGATACATCTTTGTGTGT
TTGTGTGTGTAATATCCAGTCATCTGTTGGATGTACGACCAGAGACTGAAGTTTCTAACT
CTCCACGAAAGCTCTACACATAGCAGTGGCATGTTCATGCATAAATATACAACTGGGAAA
CAAACAATATGGCTATCTACATATTCACTAGCTTGAACACTACAAATGTACATGAGGCTA
TATTTATAATACACTTATAGTTACACCATCACACAGATCTGTACAGCAGCAATATACACA
CGTGTTGTGTGTGTGTTGGGGTGGGAGACAGAATATACAATGGTAATATAAAGTCAATGG
ATCTATATGGACAAAAATGTGTTGAATTTTAACAGCCAACCTTCCTAATGTGATGCTTAT
TATAATAATCAGATGGCTTTGGTTCTCCCACAAACATGTTTCAAATTAAGCAAGGAAATA
CAGTCACTCATCAGGTGTTTAATTTGCTTTAGTGAGTTTCACATACACTTATCATAAGGA
AAATAGTATTTTTTGTGTAAAGTTCATTATAACAATTCCTCTTTTGCATAATACATTATT
GAAATCCCTCTCTTTGTTCGTTGCCATCAATGTACCTTGTTTGCATTTTATCTTTATTTA
GAAGCACTGCATCATGACTTAGATCACAGAACTAACACACTCAATAACAATACAGTTATC
TGCAAGATGTAAGGTTACACTGATGCAGTATCAGGCTTGAAATACATTGTTTATATGTGG
AATATTAGCAAGCTTATAGGTTCTGATCACATTCAAGTTATACCACACATTGACAAGGCA
ACTAACTAAAAAGTACAGGATGGTTTGTGGTTTCCACTTTGGGTTCTCTGCCCTTCACAG
CATACGAGAACTACAACATCAGTCGAATGCTTACTTAACAGCAGACATCATTTGTGTACG
AAATCAGTGGCTAGAATCACACTTCTCTATCACAAGAACATGGCATTCCAGGCCGTTACA
CTCCTCCAAATGATCTTGCGATCATTTGGTGTGTGCGTGTGTGCTACTCTCTTCAAACAA
CCACAATAAAATATCATAGCACATGTAAAACTGCCTTAAATAGAGAATACAACATGTAAT
TATACATGCATATGACATGAAGCAACATGTCTGTTCAGAACAGCTCATCGCACATAGTTA
GACATGTTGATAGCCACGAAACAGAGTCTAACCACTGACAACTCAGAATGAGGGCAGACA
ATCATGACCTCATCCACATGATGATGCACAGAGGTCAATGAGAAGCAGTTCCACTTTGTA
ATGCCACATTTCAGTGAAAATTCAAAGTACTGACAGAGAGAGAGAGAGAGATGCCATCTA
GTAAACACACGAAATTTCAGACTCAGTGTCTGTCAGACAGAAACCAGGATATAATTTAAT
CAGGGATTAATGTAAATTTGTTTTATCTTAAACTAATAAGGGTACAGAGAGCGTTTCCTT
CTTGTCCTATGGTTGATGTGGCATTAACGACATTCCCAGACTTTTACTGTTTGATCAACA
CTGCCACTTATTACAAAGGGAGCATTCTTGTGGAAATCTATTGATGTAACGAAATGTTGA
TGAGCATCTAAGGTCTTGTAGTTGCGTTTGTTTTTGATGTCCCAAACACGGATCGTCTTG
TCATCAGATGCACTGATGATATACTTGCCTCCAGGATGGAATACCAAGCCACGTACCCAG
TTATCATGTCCAATCAGTGTGAAGAGACACATGCCAGTGCTGATGTCCCACATCTTGATC
GTCTTGTCACGTGAACCACTGATCAGATATGGCCCGGACCTTTGACATTTTTTAATGTCA
TTGCCCACAGCTTCTCCTATGTTTGGATGTGCAGCTTCTGGTGCCCAGGCAATGGCCTCC
ACAACATGCTCATGTTCTCTCAATTCTACTTTGCATTCTTTAGTTGCTACAACCCAAACA
CGAATGGTCTGATCATTTGAACAGCTGGCTAAGAGGGAGCCATCATGGTTCACTCTAACC
ATCCTAACCCATTCCCGGTGGCCTGTGTATGTCTTCACACAGTAACCTGTGGCTACTTCC
CATAATTTAATAGTTTTATCTCTTGATGATGACACAATGAAATCACCACTTGGCATAAAT
GTGACACTTGATACATTGTGATCATGACCATGCAGAGTTTTAACATTCTCAAATCCTTGG
AAGTCCCATAATTTGATGGTCATATCAGCTGAACAGGACACTAGCCACTTGCCAGTATGA
TCAAATGCAACATCCTGTACTGAGTCTGTGTGTCCCTTCAGGGTTCTTTCATAGTCACCT
GCCTCATAATCCCACACTTTGATTGTAGCGTCTTCACTAGCTGACACCATAACACTGAAC
ACGGGGTGAAAGGCTACACGTGTGACAGGAGCACGATGGCCTGTAAGACTATACTTCTCT
GGAGGTCGTGGGATCCATTCTGTTGGTGAGCGTTTCTCTCTTGTTGGACCACCACCTGTG
TGAAACTCTCGCTCTGTCACCTGCAGGCGTGACTCCAGGTCCATAACCTTCTTCTGTAAT
CTTATTACTGATGTCCATTTCTTTTCTAGAAGTCCGGCATATTTCATGTCTACCTCTCCA
GGCATATCAGCCTCCTTCTGGAATTCTGCCAGTGCCTTGACGAATCCATTTGAACGTAAA
TAATCCGCAATAGCTTTATTTAGCTCATCCCTCTGTCGTTGAGAGAGCACCATTCTGACA
GGCATCAGGCAAATGTCAACATCCAACACGTCCCACCACCAGTACTAGTAACTTAGTTTA
TAGCTCTTTCAGGGTGTGATGGATGGTTATGATGCAAAACTGGCTTGAATACAAGCACCA
GATCTACAGAGAGATGACGATTGTAGCTAAGTACAGCACCTCTCTACTGTCATAATTCGA
ACATCACCAAAATTTCCAGCGAATAAAAGGTAAATTTCCAAGCAAAATACGGCTGGAGTT
AGAAAGGCCAATTTAATAAACCTCCTTCCACCGGAAAACCTTAGTGCGCATGCCAGTC
>Alvinella caudata-Helitron_DN15245_c0_g1_i4
TCACCCGGAAAGTTCTCTGGCGGCCGGCGTTGTTATTATATCTGTTTGGATCGTGTTTGT
TTGCAGATTAATCATGGAAGCTAAAAGAAAAGCGATGGAAGGAGCCGTTGTTCCAACAGC
AAAAAAGCAGAAGAACGAAGTCATGGCATATGGCTCGGAAAAGGGAGCTGTTGTAAAAAG
TGGTATTGTAAGAACTTCTAATCTTGAAGCACCCATCATGTTACTAACTGGACACGAGAG
TGAGATATTTTGTGTCAAGTTCTCTCCAGATGGCAACACTGTGGCTTCGGCAGGATTTGA
TAGACTCATATTTTTGTGGACGACATATGGAGAATGTAATAATTTTGCGGTGATGAAGGG
TCACACAGGAGCTATACTTGAGCTACACTTTAACACGGATGGCAGCAACATAGTGACAGC
TTCAACAGACAAGACGTTAGGACTGTGGGATGTGGAGGTTGGTGCGAGGATTCGTAAATA
CCGTGGCCACCAGTCCTTCGTCAACAGCTGTAATGTGGCTCGGAGGGGACCTCAGATGCT
CTGCAGTGGCAGCGATGATGGAACTGTTAAGCTGTGGGATTCTCGCAAAAAGTTGCCAGT
GATGTCATTCCAGAACACATATCAGGTCACAGCAACAAGCCTATCAGACACAGCAGAGCA
GATACTGTCTGCAGGCATTGACAATGACATTAAGGTGTGGGATTTGCGTAAAAATGATGT
ATTGTATCGTATGCGAGGACATACAGACACAGTAACAGGCATGCGTTTGAGTCCTGATGG
ATCATACTTGCTAACAACAGCCATGGACAACTCAGTACGAATATGGGATGTCAGGCCGTT
TGCTCCACAGGAAAGATGTGTGAAGATATTCCAAGGAAATCAGCATACATTTGAAAAGAA
TCTGCTTCGAGTGGCCTGGGCGCCAGACGGCAGTAAGATCACAGCCGGTTCTGGAGACAG
GTTTGTTTACATCTGGGACACCACATCCAGACACATCTTGTACAAGCTGCCAGGACACAC
AGGCTCTGTCAATGAAGTCGACTTCCACCCTCTGGAACCAATCATTGCCTCTTGTTCCAG
TGACAAAAAGATTTACTTAGGAGAGTTGGAGCTCTGAATATATTTTTACATAAACTATTT
CTGTGTTCACAATTACCTGTACAAATTACTTCATAATAAATTTTAAAATACGCCAAATGG
TTCCGAGTGTATTTAATTTCATCAGTTTTGTCTTGTTAATTCTACTTGAAT
>Alvinella caudata-Helitron_DN15245_c0_g1_i1
TCACCCGGAAAGTTCTCTGGCGGCCGGCGTTGTTATTATATCTGTTTGGATCGTGTTTGT
TTGCAGATTAATCATGGAAGCTAAAAGAAAAGCGATGGAAGGAGCCGTTGTTCCAACAGC
AAAAAAGCAGAAGAACGAAGTCATGGCATATGGCTCGGAAAAGGGAGCTGTTGTAAAAAG
TGGTATTGTAAGAACTTCTAATCTTGAAGCACCCATCATGTTACTAACTGGACACGAGAG
TGAGATATTTTGTGTCAAGTTCTCTCCAGATGGCAACACTGTGGCTTCGGCAGGATTTGA
TAGACTCATATTTTTGTGGACGACATATGGAGAATGTAATAATTTTGCGGTGATGAAGGG
TCACACAGGAGCTATACTTGAGCTACACTTTAACACGGATGGCAGCAACATAGTGACAGC
TTCAACAGACAAGACGTTAGGACTGTGGGATGTGGAGGTTGGTGCGAGGATTCGTAAATA
CCGTGGCCACCAGTCCTTCGTCAACAGCTGTAATGTGGCTCGGAGGGGACCTCAGATGCT
CTGCAGTGGCAGCGATGATGGAACTGTTAAGCTGTGGGATTCTCGCAAAAAGTTGCCAGT
GATGTCATTCCAGAACACATATCAGGTCACAGCAACAAGCCTATCAGACACAGCAGAGCA
GATACTGTCTGCAGGCATTGACAATGACATTAAGGTGTGGGATTTGCGTAAAAATGATGT
ATTGTATCGTATGCGAGGACATACAGACACAGTAACAGGCATGCGTTTGAGTCCTGATGG
ATCATACTTGCTAACAACAGCCATGGACAACTCAGTACGAATATGGGATGTCAGGCCGTT
TGCTCCACAGGAAAGATGTGTGAAGATATTCCAAGGAAATCAGCATACATTTGAAAAGAA
TCTGCTTCGAGTGGCCTGGGCGCCAGACGGCAGTAAGATCACAGCCGGTTCTGGAGACAG
GTTTGTTTACATCTGGGACACCACATCCAGACACATCTTGTACAAGCTGCCAGGACACAC
AGGCTCTGTCAATGAAGTCGACTTCCACCCTCTGGAACCAATCATTGCCTCTTGTTCCAG
AGATCGGAAGAGCGTCGTGTAGGGAAAGAGTGTTGCGTAGAGTGTAGATCTCGGTGGTCG
CCG
>Alvinella caudata-Helitron_DN15245_c0_g1_i2
TCACCCGGAAAGTTCTCTGGCGGCCGGCGTTGTTATTATATCTGTTTGGATCGTGTTTGT
TTGCAGATTAATCATGGAAGCTAAAAGAAAAGCGATGGAGGGAGCTGTTGTGCCGACAGC
AAAGAAACAGAAGAACGAAGTGATGGCATATGGCGCGGAAAAGGGAGCTGTTGTGAAAAG
TGGTATCGTAAGAACTTCTAATCTTGAAGCACCCATCATGTTGCTGACTGGACATGAGAG
TGAGATATTCTGTGTGAAGTTCTCTCCAGATGGCAACACTGTAGCTTCAGCAGGATTTGA
CAGACTCATATTTCTGTGGACAACGTATGGAGAATGCAATAATTTCGCTGTGATGAAGGG
CCACACAGGAGCCATCCTTGAGCTTCACTTTAACACAGATGGCAGCAACATAGTGACAGC
TTCAACAGACAAGACATTGGGACTCTGGGATGTAGAGGTCGGTGTGAGAATCCGTAAATA
TCGTGGCCACCAGTCTTTTGTCAACAGCTGTAATGTGGCTCGCAGAGGACCTCAGATGCT
CTGCAGTGGCAGCGATGATGGAACTGTTAAGCTGTGGGATTCTCGCAAAAAGTTGCCAGT
GATGTCATTCCAGAACACATATCAGGTCACAGCAACAAGCCTATCAGACACAGCAGAGCA
GATACTGTCTGCAGGCATTGACAATGACATTAAGGTGTGGGATTTGCGTAAAAATGATGT
ATTGTATCGTATGCGAGGACATACAGACACAGTAACAGGCATGCGTTTGAGTCCTGATGG
ATCATACTTGCTAACAACAGCCATGGACAACTCAGTACGAATATGGGATGTCAGGCCGTT
TGCTCCACAGGAAAGATGTGTGAAGATATTCCAAGGAAATCAGCATACATTTGAAAAGAA
TCTGCTTCGAGTGGCCTGGGCACCAGATGGCAGCAAGATCACGGCTGGTTCTGGAGATAG
GTTTGTCTATATCTGGGACACGACATCAAGACATATCTTGTACAAGCTGCCAGGGCACAC
AGGCTCTGTCAACGAAGTTGACTTCCATCCTCTGGAACCAATCATTGCCTCTTGTTCCAG
AGATCGGAAGAGCGTCGTGTAGGGAAAGAGTGTTGCGTAGAGTGTAGATCTCGGTGGTCG
CCG
>Alvinella caudata-Helitron_DN11411_c0_g1_i4
ATGATACGGCGACCACCGAGATCTACACTCTACGCAACACTCTTTCCCTACACGACGCTC
TTCCGATCTATTTTATTCATTAAAAACAGTAATATACTCATCGACGTTTACCATACATTA
TAAATACATACCAAGTTAGTATCATATAACAATTTGGCATAGAACTTCTGTCAATGCGAC
TTCTATTTAAACAGCTATTAAACTATAGCACCCTGTGGTTCAAAATGTGGATTTTAACTT
GCACATAATTAATTAGTAATATCCATGTCTTCTTTCCACTGTCCATAGAACTAATGCACT
GTTCAAAGGAAGACACCAGCACAGGTGTAATATACTCCATTACAGGGACAAAGTACATTC
TCATCTTTTCTTCCTACAAAAACTGGCAGTTATTGGCAGATGTTTTATGAATGGATAACA
GTTTGTGTATCAGTGTGTAAAGGGTCCTGCCGCCAAAAGTAAATTTCGTCTTGTGAAGTG
TAGTGACAGCACAGGAGTAGACTTTGTAGGGAATGAACCAATCTCATACGGTGATGGTGT
GTTGCTGTAACAGGAGATAAACATCAATGTAAAAGGTACTAAGAAACAATTGAAAGTGTT
TTTGTAAGTTAATAAAGCCTAAACAACATGTTTATAAAACAGTGAAGAACATCCCAGGGA
GGTTTACAGTGGAAGAAATGAGCACGTTGTCATCATTTCTACTTGAGTTGGTGATAATCG
CATAAAGAGATAATGAAGCTATATTCAGATCCAACATGACAACAAATAGTCACCAACTCG
TATCAATACTGACCTGCCTAATCCAGAAATACCTTCGGCTTCTAAATCCTCCATCACCTT
ATTTATATCCCAAAGTTTAACAACATTATCAAGTCCACCTGAAGCCAAAACTGATCCTTC
TCGACTGAAGCATAAGCTATACACTGTATGGGTGTGTCCTTTCAGCTGAGCCACAAGGTC
ACCACTTGCTATATCCCATAGAAGAACCAATTTATCTGTTCCTGCTGAAGCGATATATCT
CCCATCTGGTGATGTAATTATGACATGTATAGGCCCCTTATGTCCTGTCATTATGCGAAC
ACAGTTGCCATTTGCAACATCCCACATTCTTATTGTACGATCAGTTGATCCAGTTATCAC
ATAGTTTGAATTGGGATGGTAATGAATGCAATCAATGTCAGCTAGATGACCAGCAAATAA
CCTCAGTGGTTGATAATGATCTGTTGACCACAGACGTGCAGTACGATCATGTCCACTTGA
GACAAAGTAGTGACCATAAGGACCAAATTTAACATCCCATACAGGATACACATGACCCTT
ATAGCAGACTATATTTGACCATGTTTGTAGACTCCACAGCCTTATTGTTCCATCTTCAGA
AGAAGACACCATGAGATTTCTGTCAGGTGAAAAACTTGTAGCATAAACAGGACCAGAATG
GCCAGTGAGGGTCTTGTGATCTGAAGCTGTCCTATCATCCATCATTCTTTCAAGTACATC
ATCAGCTTCTTTGTCTATGAGATTTAAATCATCAGGAGGTCGCATGGCACGCAGTTTGTT
AGGTGTTAAGCTCCAGACACGGATTGATGAGTCAGCAAATCCAGCAGCTAGCAGACTAGA
GTCATCACATATGTCTACAGATGTCACACCAGAATATGCATTAATAAAGGTGTAGAAACA
TATGGAAGGAAGATTATCCGGGCCCAGGTTAACGCGTTTCATTGATTCCTTGATCATACG
GACTCTCTCCATCTTATCAATATCACGCATTTCTGGCAATGGTATTCTTGTAAGTGATGG
AGCATTTGGATCATTCTTTGACTTCTTCAACAAATTTGGATCCTTTTTGGCTTTCTTCTT
CTTTACACCAGCTGCTTCTGCTTCGTCATCATCATCAAGTGGAACATTAATGTCAGGTTC
TTTCAACAAACCATAGAGTACCTTCTTGGAATTAGCCTCTTTACAAGCTTCTCCTGACAA
GCCACCTGATGTAGCTTCAATGATCTGCTTAGGTCTGGGAGCTCCATCAAACACATCAAT
AATAAGATGATCCTGAATGATATTTAACAAAATACTCTGCTTCCTCTCGACTAAGTGCCT
TTTCAAATGATTATATGAATCTCTAGACATTTTTATTGTGAATTTACTTGTCTTGAAATT
ATCCAGCAGCTGGTTGCCTCTCATGTGTTCAGATTTTGTGACAGTAGACAGCTGAGTGAT
GTCATTTTTATAATAATGTTCTTGATCCCAGCAAAATTTCTCAAAAAAACTAATTGCTTC
TTTTTCGTGTCCATTAAAGACAAGCTCTAAGTACATGTGAACAAATACTGGGTACAGCAC
CATAGCCAATTCGCATCTGTGAATATCAAGGGAATTCTCTACAAATTCCTTTAAACTTGT
ATAATAATCTTCATAAAGACTTGGGTCACCCTCCCTTTTATATGCAGCTAGGGCATGCGA
CACTTCAGAGGCCGTTGACGAAGTTGTCTCTGAGTTAACATCTTCTTCACTTAGATTGGC
TTCCTTTTTAAGTAAAGCTTCTGTCTCAGCAAGATTGTTTTTCTTCAAAAACTGTAATAC
GGCAAGCAGCGTCTGCTTATCAGTAAGCGTGGGCGGTTTCTCAGAGTTTTCGGTCTTCGG
TTTCGTTTCCTCCGCCATTTTTAACGCTATGACTATTTACTACTATCCCCGC
>Alvinella caudata-Helitron_DN11411_c0_g1_i1
CTCGGCTTCCTAAAATGAAATGCAATCAAGCAGACTGGTTTTACACTATTAACTCACTTG
TAGATTTTGTTGAGTGAACATTTATTAACATTATATGTCAGAATCCAAACACATCCACAA
AAACTGAATATAACCAGAAACAGCCACTGTTTATACACAGATGTTATATCATAAATAACT
TAAATCAAATAAATATATCAATGGTTTGTCAATACATTTATTCATTAAAAACAGTACTAT
ACCTGTGGACATTTACCTTCCATTATAAACACATACCAAGTTAATATCGTATAACAAGTT
AACACAGAAATACTGCCAAAACAATGTGAGGTTTATTTGAAAAAGCTATTAAATCATAGC
ACTTTGTGGTTCAAAATGTGGATATTAGCTTCCACAAAATCAATTGTTAATATTCATGTC
TTCTTTCCACTGTCCAGAGATATAATATATTGTTCAAAGGATGACACCTGCACAGGTGTA
ATACACTCCATTAAAGAGGAAAAGGACATTTTCATCTTTTCTTCACACAAAAACTGACTA
TTATTGGTGGATGTTTTATGAACAGATTACAGTTTGTGTATCAGTGTGTGTATGGTCCTG
CTGCCAAAAGTAAATTTCGTCTTGTGAAGTGTAGTGACAGCACAGGAGTAGACTTTGTAG
GGAATGAACCAATCTCATATGGTGATGGTGTGCTGCTGCCTAATCCAGAAATACCTTCGG
CTTCTAAATCCTCCATCACCTTATTTATATCCCAAAGTTTAACAACATTATCAAGTCCAC
CTGAAGCCAAAACTGATCCTTCTCGACTGAAGCATAAGCTATACACTGTATGGGTGTGTC
CTTTCAGCTGAGCCACAAGGTCACCACTTGCTATATCCCATAGAAGAACCAATTTATCTG
TTCCTGCTGAAGCGATATATCTCCCATCTGGTGATGTAATTATGACATGTATAGGCCCCT
TATGTCCTGTCATTATGCGAACACAGTTGCCATTTGCAACATCCCACATTCTTATTGTAC
GATCAGTTGATCCAGTTATCACATAGTTTGAATTGGGATGGTAATGAATGCAATCAATGT
CAGCTAGATGACCAGCAAATAACCTCAGTGGTTGATAATGATCTGTTGACCACAGACGTG
CAGTACGATCATGTCCACTTGAGACAAAGTAGTGACCATAAGGACCAAATTTAACATCCC
ATACAGGATACACATGACCCTTATAGCAGACTATATTTGACCATGTTTGTAGACTCCACA
GCCTTATTGTTCCATCTTCAGAAGAAGACACCATGAGATTTCTGTCAGGTGAAAAACTTG
TAGCATAAACAGGACCAGAATGGCCAGTGAGGGTCTTGTGATCTGAAGCTGTCCTATCAT
CCATCATTCTTTCAAGTACATCATCAGCTTCTTTGTCTATGAGATTTAAATCATCAGGAG
GTCGCATGGCACGCAGTTTGTTAGGTGTTAAGCTCCAGACACGGATTGATGAGTCAGCAA
ATCCAGCAGCTAGCAGACTAGAGTCATCACATATGTCTACAGATGTCACACCAGAATATG
CATTAATAAAGGTGTAGAAACATATGGAAGGAAGATTATCCGGGCCCAGGTTAACGCGTT
TCATTGATTCCTTGATCATACGGACTCTCTCCATCTTATCAATATCACGCATTTCTGGCA
ATGGTATTCTTGTAAGTGATGGAGCATTTGGATCATTCTTTGACTTCTTCAACAAATTTG
GATCCTTTTTGGCTTTCTTCTTCTTTACACCAGCTGCTTCTGCTTCGTCATCATCATCAA
GTGGAACATTAATGTCAGGTTCTTTCAACAAACCATAGAGTACCTTCTTGGAATTAGCCT
CTTTACAAGCTTCTCCTGACAAGCCACCTGATGTAGCTTCAATGATCTGCTTAGGTCTGG
GAGCTCCATCAAACACATCAATAATAAGATGATCCTGAATGATATTTAACAAAATACTCT
GCTTCCTCTCGACTAAGTGCCTTTTCAAATGATTATATGAATCTCTAGACATTTTTATTG
TGAATTTACTTGTCTTGAAATTATCCAGCAGCTGGTTGCCTCTCATGTGTTCAGATTTTG
TGACAGTAGACAGCTGAGTGATGTCATTTTTATAATAATGTTCTTGATCCCAGCAAAATT
TCTCAAAAAAACTAATTGCTTCTTTTTCGTGTCCATTAAAGACAAGCTCTAAGTACATGT
GAACAAATACTGGGTACAGCACCATAGCCAATTCGCATCTGTGAATATCAAGGGAATTCT
CTACAAATTCCTTTAAACTTGTATAATAATCTTCATAAAGACTTGGGTCACCCTCCCTTT
TATATGCAGCTAGGGCATGCGACACTTCAGAGGCCGTTGACGAAGTTGTCTCTGAGTTAA
CATCTTCTTCACTTAGATTGGCTTCCTTTTTAAGTAAAGCTTCTGTCTCAGCAAGATTGT
TTTTCTTCAAAAACTGTAATACGGCAAGCAGCGTCTGCTTATCAGTAAGCGTGGGCGGTT
TCTCAGAGTTTTCGGTCTTCGGTTTCGTTTCCTCCGCCATTTTTAACGCTATGACTATTT
ACTACTATCCCCGC
>Alvinella caudata-Helitron_DN979_c0_g1_i1
TGATCCGGCGACCACCGAGATCTACACTCTACGCAACACTCTTTCCCTACACGACGCTCT
TCCGATCTCTTCCATCTGTCATGATGGTTAGGATCCTTTATTTTAGATGGCTCATCTTTC
ATGTGGGGAGCTTGCTCTTGGTCATCATGGTTATCGGGTAGCTGCCATGGACACCTGCCA
GACACGGATCAGGTTGTCTGTGTATCCTGCAAACAGCGTCTGGCCATCAGCTGACCATGC
CAGGGATATACACTGGGGTGGTTCAGCGCTGGCACTGGTACTGATCACTTCTGGACGCAA
CTCATCCACAACAACCTTGCCTTCCAGATCCCAGATCTTTATGCTTGGTCCAGAGGCAGC
ACAAAGCCAATATCTGTTGGGGCTGAAGCACAGTGAGTTGATGACATCACCACCATCCAA
TGTGTACAGATGCTTGCCTTCATTCAAATCCCACAACATTGCCTGGCCATCCTTACCACC
AGAAGCACACAAAGATCCATCAGGGGACACGGTGACACAGTTCAGGTAACCTGAGTGTCC
AAAGTGGTTTGTTTTTAGTTTGCAGTTTGTCAGATTCCAAACCTTAACCAGTTTGTCCCA
GCCACAAGACACAATGATGGGATTCTGAGTGTTTGGTGAGAAGCGAACACATGATACCCA
CTCTGTGTGTCCATCTTCCTGAATGGTGTACTTGCATACACCGAGAGTGTTCCACAACTT
GATGGTCTTGTCACGTGAACCTGACACAATCTGGCGGTTATCAGCTGAGAAGGCCACGCT
TAGCACATCTTTTGTGTGTCCGACAAACCTACGAGTTGTCTGACCAGTGCCAAGATCCCA
CAAACGAAGGGTTCCATCCCAGGATCCAGACAGAGCGAACTGTCCATCTGATGACATAAC
AACGTCAGACACGAAATGTCCATGTCCACGCAAGGCCTTGCGAGGGAAACCGTAGCGCGA
TTCCTCACGAGTCAGCTGCCACAGGATGAGCGATTTGTCTCTTGAAGCCGACAAAATAAT
ATCGGGAAATTGTGGCGTTGTAGCAATTTGGGTTACCCATCCTCCGTGCCCTTGGAGGGT
ACCGCGAAGCGTCATTTGCTCCGTCATGTTTCTTCGTTATTTAGCTACCATAAAGGGTAG
ATTGAGCTGGATTTTATCGCCCACAGGGCACTAATGTCGCCTACACAGAACTAGGCAGAC
AGGAAAGAGAACGAACTACCGGAGATCGGAAGAGCACACGTCTGAACTCCAGTCACCAAT
AGCCATCTCGTATGCCGTC
>Alvinella caudata-Helitron_DN979_c0_g1_i4
GTTTAATGACAACACTAACTTATAATCTTGGGAATACATACCCACATTCATCATGCATAT
CAGTCATTCATTACTCCCAGGTTTGGGTGACAAATGGGAAAAAAGGGACATTCCACTGAA
TATAAATAGTACAAATGCAGCATCCGATTTCAATGGGTTTTCAATCAAATGTGATAAGTA
ACAATGTAACAAAAATGTGCTACACCTGTTCTGATGCATGCCATCACAAGGACTATCTTT
GTGATTCTGCTTTATCAAATCTTTCCAGATTCACCAATGATCTGGTGCTGCCACAACTGT
TCTTTTCAAAATCACTGGTTTCATTTGCTGGTGGAAGGCTTGTTACCCTAACCAAATATA
TTTGGACAAACATTTTGTAGAAAATGCAAGATCCATGTGTCATTAATAGCTGTTTCCTCC
ATCACTGCAAGTGTACACCTCTTGTAGATTAACAAGGTGGTTCTTTGTGGAACATTGTCA
TGTTGGACATTTTCACCTTGCACCATTCTGTATGTCTGTGCATGTTATATTAAGAAAAGA
TATCAAAGCAGACAAGCACTCTAATGAATTGTTTATTCATTAACAGCAATCATCAATATT
GCTTCCATCTGTCATGATGGTTAGGATCCTTTATTTTAGATGGCTCATCTTTCATGTGGG
GAGCTTGCTCTTGGTCATCATGGTTATCGGGTAGCTGCCATGGACACCTGCCAGACACGG
ATCAGGTTGTCTGTGTATCCTGCAAACAGCGTCTGGCCATCAGCTGACCATGCCAGGGAT
ATACACTGGGGTGGTTCAGCGCTGGCACTGGTACTGATCACTTCTGGACGCAACTCATCC
ACAACAACCTTGCCTTCCAGATCCCAGATCTTTATGCTTGGTCCAGAGGCAGCACAAAGC
CAATATCTGTTGGGGCTGAAGCACAGTGAGTTGATGACATCACCACCATCCAATGTGTAC
AGATGCTTGCCTTCATTCAAATCCCACAACATTGCCTGGCCATCCTTACCACCAGAAGCA
CACAAAGATCCATCAGGGGACACGGTGACACAGTTCAGGTAACCTGAGTGTCCAAAGTGG
TTTGTTTTTAGTTTGCAGTTTGTCAGATTCCAAACCTTAACCAGTTTGTCCCAGCCACAA
GACACAATGATGGGATTCTGAGTGTTTGGTGAGAAGCGAACACATGATACCCACTCTGTG
TGTCCATCTTCCTGAATGGTGTACTTGCATACACCGAGAGTGTTCCACAACTTGATGGTC
TTGTCACGTGAACCTGACACAATCTGGCGGTTATCAGCTGAGAAGGCCACGCTTAGCACA
TCTTTTGTGTGTCCGACAAACCTACGAGTTGTCTGACCAGTGCCAAGATCCCACAAACGA
AGGGTTCCATCCCAGGATCCAGACAGAGCGAACTGTCCATCTGATGACATAACAACGTCA
GACACGAAATGTCCATGTCCACGCAAGGCCTTGCGAGGGAAACCGTAGCGCGATTCCTCA
CGAGTCAGCTGCCACAGGATGAGCGATTTGTCTCTTGAAGCCGACAAAATAATATCGGGA
AATTGTGGCGTTGTAGCAATTTGGGTTACCCATCCTCCGTGCCCTTGGAGGGTACCGCGA
AGCGTCATTTGCTCCGTCATGTTTCTTCGTTATTTAGCTACCATAAAGGGTAGATTGAGC
TGGATTTTATCGCCCACAGGGCACTAATGTCGCCTACACAGAACTAGGCAGACAGGAAAG
AGAACGAACTACCGGAGATCGGAAGAGCACACGTCTGAACTCCAGTCACCAATAGCCATC
TCGTATGCCGTC
>Alvinella caudata-Helitron_DN979_c0_g1_i3
TCTTTTTTTTTTTTTTTTTTTTTTTTACTGGTGAATGAATCATTTATTCATCAACAGCAA
TCGCCAATATTGTTTCCATCTGCCATGATGGTTGGGCATAAAATCCTTCATTTAGACAGC
TCTTGGTCACCATGGTTATCGGGTAGCTGCCATAGATACCTGCCACACACGAATCAGGTT
GTCTGTGTATCCAGCAAACAGTGTCTGGCCATCAGCTGACCAAGCCAGGGATATACACTG
AGGTGGCTCGGCACTGGCACTGGTGCTGATCACTTCTGGACGCAGCTCATCCACAACAAC
CTTGCCTTCCAGATCCCAGATCTTTATGCTTGGTCCAGAGGCAGCACAAAGCCAATATCT
GTTGGGGCTGAAGCACAGTGAGTTGATGACATCACCACCATCCAATGTGTACAGATGCTT
GCCTTCATTCAAATCCCATAACATTGCCTGGCCATCTTTTCCACCAGAAGCGCACAAAGA
TCCATCAGGGGACACAGTGACACAGTTCAGATAACCTGAGTGTCCGAAGTGGTTTGTTTT
TAGCTTGCAGTTTGTCAGATTCCACACCTTAACCAGTTTGTCCCAGCCACAGGACACAAT
GATGGGATTCTGGGTGTTTGGTGAGAATCGAACACATGATACCCACTCTGTGTGCCCATC
TTCCTGAATGGTATACTTGCACACCCCAAGAGTGTTCCACAACTTGATGGTCTTGTCACG
TGAACCTGACACAATCTGACGGTTATCAGCTGAGAAAGCCACACTTAGCACATCCTTCGT
GTGTCCAACAAACCTACGAGTTGTCTGACCAGTGCCAAGATCCCACAAACGAAGGGTTCC
ATCCCAGGATCCAGACAGGGCGAACTGTCCATCTGATGACATGACGACGTCAGACACGAA
GTGTCCATGTCCGCGCAAGGCCTTGCGAGGGAAGCCGTAACGCGATTCCTCGCGAGTCAG
CTGCCACAGAATGAGCGATTTGTCTCTAGAAGCCGACAAAATGATATCAGGAAATTGTGG
CGTTGTAGCAATTTGGGTTACCCATCCTCCGTGCCCTTGGAGGGTACCGCGAAGCGTCAT
TTGCTCCGTCATGTTTCTTCGTTATTTAGCTACCATAAAGGGTAGATTAAGCTGGATTTT
CTCGCCCACTGGGCACTAATGTCGCCTACATAGAATTAGGCAGACAGGAAAGAGGACGAA
CTTCCGGTACACTCCGTGAGATCGGAAGAGCACACGTCTGAACTCCAGTCACCAATAGCC
ATCTCGTATGCCGTC
>Alvinella caudata-Helitron_DN917_c0_g1_i2
CAATTTAAAAACTGGCAGTGATTAGCGGCTGGCTGGCCATATTTTGTGTAAATGTTCATC
GCCACGACCGTTAGTTTGTCGTTGGATGTTTTGATCGGAATCGATTCGTTGTGCACAACT
GAAGAACTTTCTGCTTATGTGACAGGACGTCTGTAATGCATACTGATCATTACTAGAAGG
CGAGAAAAAACTGATCGGGAGCGTGTAATGAGTGACTAAACGTGCTGTTTGGTGTAGCTC
AACCAATGGCTGGTAACAAAAAGAAGATTGACATTAACACAGCTACCCCTGAGGATTTTG
AGACTCTGATTGGAATCGGTCATGCTAAAGCTAAGGCAATTGTTGAAGCTAGACAGGCTC
AAGGTGGATTTGACAATGTGAACGATTTGCTGGAAATAAAAGGAATTGGTCATGTAGTTC
TTGATCAGATCCAAGATGTCATTACCTGTGGGAAGTTCCCACAAAAAACTCCTAACCAAA
GAAAGTCAGACAGGGATAAGAAAGGCAAGCGTCCGTCAGTGGAAAATGATCTGCCATCTT
TGGTGACACCATCTACCAGCAATTCTGGTGAACCAACCTCAAAAATTGGTGACTGCCACC
ATTCACAATCATCAGCCTCGTGTATCTCCAAGACACCATGCTCAAGATCCAGAAGTGCAC
TTAATGCTGACAACTGCAGAAGAAAATTGACTCGCAGCTCATCGAAAGCTGCATCTGTGG
CTGTGCCTAAGGATTCTGTTGAGTGTTCAGATGATTCCGATGGTGAAAACGTGTCATCTA
ACAAGATGACATATCATTCGGATTCAGACAGTGCTAATGACCAAGAGAGTCCCAGTGCTG
TAATTACACAGCCAGTGGGCAGCACCTCAGTGCCCAGTAGTGTGGATTCACTGGCAGTGA
TGGAATGTGCTGAAGAAAGCACATCATCTAGTCCTGACAACACAGACATGTATGACATCA
ATGGAGACCCTTCACTGCTGGAAAAGCCTTGGATGAAACGCAAGAGCGACGGCGATGGCA
CGACGGACACGACCTCAGGGAAGAAGCCGCGATCATTACAGGCCAATGCTTGTGACAGTG
ACTATCCGGAGTATGACTCAGCTGCTTCTCTGCGTAGTTGTTTGGCAGCTGCATGTCACA
CAGGATCAATCAGGAAACAACGCATTCCATCCAAAAGTAACCCCCCTCCACAGCTGCTTG
AATGGCTCAAGATATACCAGGAGTGGAGTCATGCAGAGCGGCTGCTGGCACTGGATAAAC
TCATTGAACTTTGTGAGCCAACACAAGTGCGCCACCTGATGGCAGTCATAGAACCTCAGT
TCCAACGAGACTTCATTTCACTGCTACCAAAAGAGCTTGCTTTGTATGTGTTGTCATTCC
TGGAGCCAAGAGACCTCTTACAAGCAGCCCAGACTTGTCGATACTGGCGTGTCCTGGCAG
AGGATAATCTGTTGTGGAGGGAGAAGTGCCGAGAAGAGAGTATTGATGAAGCAATGGTAT
TTGAAAACACAGCCCGCCGTAGGCATGAGACAAATGGAAATTCAGCAGCCAAGGGTCCAT
GGAAGAATCTCTATCTTAGACAGAAGGCCATAGAGCACAACTGGAGAGCTAGTCCAATCA
GACCACCCAAGGTGCTAAAGGGTCATGATGATCATGTGATCACATGCCTGGAGTTCTCAG
[truncated: 83,285,976 more chars]
